# Supplementary material for: Genetic marker anchoring by six-dimensional pools for development of a soybean physical map
Source: BMC Genomics. 2008 Jan 22;9:28. doi: 10.1186/1471-2164-9-28 (PMC2259328; doi:10.1186/1471-2164-9-28)
Supplement: Additional file 2 — The complete list of mapped markers using 6D pools. The data provided included all information for the 1541 markers about marker name, primer sequence, linkage group, BAC clones targeted and FPC contig number. [file 1471-2164-9-28-S2.xls]

## Sheet: 6-D pool data
Marker	Name on Physical map	GenBank Accession	Forward primer	Reverse primer	Mapped Linkage Group	FPC name	Contig #
1485	E_s_1485_1	D64115	TCTGCTTCTGGCTACACTAA	TCAGCCAAAAAGAATTAT	E	M01086D20	0
1485	E_s_1485_1	D64115	TCTGCTTCTGGCTACACTAA	TCAGCCAAAAAGAATTAT	E	M01002N20	59
1485	E_s_1485_1	D64115	TCTGCTTCTGGCTACACTAA	TCAGCCAAAAAGAATTAT	E	M01006B24	59
1485	E_s_1485_1	D64115	TCTGCTTCTGGCTACACTAA	TCAGCCAAAAAGAATTAT	E	M01024K20	59
1485	E_s_1485_1	D64115	TCTGCTTCTGGCTACACTAA	TCAGCCAAAAAGAATTAT	E	M01053I18	59
1485	E_s_1485_1	D64115	TCTGCTTCTGGCTACACTAA	TCAGCCAAAAAGAATTAT	E	M01097A06	59
1485	E_s_1485_1	D64115	TCTGCTTCTGGCTACACTAA	TCAGCCAAAAAGAATTAT	E	M01100E11	59
1485	E_s_1485_1	D64115	TCTGCTTCTGGCTACACTAA	TCAGCCAAAAAGAATTAT	E	M01132E07	59
1485	E_s_1485_1	D64115	TCTGCTTCTGGCTACACTAA	TCAGCCAAAAAGAATTAT	E	M01131K15	139
1485	E_s_1485_1	D64115	TCTGCTTCTGGCTACACTAA	TCAGCCAAAAAGAATTAT	E	M01002N10	5914
1485	E_s_1485_1	D64115	TCTGCTTCTGGCTACACTAA	TCAGCCAAAAAGAATTAT	E	M01100D11
2120	K_s_2120_1	J02747	GAGCGAGGTAGGTTTATTT	TGAGGGGATAGAATTAGAG	K	M01110C18	1173
7338	B2_s_7338_1	AF167556	AGACTTGGGATTCAAATTTAAA	TACAAGCCACTCACATTTCT	B2	M01039J20	0
7338	B2_s_7338_1	AF167556	AGACTTGGGATTCAAATTTAAA	TACAAGCCACTCACATTTCT	B2	M01060F08	0
7338	B2_s_7338_1	AF167556	AGACTTGGGATTCAAATTTAAA	TACAAGCCACTCACATTTCT	B2	M01108K19	0
7338	B2_s_7338_1	AF167556	AGACTTGGGATTCAAATTTAAA	TACAAGCCACTCACATTTCT	B2	M01061F13	256
7338	B2_s_7338_1	AF167556	AGACTTGGGATTCAAATTTAAA	TACAAGCCACTCACATTTCT	B2	M01080I18
7567	F_s_7567_1	AJ223038	TGCTTGCCACTTCCACCAGTA	ATTGCCACTTCCTTTCTTCAT	F	M01069M08	0
7569	L_s_7569_1	X78548	CCACCCTTGTTTTTCTTTCTCTTT	GCCGATTTGCCCTCCTGTCCAT	L	M01018N23	0
7569	L_s_7569_1	X78548	CCACCCTTGTTTTTCTTTCTCTTT	GCCGATTTGCCCTCCTGTCCAT	L	M01131P17	0
7569	L_s_7569_1	X78548	CCACCCTTGTTTTTCTTTCTCTTT	GCCGATTTGCCCTCCTGTCCAT	L	M01069M14	1329
7569	L_s_7569_1	X78548	CCACCCTTGTTTTTCTTTCTCTTT	GCCGATTTGCCCTCCTGTCCAT	L	M01066D01	6136
7569	L_s_7569_1	X78548	CCACCCTTGTTTTTCTTTCTCTTT	GCCGATTTGCCCTCCTGTCCAT	L	M01102C22	6136
7573	M_s_7573_1	L00921	GCGGAATAGACACCCATAACCAA	TAAGCCCAATAACTCTCAACATA	M	M01013G17	0
7573	M_s_7573_1	L00921	GCGGAATAGACACCCATAACCAA	TAAGCCCAATAACTCTCAACATA	M	M01020K07	3639
7573	M_s_7573_1	L00921	GCGGAATAGACACCCATAACCAA	TAAGCCCAATAACTCTCAACATA	M	M01116H24	3639
7650	E_s_7650_1	D31700	GCCAAGTTTAATCTGCTTCTCAAAG	TAAATGCAAATGGTCAACATC	E	M01006B24	59
7650	E_s_7650_1	D31700	GCCAAGTTTAATCTGCTTCTCAAAG	TAAATGCAAATGGTCAACATC	E	M01024K20	59
7650	E_s_7650_1	D31700	GCCAAGTTTAATCTGCTTCTCAAAG	TAAATGCAAATGGTCAACATC	E	M01053I18	59
7650	E_s_7650_1	D31700	GCCAAGTTTAATCTGCTTCTCAAAG	TAAATGCAAATGGTCAACATC	E	M01097A06	59
7650	E_s_7650_1	D31700	GCCAAGTTTAATCTGCTTCTCAAAG	TAAATGCAAATGGTCAACATC	E	M01100E11	59
7650	E_s_7650_1	D31700	GCCAAGTTTAATCTGCTTCTCAAAG	TAAATGCAAATGGTCAACATC	E	M01132E07	59
7650	E_s_7650_1	D31700	GCCAAGTTTAATCTGCTTCTCAAAG	TAAATGCAAATGGTCAACATC	E	M01136E12	59
7696	I_s_7696_1	M10594	TCCTTGGCTTTGTTTGTGTTAG	ATTGCCATTTTATTTGTTTGATT	I	M01093J22	0
7696	I_s_7696_1	M10594	TCCTTGGCTTTGTTTGTGTTAG	ATTGCCATTTTATTTGTTTGATT	I	M01044O22	36
7696	I_s_7696_1	M10594	TCCTTGGCTTTGTTTGTGTTAG	ATTGCCATTTTATTTGTTTGATT	I	M01058A10	36
7696	I_s_7696_1	M10594	TCCTTGGCTTTGTTTGTGTTAG	ATTGCCATTTTATTTGTTTGATT	I	M01061B22	36
7696	I_s_7696_1	M10594	TCCTTGGCTTTGTTTGTGTTAG	ATTGCCATTTTATTTGTTTGATT	I	M01063J05	36
7696	I_s_7696_1	M10594	TCCTTGGCTTTGTTTGTGTTAG	ATTGCCATTTTATTTGTTTGATT	I	M01107F07	36
7696	I_s_7696_1	M10594	TCCTTGGCTTTGTTTGTGTTAG	ATTGCCATTTTATTTGTTTGATT	I	M01044F07	5845
7696	I_s_7696_1	M10594	TCCTTGGCTTTGTTTGTGTTAG	ATTGCCATTTTATTTGTTTGATT	I	M01108F07	6690
7696	I_s_7696_1	M10594	TCCTTGGCTTTGTTTGTGTTAG	ATTGCCATTTTATTTGTTTGATT	I	M01055P23
7704	B1_s_7704_1	M16772	GGCAAACTGCTGATAAGATGAAGTC	CGCCTGCAAACTGGTCTAAATGA	B1	M01039O08	0
7704	B1_s_7704_1	M16772	GGCAAACTGCTGATAAGATGAAGTC	CGCCTGCAAACTGGTCTAAATGA	B1	M01057D18	0
7704	B1_s_7704_1	M16772	GGCAAACTGCTGATAAGATGAAGTC	CGCCTGCAAACTGGTCTAAATGA	B1	M01101G16	0
7704	B1_s_7704_1	M16772	GGCAAACTGCTGATAAGATGAAGTC	CGCCTGCAAACTGGTCTAAATGA	B1	M01137A19	0
7704	B1_s_7704_1	M16772	GGCAAACTGCTGATAAGATGAAGTC	CGCCTGCAAACTGGTCTAAATGA	B1	M01062G16	127
7704	B1_s_7704_1	M16772	GGCAAACTGCTGATAAGATGAAGTC	CGCCTGCAAACTGGTCTAAATGA	B1	M01136P19	404
7704	B1_s_7704_1	M16772	GGCAAACTGCTGATAAGATGAAGTC	CGCCTGCAAACTGGTCTAAATGA	B1	M01126G19	5595
7704	B1_s_7704_1	M16772	GGCAAACTGCTGATAAGATGAAGTC	CGCCTGCAAACTGGTCTAAATGA	B1	M01136P23
7714	M_s_7714_1	U31648	CTCGCTGGCTCGTCAGAACTA	TACGCATAGGAAGCATTGTATT	M	M01073P08	0
7714	M_s_7714_1	U31648	CTCGCTGGCTCGTCAGAACTA	TACGCATAGGAAGCATTGTATT	M	M01101J20	0
7714	M_s_7714_1	U31648	CTCGCTGGCTCGTCAGAACTA	TACGCATAGGAAGCATTGTATT	M	M01015E19	134
7714	M_s_7714_1	U31648	CTCGCTGGCTCGTCAGAACTA	TACGCATAGGAAGCATTGTATT	M	M01114I08	265
7714	M_s_7714_1	U31648	CTCGCTGGCTCGTCAGAACTA	TACGCATAGGAAGCATTGTATT	M	M01054K20	1247
7714	M_s_7714_1	U31648	CTCGCTGGCTCGTCAGAACTA	TACGCATAGGAAGCATTGTATT	M	M01114J08	1882
7714	M_s_7714_1	U31648	CTCGCTGGCTCGTCAGAACTA	TACGCATAGGAAGCATTGTATT	M	M01015C20	6737
7714	M_s_7714_1	U31648	CTCGCTGGCTCGTCAGAACTA	TACGCATAGGAAGCATTGTATT	M	M01017O08	6737
7714	M_s_7714_1	U31648	CTCGCTGGCTCGTCAGAACTA	TACGCATAGGAAGCATTGTATT	M	M01041C20	6737
7714	M_s_7714_1	U31648	CTCGCTGGCTCGTCAGAACTA	TACGCATAGGAAGCATTGTATT	M	M01131E02	6737
7714	M_s_7714_1	U31648	CTCGCTGGCTCGTCAGAACTA	TACGCATAGGAAGCATTGTATT	M	M01019P23
7714	M_s_7714_1	U31648	CTCGCTGGCTCGTCAGAACTA	TACGCATAGGAAGCATTGTATT	M	M01101D19
7726	D1a_s_7726_1	M98871	CTGCGAATCATTCTTGAAATAAATAA	TTTGGTGAGTTGGTAATCAG	D1a	M01050E14	0
7726	D1a_s_7726_1	M98871	CTGCGAATCATTCTTGAAATAAATAA	TTTGGTGAGTTGGTAATCAG	D1a	M01009O13	2049
7726	D1a_s_7726_1	M98871	CTGCGAATCATTCTTGAAATAAATAA	TTTGGTGAGTTGGTAATCAG	D1a	M01046O02	2049
7726	D1a_s_7726_1	M98871	CTGCGAATCATTCTTGAAATAAATAA	TTTGGTGAGTTGGTAATCAG	D1a	M01054F13	2049
7726	D1a_s_7726_1	M98871	CTGCGAATCATTCTTGAAATAAATAA	TTTGGTGAGTTGGTAATCAG	D1a	M01057P04	2049
7726	D1a_s_7726_1	M98871	CTGCGAATCATTCTTGAAATAAATAA	TTTGGTGAGTTGGTAATCAG	D1a	M01069H07	2049
7730	F_s_7730_1	L28831	CCAGTGCGACATTACTTACTTATC	AAAGGGACCAAAAACAACAAAC	F	M01039G03	0
7730	F_s_7730_1	L28831	CCAGTGCGACATTACTTACTTATC	AAAGGGACCAAAAACAACAAAC	F	M01057C03	407
7730	F_s_7730_1	L28831	CCAGTGCGACATTACTTACTTATC	AAAGGGACCAAAAACAACAAAC	F	M01038N02	518
7730	F_s_7730_1	L28831	CCAGTGCGACATTACTTACTTATC	AAAGGGACCAAAAACAACAAAC	F	M01048C02	795
7730	F_s_7730_1	L28831	CCAGTGCGACATTACTTACTTATC	AAAGGGACCAAAAACAACAAAC	F	M01018G03	4544
7730	F_s_7730_1	L28831	CCAGTGCGACATTACTTACTTATC	AAAGGGACCAAAAACAACAAAC	F	M01057C08	4544
7901	C1_s_7901_1	X68702	CTTCTTGGGGTATTTGTTGTCAC	TAGGCAAAAACTATATCTTG	C1	M01104E03	0
7901	C1_s_7901_1	X68702	CTTCTTGGGGTATTTGTTGTCAC	TAGGCAAAAACTATATCTTG	C1	M01020P14	1880
7901	C1_s_7901_1	X68702	CTTCTTGGGGTATTTGTTGTCAC	TAGGCAAAAACTATATCTTG	C1	M01019N09	6685
7901	C1_s_7901_1	X68702	CTTCTTGGGGTATTTGTTGTCAC	TAGGCAAAAACTATATCTTG	C1	M01020N14	6685
7901	C1_s_7901_1	X68702	CTTCTTGGGGTATTTGTTGTCAC	TAGGCAAAAACTATATCTTG	C1	M01025G20	6685
7901	C1_s_7901_1	X68702	CTTCTTGGGGTATTTGTTGTCAC	TAGGCAAAAACTATATCTTG	C1	M01027P16	6685
7901	C1_s_7901_1	X68702	CTTCTTGGGGTATTTGTTGTCAC	TAGGCAAAAACTATATCTTG	C1	M01103A07	6685
7901	C1_s_7901_1	X68702	CTTCTTGGGGTATTTGTTGTCAC	TAGGCAAAAACTATATCTTG	C1	M01133M17	6685
7901	C1_s_7901_1	X68702	CTTCTTGGGGTATTTGTTGTCAC	TAGGCAAAAACTATATCTTG	C1	M01134F16	6685
7901	C1_s_7901_1	X68702	CTTCTTGGGGTATTTGTTGTCAC	TAGGCAAAAACTATATCTTG	C1	M01027P04
7970	I_s_7970_1	M64267	ACCCACTTCTTACCATTGATG	TATGAAAAGGCTCTACACCAT	I	M01005L10	0
7970	I_s_7970_1	M64267	ACCCACTTCTTACCATTGATG	TATGAAAAGGCTCTACACCAT	I	M01048F19	0
7970	I_s_7970_1	M64267	ACCCACTTCTTACCATTGATG	TATGAAAAGGCTCTACACCAT	I	M01073D06	0
7970	I_s_7970_1	M64267	ACCCACTTCTTACCATTGATG	TATGAAAAGGCTCTACACCAT	I	M01036K10	606
7970	I_s_7970_1	M64267	ACCCACTTCTTACCATTGATG	TATGAAAAGGCTCTACACCAT	I	M01066F10	1183
7970	I_s_7970_1	M64267	ACCCACTTCTTACCATTGATG	TATGAAAAGGCTCTACACCAT	I	M01110A06	1183
8001	F_s_8001_1	AF022462	CGGGAATGGCAACACTTCT	CAAATGGGAGATGATACAATGTG	F	M01063E18	3852
8009	D1a_s_8009_1	Z46951	GCCGCCAGCAGTTAGAATC	AACCCCAGCTTATCAAGAATACAT	D1a	M01127H01	6136
8017	M_s_8017_1	AB040040	AGAGGCACTTGAGAACTTG	GCACGCGGAACACACTTTTC	M	M01029N19	0
8075	O_s_8075_1	L34842	CCTCCCTTTTCTCCTTCCTCTG	CTTTTCCCCTCTTTTCTCTCATC	O	M01064H24	0
8075	O_s_8075_1	L34842	CCTCCCTTTTCTCCTTCCTCTG	CTTTTCCCCTCTTTTCTCTCATC	O	M01138F16	848
8075	O_s_8075_1	L34842	CCTCCCTTTTCTCCTTCCTCTG	CTTTTCCCCTCTTTTCTCTCATC	O	M01137F07	1373
8075	O_s_8075_1	L34842	CCTCCCTTTTCTCCTTCCTCTG	CTTTTCCCCTCTTTTCTCTCATC	O	M01073I08	1895
8075	O_s_8075_1	L34842	CCTCCCTTTTCTCCTTCCTCTG	CTTTTCCCCTCTTTTCTCTCATC	O	M01137F22	1895
8075	O_s_8075_1	L34842	CCTCCCTTTTCTCCTTCCTCTG	CTTTTCCCCTCTTTTCTCTCATC	O	M01073N08	3385
8075	O_s_8075_1	L34842	CCTCCCTTTTCTCCTTCCTCTG	CTTTTCCCCTCTTTTCTCTCATC	O	M01072I22
8105	A2_s_8105_1	X16875	ATCCACCATCCAAGAAAAACTAA	AGACCAAGCAACTTTACACATTATCA	A2	M01054B15	261
8105	A2_s_8105_1	X16875	ATCCACCATCCAAGAAAAACTAA	AGACCAAGCAACTTTACACATTATCA	A2	M01010I16	1405
8105	A2_s_8105_1	X16875	ATCCACCATCCAAGAAAAACTAA	AGACCAAGCAACTTTACACATTATCA	A2	M01025F01	1405
8105	A2_s_8105_1	X16875	ATCCACCATCCAAGAAAAACTAA	AGACCAAGCAACTTTACACATTATCA	A2	M01030B03	1405
8105	A2_s_8105_1	X16875	ATCCACCATCCAAGAAAAACTAA	AGACCAAGCAACTTTACACATTATCA	A2	M01055C09	1405
8105	A2_s_8105_1	X16875	ATCCACCATCCAAGAAAAACTAA	AGACCAAGCAACTTTACACATTATCA	A2	M01067G11	1405
8105	A2_s_8105_1	X16875	ATCCACCATCCAAGAAAAACTAA	AGACCAAGCAACTTTACACATTATCA	A2	M01099F05	1405
8105	A2_s_8105_1	X16875	ATCCACCATCCAAGAAAAACTAA	AGACCAAGCAACTTTACACATTATCA	A2	M01106O02	1405
8217	B2_s_8217_1	AF079058	GCCAATCAAGGTTCTCTAAGA	TGCCAACAAAAATAAAATCATAAG	B2	M01035B20	0
8217	B2_s_8217_1	AF079058	GCCAATCAAGGTTCTCTAAGA	TGCCAACAAAAATAAAATCATAAG	B2	M01009N16	117
8217	B2_s_8217_1	AF079058	GCCAATCAAGGTTCTCTAAGA	TGCCAACAAAAATAAAATCATAAG	B2	M01080N17	641
8217	B2_s_8217_1	AF079058	GCCAATCAAGGTTCTCTAAGA	TGCCAACAAAAATAAAATCATAAG	B2	M01052F05	7238
8217	B2_s_8217_1	AF079058	GCCAATCAAGGTTCTCTAAGA	TGCCAACAAAAATAAAATCATAAG	B2	M01060B10	7238
8217	B2_s_8217_1	AF079058	GCCAATCAAGGTTCTCTAAGA	TGCCAACAAAAATAAAATCATAAG	B2	M01070P05	7238
8231	E_s_8231_1	U60500	AGTTGGCTGAGTTCTGATTTGATA	TCCCGGAAACATAGTAGAC	E	M01013G02	0
8231	E_s_8231_1	U60500	AGTTGGCTGAGTTCTGATTTGATA	TCCCGGAAACATAGTAGAC	E	M01014G10	6136
8235	H_s_8235_1	AB030491	TTCTTTGGCATAGACATAGAGATA	TCTGCCCTGAAATCATCATTG	H	M01066L06	1714
8235	H_s_8235_1	AB030491	TTCTTTGGCATAGACATAGAGATA	TCTGCCCTGAAATCATCATTG	H	M01056D13	7203
8235	H_s_8235_1	AB030491	TTCTTTGGCATAGACATAGAGATA	TCTGCCCTGAAATCATCATTG	H	M01029B16	7244
8235	H_s_8235_1	AB030491	TTCTTTGGCATAGACATAGAGATA	TCTGCCCTGAAATCATCATTG	H	M01056D14	7244
8235	H_s_8235_1	AB030491	TTCTTTGGCATAGACATAGAGATA	TCTGCCCTGAAATCATCATTG	H	M01067L14	7244
8235	H_s_8235_1	AB030491	TTCTTTGGCATAGACATAGAGATA	TCTGCCCTGAAATCATCATTG	H	M01118N15	7244
8249	A2_s_8249_1	E00532	ATGGGGTTCTCACTGTAACTGT	AAAAACATTGGCATAGTAGACTG	A2	M01099G08	0
8249	A2_s_8249_1	E00532	ATGGGGTTCTCACTGTAACTGT	AAAAACATTGGCATAGTAGACTG	A2	M01099H08	0
8249	A2_s_8249_1	E00532	ATGGGGTTCTCACTGTAACTGT	AAAAACATTGGCATAGTAGACTG	A2	M01126A21	0
8253	I_s_8253_1	X63198	CGCCACATTTGTCTCTCAACAT	ATCCCCCTTCTTCTCCTC	I	M01133L18	0
8253	I_s_8253_1	X63198	CGCCACATTTGTCTCTCAACAT	ATCCCCCTTCTTCTCCTC	I	M01024P01	1872
8253	I_s_8253_1	X63198	CGCCACATTTGTCTCTCAACAT	ATCCCCCTTCTTCTCCTC	I	M01037B23	1872
8253	I_s_8253_1	X63198	CGCCACATTTGTCTCTCAACAT	ATCCCCCTTCTTCTCCTC	I	M01053K08	1872
8253	I_s_8253_1	X63198	CGCCACATTTGTCTCTCAACAT	ATCCCCCTTCTTCTCCTC	I	M01102L14	1872
8253	I_s_8253_1	X63198	CGCCACATTTGTCTCTCAACAT	ATCCCCCTTCTTCTCCTC	I	M01137C18	1872
10137	F_s_10137_1	E00529	GCGGGAGCAACGTCTTCGATC	GCGGGCTTCTTAACCTCTTCC	F	M01084H07	0
10137	F_s_10137_1	E00529	GCGGGAGCAACGTCTTCGATC	GCGGGCTTCTTAACCTCTTCC	F	M01087N18	0
10137	F_s_10137_1	E00529	GCGGGAGCAACGTCTTCGATC	GCGGGCTTCTTAACCTCTTCC	F	M01091E21	0
10137	F_s_10137_1	E00529	GCGGGAGCAACGTCTTCGATC	GCGGGCTTCTTAACCTCTTCC	F	M01088H15	104
10137	F_s_10137_1	E00529	GCGGGAGCAACGTCTTCGATC	GCGGGCTTCTTAACCTCTTCC	F	M01088J20	111
10137	F_s_10137_1	E00529	GCGGGAGCAACGTCTTCGATC	GCGGGCTTCTTAACCTCTTCC	F	M01025J21	687
10137	F_s_10137_1	E00529	GCGGGAGCAACGTCTTCGATC	GCGGGCTTCTTAACCTCTTCC	F	M01110E18	1524
10137	F_s_10137_1	E00529	GCGGGAGCAACGTCTTCGATC	GCGGGCTTCTTAACCTCTTCC	F	M01063M03	3327
10137	F_s_10137_1	E00529	GCGGGAGCAACGTCTTCGATC	GCGGGCTTCTTAACCTCTTCC	F	M01025G24	6707
10137	F_s_10137_1	E00529	GCGGGAGCAACGTCTTCGATC	GCGGGCTTCTTAACCTCTTCC	F	M01089G01	7230
10169	B1_s_10169_1	M16772	GCCTGGTGAAGACAATGACAAC	GCGAAAGCAATGGAGAGTGAAC	B1	M01039O08	0
10169	B1_s_10169_1	M16772	GCCTGGTGAAGACAATGACAAC	GCGAAAGCAATGGAGAGTGAAC	B1	M01057D18	0
10169	B1_s_10169_1	M16772	GCCTGGTGAAGACAATGACAAC	GCGAAAGCAATGGAGAGTGAAC	B1	M01101G16	0
10169	B1_s_10169_1	M16772	GCCTGGTGAAGACAATGACAAC	GCGAAAGCAATGGAGAGTGAAC	B1	M01139J19	0
10169	B1_s_10169_1	M16772	GCCTGGTGAAGACAATGACAAC	GCGAAAGCAATGGAGAGTGAAC	B1	M01136P18	2959
10169	B1_s_10169_1	M16772	GCCTGGTGAAGACAATGACAAC	GCGAAAGCAATGGAGAGTGAAC	B1	M01063G12	3155
10169	B1_s_10169_1	M16772	GCCTGGTGAAGACAATGACAAC	GCGAAAGCAATGGAGAGTGAAC	B1	M01057D08	4445
10169	B1_s_10169_1	M16772	GCCTGGTGAAGACAATGACAAC	GCGAAAGCAATGGAGAGTGAAC	B1	M01138A08
10211	N_s_10211_1	X15122	GCCCGCCACCAGCCTTGACTTC	GCGGCAGCTCTCCATCAAACAC	N	M01086G21	0
10211	N_s_10211_1	X15122	GCCCGCCACCAGCCTTGACTTC	GCGGCAGCTCTCCATCAAACAC	N	M01135F23	0
10241	K_s_10241_1	Z11980	GCGGCTCAAGTCATCTGTCAATC	GCCCCATGATACAAAAACTC	K	M01105L21	981
10249	B1_s_10249_1	AY029352	GCGACCCTTACTGGCTTCTGGAC	GCGGCAGGGAATGGGTATATC	B1	M01094N13	0
10249	B1_s_10249_1	AY029352	GCGACCCTTACTGGCTTCTGGAC	GCGGCAGGGAATGGGTATATC	B1	M01101F13	0
10249	B1_s_10249_1	AY029352	GCGACCCTTACTGGCTTCTGGAC	GCGGCAGGGAATGGGTATATC	B1	M01113O10	0
10249	B1_s_10249_1	AY029352	GCGACCCTTACTGGCTTCTGGAC	GCGGCAGGGAATGGGTATATC	B1	M01114O13	0
10249	B1_s_10249_1	AY029352	GCGACCCTTACTGGCTTCTGGAC	GCGGCAGGGAATGGGTATATC	B1	M01101L13	2533
10279	F_s_10279_1	M11395	GCCAACGTCTTCGATCCATTCTC	GCGGCTTCTTAACCTCTTCC	F	M01078B24	5
10279	F_s_10279_1	M11395	GCCAACGTCTTCGATCCATTCTC	GCGGCTTCTTAACCTCTTCC	F	M01080H24	70
10279	F_s_10279_1	M11395	GCCAACGTCTTCGATCCATTCTC	GCGGCTTCTTAACCTCTTCC	F	M01095D20	70
10279	F_s_10279_1	M11395	GCCAACGTCTTCGATCCATTCTC	GCGGCTTCTTAACCTCTTCC	F	M01093E21	175
10279	F_s_10279_1	M11395	GCCAACGTCTTCGATCCATTCTC	GCGGCTTCTTAACCTCTTCC	F	M01075M01	2169
10279	F_s_10279_1	M11395	GCCAACGTCTTCGATCCATTCTC	GCGGCTTCTTAACCTCTTCC	F	M01063M03	3327
10279	F_s_10279_1	M11395	GCCAACGTCTTCGATCCATTCTC	GCGGCTTCTTAACCTCTTCC	F	M01065D18	3327
10279	F_s_10279_1	M11395	GCCAACGTCTTCGATCCATTCTC	GCGGCTTCTTAACCTCTTCC	F	M01091K20	3327
10279	F_s_10279_1	M11395	GCCAACGTCTTCGATCCATTCTC	GCGGCTTCTTAACCTCTTCC	F	M01093G24	3327
10279	F_s_10279_1	M11395	GCCAACGTCTTCGATCCATTCTC	GCGGCTTCTTAACCTCTTCC	F	M01111E09	6136
10279	F_s_10279_1	M11395	GCCAACGTCTTCGATCCATTCTC	GCGGCTTCTTAACCTCTTCC	F	M01095K20	6711
10289	D2_s_10289_1	X56856	GCGTGCCTGGGTGCTGGACAAAC	GCCCACAGACTTGACTTCAG	D2	M01060K17	0
10289	D2_s_10289_1	X56856	GCGTGCCTGGGTGCTGGACAAAC	GCCCACAGACTTGACTTCAG	D2	M01001P13	319
10289	D2_s_10289_1	X56856	GCGTGCCTGGGTGCTGGACAAAC	GCCCACAGACTTGACTTCAG	D2	M01029K05	319
10289	D2_s_10289_1	X56856	GCGTGCCTGGGTGCTGGACAAAC	GCCCACAGACTTGACTTCAG	D2	M01062N03	319
10289	D2_s_10289_1	X56856	GCGTGCCTGGGTGCTGGACAAAC	GCCCACAGACTTGACTTCAG	D2	M01089E23	319
10289	D2_s_10289_1	X56856	GCGTGCCTGGGTGCTGGACAAAC	GCCCACAGACTTGACTTCAG	D2	M01118O11	319
10289	D2_s_10289_1	X56856	GCGTGCCTGGGTGCTGGACAAAC	GCCCACAGACTTGACTTCAG	D2	M01103L13
10297	J_s_10297_1	U01964	GCCCCTCCTATCTCACTGG	GCGTGCCTGAACAAAGAAACCAAAC	J	M01040E19	0
10297	J_s_10297_1	U01964	GCCCCTCCTATCTCACTGG	GCGTGCCTGAACAAAGAAACCAAAC	J	M01113B09	0
10297	J_s_10297_1	U01964	GCCCCTCCTATCTCACTGG	GCGTGCCTGAACAAAGAAACCAAAC	J	M01113L19	0
10297	J_s_10297_1	U01964	GCCCCTCCTATCTCACTGG	GCGTGCCTGAACAAAGAAACCAAAC	J	M01114L09	153
10297	J_s_10297_1	U01964	GCCCCTCCTATCTCACTGG	GCGTGCCTGAACAAAGAAACCAAAC	J	M01026B19	4056
10297	J_s_10297_1	U01964	GCCCCTCCTATCTCACTGG	GCGTGCCTGAACAAAGAAACCAAAC	J	M01038L19	7238
10449	C2_s_10449_1	AB018378	GCCCATTTACTTCCTAACAGTG	GCCCCCAAACATTTAGAAGATTCAAG	C2	M01063K20	0
10449	C2_s_10449_1	AB018378	GCCCATTTACTTCCTAACAGTG	GCCCCCAAACATTTAGAAGATTCAAG	C2	M01108F01	45
10449	C2_s_10449_1	AB018378	GCCCATTTACTTCCTAACAGTG	GCCCCCAAACATTTAGAAGATTCAAG	C2	M01108E01
10459	C2_s_10459_1	AF014502	GCGATTGGAGAACAGTACGAAAAC	GCGTTTGACTAAATGATGACTTG	C2	M01018M14	0
10501	F_s_10501_1	AF322632	GCGAGGTTATGGTCTACTGAG	GCCCCATTCCATCCCATTGTACCAC	F	M01112D14
10541	E_s_10541_1	X06928	GCCCATGCACTCAAAGTTATTTC	GCCCCACAACATTTTCTTACTCTC	E	M01059B06	0
10541	E_s_10541_1	X06928	GCCCATGCACTCAAAGTTATTTC	GCCCCACAACATTTTCTTACTCTC	E	M01067B04	0
10541	E_s_10541_1	X06928	GCCCATGCACTCAAAGTTATTTC	GCCCCACAACATTTTCTTACTCTC	E	M01080H20	0
10541	E_s_10541_1	X06928	GCCCATGCACTCAAAGTTATTTC	GCCCCACAACATTTTCTTACTCTC	E	M01012I09	171
10541	E_s_10541_1	X06928	GCCCATGCACTCAAAGTTATTTC	GCCCCACAACATTTTCTTACTCTC	E	M01071L06	853
10541	E_s_10541_1	X06928	GCCCATGCACTCAAAGTTATTTC	GCCCCACAACATTTTCTTACTCTC	E	M01062N07	1934
10541	E_s_10541_1	X06928	GCCCATGCACTCAAAGTTATTTC	GCCCCACAACATTTTCTTACTCTC	E	M01081N04	2495
10541	E_s_10541_1	X06928	GCCCATGCACTCAAAGTTATTTC	GCCCCACAACATTTTCTTACTCTC	E	M01041I06	2634
10541	E_s_10541_1	X06928	GCCCATGCACTCAAAGTTATTTC	GCCCCACAACATTTTCTTACTCTC	E	M01052I06	4115
10543	E_s_10543_1	X06928	GCGGGGAGAACTGGTAGAAAAC	GCGAAGCCTCATCTCTTGGAAG	E	M01051B03	0
10543	E_s_10543_1	X06928	GCGGGGAGAACTGGTAGAAAAC	GCGAAGCCTCATCTCTTGGAAG	E	M01067B04	0
10543	E_s_10543_1	X06928	GCGGGGAGAACTGGTAGAAAAC	GCGAAGCCTCATCTCTTGGAAG	E	M01071L03	0
10543	E_s_10543_1	X06928	GCGGGGAGAACTGGTAGAAAAC	GCGAAGCCTCATCTCTTGGAAG	E	M01130E03	0
10543	E_s_10543_1	X06928	GCGGGGAGAACTGGTAGAAAAC	GCGAAGCCTCATCTCTTGGAAG	E	M01059N18	9
10543	E_s_10543_1	X06928	GCGGGGAGAACTGGTAGAAAAC	GCGAAGCCTCATCTCTTGGAAG	E	M01010M18	126
10543	E_s_10543_1	X06928	GCGGGGAGAACTGGTAGAAAAC	GCGAAGCCTCATCTCTTGGAAG	E	M01081N04	2495
10543	E_s_10543_1	X06928	GCGGGGAGAACTGGTAGAAAAC	GCGAAGCCTCATCTCTTGGAAG	E	M01052I06	4115
10543	E_s_10543_1	X06928	GCGGGGAGAACTGGTAGAAAAC	GCGAAGCCTCATCTCTTGGAAG	E	M01089M18	4115
11565	N_s_11565_1	methylfiltration clone	GCGCAAGAACTTATAAACTCATCTAAAA	GCGCCATTCCATCTCTATTGAA	N	M01117M02	0
11565	N_s_11565_1	methylfiltration clone	GCGCAAGAACTTATAAACTCATCTAAAA	GCGCCATTCCATCTCTATTGAA	N	M01120D14	0
11565	N_s_11565_1	methylfiltration clone	GCGCAAGAACTTATAAACTCATCTAAAA	GCGCCATTCCATCTCTATTGAA	N	M01118M10	391
11587	D1b_s_11587_1	methylfiltration clone	GCGGCAACATCTGGTTCTAAAGT	GCGTTTTCTCAAATGCATGC	D1b	M01041H16	0
11587	D1b_s_11587_1	methylfiltration clone	GCGGCAACATCTGGTTCTAAAGT	GCGTTTTCTCAAATGCATGC	D1b	M01052E14	0
11587	D1b_s_11587_1	methylfiltration clone	GCGGCAACATCTGGTTCTAAAGT	GCGTTTTCTCAAATGCATGC	D1b	M01052F16	245
11587	D1b_s_11587_1	methylfiltration clone	GCGGCAACATCTGGTTCTAAAGT	GCGTTTTCTCAAATGCATGC	D1b	M01047B15	2012
11587	D1b_s_11587_1	methylfiltration clone	GCGGCAACATCTGGTTCTAAAGT	GCGTTTTCTCAAATGCATGC	D1b	M01002L02	5129
11587	D1b_s_11587_1	methylfiltration clone	GCGGCAACATCTGGTTCTAAAGT	GCGTTTTCTCAAATGCATGC	D1b	M01117B01	5129
11595	D2_s_11595_1	methylfiltration clone	GCGACTATCCAAAATAGTTCCATTAA	GCGAAATAAAAGATTCCATGCAT	D2	M01025D24	0
11595	D2_s_11595_1	methylfiltration clone	GCGACTATCCAAAATAGTTCCATTAA	GCGAAATAAAAGATTCCATGCAT	D2	M01039O15	0
11595	D2_s_11595_1	methylfiltration clone	GCGACTATCCAAAATAGTTCCATTAA	GCGAAATAAAAGATTCCATGCAT	D2	M01050O15	0
11595	D2_s_11595_1	methylfiltration clone	GCGACTATCCAAAATAGTTCCATTAA	GCGAAATAAAAGATTCCATGCAT	D2	M01005I15	3414
11595	D2_s_11595_1	methylfiltration clone	GCGACTATCCAAAATAGTTCCATTAA	GCGAAATAAAAGATTCCATGCAT	D2	M01137E17
11601	I_s_11601_1	methylfiltration clone	GCGATTTTTCTCTACTTTTTGCTT	GCGCGGCCTACCAACAATA	I	M01017N22	54
11601	I_s_11601_1	methylfiltration clone	GCGATTTTTCTCTACTTTTTGCTT	GCGCGGCCTACCAACAATA	I	M01079F24	54
11601	I_s_11601_1	methylfiltration clone	GCGATTTTTCTCTACTTTTTGCTT	GCGCGGCCTACCAACAATA	I	M01086C15	54
11601	I_s_11601_1	methylfiltration clone	GCGATTTTTCTCTACTTTTTGCTT	GCGCGGCCTACCAACAATA	I	M01120B17	54
11601	I_s_11601_1	methylfiltration clone	GCGATTTTTCTCTACTTTTTGCTT	GCGCGGCCTACCAACAATA	I	M01131F11	54
11601	I_s_11601_1	methylfiltration clone	GCGATTTTTCTCTACTTTTTGCTT	GCGCGGCCTACCAACAATA	I	M01035J01	324
11601	I_s_11601_1	methylfiltration clone	GCGATTTTTCTCTACTTTTTGCTT	GCGCGGCCTACCAACAATA	I	M01056O20	324
11601	I_s_11601_1	methylfiltration clone	GCGATTTTTCTCTACTTTTTGCTT	GCGCGGCCTACCAACAATA	I	M01087H08	324
11601	I_s_11601_1	methylfiltration clone	GCGATTTTTCTCTACTTTTTGCTT	GCGCGGCCTACCAACAATA	I	M01107J17	324
11601	I_s_11601_1	methylfiltration clone	GCGATTTTTCTCTACTTTTTGCTT	GCGCGGCCTACCAACAATA	I	M01118P11	324
11601	I_s_11601_1	methylfiltration clone	GCGATTTTTCTCTACTTTTTGCTT	GCGCGGCCTACCAACAATA	I	M01131H06	324
11625	J_s_11625_1	methylfiltration clone	GCGCCCATTTTTATTTTCTATATCA	GCGGAGCCTCCACACTGTTG	J	M01014O09	0
11625	J_s_11625_1	methylfiltration clone	GCGCCCATTTTTATTTTCTATATCA	GCGGAGCCTCCACACTGTTG	J	M01013D18	1997
11625	J_s_11625_1	methylfiltration clone	GCGCCCATTTTTATTTTCTATATCA	GCGGAGCCTCCACACTGTTG	J	M01041B08	1997
11625	J_s_11625_1	methylfiltration clone	GCGCCCATTTTTATTTTCTATATCA	GCGGAGCCTCCACACTGTTG	J	M01064P15	1997
11625	J_s_11625_1	methylfiltration clone	GCGCCCATTTTTATTTTCTATATCA	GCGGAGCCTCCACACTGTTG	J	M01075D17	1997
11625	J_s_11625_1	methylfiltration clone	GCGCCCATTTTTATTTTCTATATCA	GCGGAGCCTCCACACTGTTG	J	M01099H10	1997
11625	J_s_11625_1	methylfiltration clone	GCGCCCATTTTTATTTTCTATATCA	GCGGAGCCTCCACACTGTTG	J	M01006M08	3092
11625	J_s_11625_1	methylfiltration clone	GCGCCCATTTTTATTTTCTATATCA	GCGGAGCCTCCACACTGTTG	J	M01099J13
11635	A2_s_11635_1	methylfiltration clone	GCGTCCCATGAACACTCTTAAA	GCGAAACAATGGAACCTAAGC	A2	M01118G02	0
11635	A2_s_11635_1	methylfiltration clone	GCGTCCCATGAACACTCTTAAA	GCGAAACAATGGAACCTAAGC	A2	M01117E21	3212
11635	A2_s_11635_1	methylfiltration clone	GCGTCCCATGAACACTCTTAAA	GCGAAACAATGGAACCTAAGC	A2	M01108J02	3311
11635	A2_s_11635_1	methylfiltration clone	GCGTCCCATGAACACTCTTAAA	GCGAAACAATGGAACCTAAGC	A2	M01117G19	3311
11641	L_s_11641_1	methylfiltration clone	GCGCCTATAAGTGCTAATAAAAAAAT	GCGCTAGGACTGAAATTCATATGTAT	L	M01049G19	0
11665	L_s_11665_1	methylfiltration clone	GCGCTGAACAATTTATTTACTATGTAAA	GCGTGGTTGAAGGTGAAGTTT	L	M01019B22	7237
11665	L_s_11665_1	methylfiltration clone	GCGCTGAACAATTTATTTACTATGTAAA	GCGTGGTTGAAGGTGAAGTTT	L	M01032D05	7237
11665	L_s_11665_1	methylfiltration clone	GCGCTGAACAATTTATTTACTATGTAAA	GCGTGGTTGAAGGTGAAGTTT	L	M01038L18	7237
11665	L_s_11665_1	methylfiltration clone	GCGCTGAACAATTTATTTACTATGTAAA	GCGTGGTTGAAGGTGAAGTTT	L	M01041D06	7237
11665	L_s_11665_1	methylfiltration clone	GCGCTGAACAATTTATTTACTATGTAAA	GCGTGGTTGAAGGTGAAGTTT	L	M01072A04	7237
11665	L_s_11665_1	methylfiltration clone	GCGCTGAACAATTTATTTACTATGTAAA	GCGTGGTTGAAGGTGAAGTTT	L	M01078O03	7237
11665	L_s_11665_1	methylfiltration clone	GCGCTGAACAATTTATTTACTATGTAAA	GCGTGGTTGAAGGTGAAGTTT	L	M01079A06	7237
11665	L_s_11665_1	methylfiltration clone	GCGCTGAACAATTTATTTACTATGTAAA	GCGTGGTTGAAGGTGAAGTTT	L	M01098C02	7237
11665	L_s_11665_1	methylfiltration clone	GCGCTGAACAATTTATTTACTATGTAAA	GCGTGGTTGAAGGTGAAGTTT	L	M01105O16	7237
11665	L_s_11665_1	methylfiltration clone	GCGCTGAACAATTTATTTACTATGTAAA	GCGTGGTTGAAGGTGAAGTTT	L	M01126F05	7237
11665	L_s_11665_1	methylfiltration clone	GCGCTGAACAATTTATTTACTATGTAAA	GCGTGGTTGAAGGTGAAGTTT	L	M01130N24	7237
11685	I_s_11685_1	methylfiltration clone	GCGGATTTGGCTGACATGTTC	GCGTTCTTATATTCCACAGTCTCC	I	M01085M18	0
11685	I_s_11685_1	methylfiltration clone	GCGGATTTGGCTGACATGTTC	GCGTTCTTATATTCCACAGTCTCC	I	M01127D07	92
11685	I_s_11685_1	methylfiltration clone	GCGGATTTGGCTGACATGTTC	GCGTTCTTATATTCCACAGTCTCC	I	M01024L20	335
11685	I_s_11685_1	methylfiltration clone	GCGGATTTGGCTGACATGTTC	GCGTTCTTATATTCCACAGTCTCC	I	M01127D06	539
11685	I_s_11685_1	methylfiltration clone	GCGGATTTGGCTGACATGTTC	GCGTTCTTATATTCCACAGTCTCC	I	M01022G20	1434
11685	I_s_11685_1	methylfiltration clone	GCGGATTTGGCTGACATGTTC	GCGTTCTTATATTCCACAGTCTCC	I	M01084B16	1434
11685	I_s_11685_1	methylfiltration clone	GCGGATTTGGCTGACATGTTC	GCGTTCTTATATTCCACAGTCTCC	I	M01104I23	1434
11685	I_s_11685_1	methylfiltration clone	GCGGATTTGGCTGACATGTTC	GCGTTCTTATATTCCACAGTCTCC	I	M01130D15	1434
11685	I_s_11685_1	methylfiltration clone	GCGGATTTGGCTGACATGTTC	GCGTTCTTATATTCCACAGTCTCC	I	M01131A01	1434
12699	K_s_12699_1	J02746	GCGAGCTGGCAGCCATAGTAG	GCGTTCAATGCACCGACGTA	K	M01126C10	623
12699	K_s_12699_1	J02746	GCGAGCTGGCAGCCATAGTAG	GCGTTCAATGCACCGACGTA	K	M01052N22	1173
12699	K_s_12699_1	J02746	GCGAGCTGGCAGCCATAGTAG	GCGTTCAATGCACCGACGTA	K	M01110C18	1173
12727	A2_s_12727_1	X52097	GCGCCCAAACCAAATAAATTATG	GCGCGCCTTACGAATCTCTT	A2	M01012O09	0
12727	A2_s_12727_1	X52097	GCGCCCAAACCAAATAAATTATG	GCGCGCCTTACGAATCTCTT	A2	M01015O02	0
12727	A2_s_12727_1	X52097	GCGCCCAAACCAAATAAATTATG	GCGCGCCTTACGAATCTCTT	A2	M01020A07	0
12727	A2_s_12727_1	X52097	GCGCCCAAACCAAATAAATTATG	GCGCGCCTTACGAATCTCTT	A2	M01029K12	0
12727	A2_s_12727_1	X52097	GCGCCCAAACCAAATAAATTATG	GCGCGCCTTACGAATCTCTT	A2	M01018G06	5
12727	A2_s_12727_1	X52097	GCGCCCAAACCAAATAAATTATG	GCGCGCCTTACGAATCTCTT	A2	M01006G09	307
12727	A2_s_12727_1	X52097	GCGCCCAAACCAAATAAATTATG	GCGCGCCTTACGAATCTCTT	A2	M01140B06	7241
12749	B2_s_12749_1	U41474	GCG GTC CCT AAT GAT ACT ATA ATG A	GCG AAA ACC AAC ATT TGA GTA CAG A	B2	M01030G07	56
12749	B2_s_12749_1	U41474	GCG GTC CCT AAT GAT ACT ATA ATG A	GCG AAA ACC AAC ATT TGA GTA CAG A	B2	M01105O21	126
12749	B2_s_12749_1	U41474	GCG GTC CCT AAT GAT ACT ATA ATG A	GCG AAA ACC AAC ATT TGA GTA CAG A	B2	M01007O16	2484
12749	B2_s_12749_1	U41474	GCG GTC CCT AAT GAT ACT ATA ATG A	GCG AAA ACC AAC ATT TGA GTA CAG A	B2	M01075L07	6136
12749	B2_s_12749_1	U41474	GCG GTC CCT AAT GAT ACT ATA ATG A	GCG AAA ACC AAC ATT TGA GTA CAG A	B2	M01078G15	6136
12749	B2_s_12749_1	U41474	GCG GTC CCT AAT GAT ACT ATA ATG A	GCG AAA ACC AAC ATT TGA GTA CAG A	B2	M01107K16	6136
13007	L_s_13007_1	AW348200	GCCAGTAACGAAGACAGACATA	CCGCACCATCCCCAACTT	L	M01096D14	0
13063	K_s_13063_1	AW348168	GCGGACAATCACACGAAACACAATAG	GCGAGGCATAGACAAGGAAAATAACA	K	M01002N04	0
13063	K_s_13063_1	AW348168	GCGGACAATCACACGAAACACAATAG	GCGAGGCATAGACAAGGAAAATAACA	K	M01036N06	0
13063	K_s_13063_1	AW348168	GCGGACAATCACACGAAACACAATAG	GCGAGGCATAGACAAGGAAAATAACA	K	M01040M05	0
13063	K_s_13063_1	AW348168	GCGGACAATCACACGAAACACAATAG	GCGAGGCATAGACAAGGAAAATAACA	K	M01006N08	491
13063	K_s_13063_1	AW348168	GCGGACAATCACACGAAACACAATAG	GCGAGGCATAGACAAGGAAAATAACA	K	M01002N08	2306
13063	K_s_13063_1	AW348168	GCGGACAATCACACGAAACACAATAG	GCGAGGCATAGACAAGGAAAATAACA	K	M01021K06	2306
13063	K_s_13063_1	AW348168	GCGGACAATCACACGAAACACAATAG	GCGAGGCATAGACAAGGAAAATAACA	K	M01033G05	2306
13063	K_s_13063_1	AW348168	GCGGACAATCACACGAAACACAATAG	GCGAGGCATAGACAAGGAAAATAACA	K	M01035B08	2306
13063	K_s_13063_1	AW348168	GCGGACAATCACACGAAACACAATAG	GCGAGGCATAGACAAGGAAAATAACA	K	M01039H06	2306
13063	K_s_13063_1	AW348168	GCGGACAATCACACGAAACACAATAG	GCGAGGCATAGACAAGGAAAATAACA	K	M01072I11	6681
13063	K_s_13063_1	AW348168	GCGGACAATCACACGAAACACAATAG	GCGAGGCATAGACAAGGAAAATAACA	K	M01056I11	7241
13213	A2_s_13213_1	AW348330	GCCCCCAATTATGTCAACTAT	GCCCAGCCCACAAGTCCTAC	A2	M01060L11	6136
13213	A2_s_13213_1	AW348330	GCCCCCAATTATGTCAACTAT	GCCCAGCCCACAAGTCCTAC	A2	M01107M11	6136
13213	A2_s_13213_1	AW348330	GCCCCCAATTATGTCAACTAT	GCCCAGCCCACAAGTCCTAC	A2	M01120J01	6136
13257	F_s_13257_1	AW348367	CCCCAACAAGCCAAACAAGTCATCA	CCCATACCATCGGCGACCTGAAGAAG	F	M01103M08	569
13257	F_s_13257_1	AW348367	CCCCAACAAGCCAAACAAGTCATCA	CCCATACCATCGGCGACCTGAAGAAG	F	M01104B06	2491
13257	F_s_13257_1	AW348367	CCCCAACAAGCCAAACAAGTCATCA	CCCATACCATCGGCGACCTGAAGAAG	F	M01119D18	2687
13257	F_s_13257_1	AW348367	CCCCAACAAGCCAAACAAGTCATCA	CCCATACCATCGGCGACCTGAAGAAG	F	M01102L06	6136
13257	F_s_13257_1	AW348367	CCCCAACAAGCCAAACAAGTCATCA	CCCATACCATCGGCGACCTGAAGAAG	F	M01102C06	6673
13257	F_s_13257_1	AW348367	CCCCAACAAGCCAAACAAGTCATCA	CCCATACCATCGGCGACCTGAAGAAG	F	M01139B24	6673
13475	H_s_13475_1	AW348517	GGGCTCACTGGACGATTACATACAT	CGGCTTGGGGATGGTGCTGAATAG	H	M01013O06	0
13475	H_s_13475_1	AW348517	GGGCTCACTGGACGATTACATACAT	CGGCTTGGGGATGGTGCTGAATAG	H	M01080O09	0
13475	H_s_13475_1	AW348517	GGGCTCACTGGACGATTACATACAT	CGGCTTGGGGATGGTGCTGAATAG	H	M01081O17	0
13475	H_s_13475_1	AW348517	GGGCTCACTGGACGATTACATACAT	CGGCTTGGGGATGGTGCTGAATAG	H	M01108G06	0
13475	H_s_13475_1	AW348517	GGGCTCACTGGACGATTACATACAT	CGGCTTGGGGATGGTGCTGAATAG	H	M01108L24	0
13475	H_s_13475_1	AW348517	GGGCTCACTGGACGATTACATACAT	CGGCTTGGGGATGGTGCTGAATAG	H	M01080O06	6704
13499	D1b_s_13499_1	AW348514	GCGAAGGGGAAAATAAAAACTAAA	GCGAATGGTCTGGAGTGTAAGATAG	D1b	M01022E03	0
13499	D1b_s_13499_1	AW348514	GCGAAGGGGAAAATAAAAACTAAA	GCGAATGGTCTGGAGTGTAAGATAG	D1b	M01022E07	0
13501	E_s_13501_1	AW348515	GGGGCTTGGCAAATTGAACTACAG	CGGGCTTGAGCAAAATGTGAAGAT	E	M01084B14	562
13501	E_s_13501_1	AW348515	GGGGCTTGGCAAATTGAACTACAG	CGGGCTTGAGCAAAATGTGAAGAT	E	M01054F10	1934
13501	E_s_13501_1	AW348515	GGGGCTTGGCAAATTGAACTACAG	CGGGCTTGAGCAAAATGTGAAGAT	E	M01058H20	1934
13501	E_s_13501_1	AW348515	GGGGCTTGGCAAATTGAACTACAG	CGGGCTTGAGCAAAATGTGAAGAT	E	M01072I10	1934
13501	E_s_13501_1	AW348515	GGGGCTTGGCAAATTGAACTACAG	CGGGCTTGAGCAAAATGTGAAGAT	E	M01081J23	1934
13501	E_s_13501_1	AW348515	GGGGCTTGGCAAATTGAACTACAG	CGGGCTTGAGCAAAATGTGAAGAT	E	M01107A14	1934
13501	E_s_13501_1	AW348515	GGGGCTTGGCAAATTGAACTACAG	CGGGCTTGAGCAAAATGTGAAGAT	E	M01114P08	1934
13601	O_s_13601_1	AW348590	GCCCAGAGCCCAAATAACACATAAG	GCGGACACCCTTCTTCTTCTCTA	O	M01023K11	2578
13601	O_s_13601_1	AW348590	GCCCAGAGCCCAAATAACACATAAG	GCGGACACCCTTCTTCTTCTCTA	O	M01079L05	2578
13617	Unmapped_s_13617_1	AW348604	GGGGGGCAAATAGAAAGAAAGAAGTC	GGGTCAGAAAAACGTCGCCTTGTATC	Unmapped	M01005G01	0
13617	Unmapped_s_13617_1	AW348604	GGGGGGCAAATAGAAAGAAAGAAGTC	GGGTCAGAAAAACGTCGCCTTGTATC	Unmapped	M01011C19	0
13617	Unmapped_s_13617_1	AW348604	GGGGGGCAAATAGAAAGAAAGAAGTC	GGGTCAGAAAAACGTCGCCTTGTATC	Unmapped	M01059L15	0
13617	Unmapped_s_13617_1	AW348604	GGGGGGCAAATAGAAAGAAAGAAGTC	GGGTCAGAAAAACGTCGCCTTGTATC	Unmapped	M01108M15	0
13617	Unmapped_s_13617_1	AW348604	GGGGGGCAAATAGAAAGAAAGAAGTC	GGGTCAGAAAAACGTCGCCTTGTATC	Unmapped	M01117L04	0
13617	Unmapped_s_13617_1	AW348604	GGGGGGCAAATAGAAAGAAAGAAGTC	GGGTCAGAAAAACGTCGCCTTGTATC	Unmapped	M01127M04	0
13617	Unmapped_s_13617_1	AW348604	GGGGGGCAAATAGAAAGAAAGAAGTC	GGGTCAGAAAAACGTCGCCTTGTATC	Unmapped	M01130B22	0
13617	Unmapped_s_13617_1	AW348604	GGGGGGCAAATAGAAAGAAAGAAGTC	GGGTCAGAAAAACGTCGCCTTGTATC	Unmapped	M01038L01	4841
13617	Unmapped_s_13617_1	AW348604	GGGGGGCAAATAGAAAGAAAGAAGTC	GGGTCAGAAAAACGTCGCCTTGTATC	Unmapped	M01060P19	4841
13627	G_s_13627_1	AW348614	GCCGCATCAAGTTGTGGTAAGAG	GCCGAGCAGAAGATGAAAGAAAG	G	M01104O04	2001
13627	G_s_13627_1	AW348614	GCCGCATCAAGTTGTGGTAAGAG	GCCGAGCAGAAGATGAAAGAAAG	G	M01104J04	3244
13627	G_s_13627_1	AW348614	GCCGCATCAAGTTGTGGTAAGAG	GCCGAGCAGAAGATGAAAGAAAG	G	M01139A10
13647	G_s_13647_1	AW348632	CGCAACCAGAAAACACTCAAACTATG	CGCCGCAGTGAATCAAGTAGAAGTTA	G	M01021I24	0
13647	G_s_13647_1	AW348632	CGCAACCAGAAAACACTCAAACTATG	CGCCGCAGTGAATCAAGTAGAAGTTA	G	M01024M12	0
13647	G_s_13647_1	AW348632	CGCAACCAGAAAACACTCAAACTATG	CGCCGCAGTGAATCAAGTAGAAGTTA	G	M01040M09	0
13647	G_s_13647_1	AW348632	CGCAACCAGAAAACACTCAAACTATG	CGCCGCAGTGAATCAAGTAGAAGTTA	G	M01082I03	0
13647	G_s_13647_1	AW348632	CGCAACCAGAAAACACTCAAACTATG	CGCCGCAGTGAATCAAGTAGAAGTTA	G	M01023M21	1173
13647	G_s_13647_1	AW348632	CGCAACCAGAAAACACTCAAACTATG	CGCCGCAGTGAATCAAGTAGAAGTTA	G	M01038K09	3359
13647	G_s_13647_1	AW348632	CGCAACCAGAAAACACTCAAACTATG	CGCCGCAGTGAATCAAGTAGAAGTTA	G	M01044O16	3359
13647	G_s_13647_1	AW348632	CGCAACCAGAAAACACTCAAACTATG	CGCCGCAGTGAATCAAGTAGAAGTTA	G	M01110L05	3359
13685	Unmapped_s_13685_1	AW348671	CGCCTCGCACAACTTCTCAATTATG	CGCCAGCTCCAAGGTGTATCACTC	Unmapped	M01050G08	2085
13685	Unmapped_s_13685_1	AW348671	CGCCTCGCACAACTTCTCAATTATG	CGCCAGCTCCAAGGTGTATCACTC	Unmapped	M01054E07	2085
13685	Unmapped_s_13685_1	AW348671	CGCCTCGCACAACTTCTCAATTATG	CGCCAGCTCCAAGGTGTATCACTC	Unmapped	M01055A12	2085
13685	Unmapped_s_13685_1	AW348671	CGCCTCGCACAACTTCTCAATTATG	CGCCAGCTCCAAGGTGTATCACTC	Unmapped	M01070A22	2085
13685	Unmapped_s_13685_1	AW348671	CGCCTCGCACAACTTCTCAATTATG	CGCCAGCTCCAAGGTGTATCACTC	Unmapped	M01095B18	2085
13685	Unmapped_s_13685_1	AW348671	CGCCTCGCACAACTTCTCAATTATG	CGCCAGCTCCAAGGTGTATCACTC	Unmapped	M01132C13	2085
13733	Unmapped_s_13733_1	AW348707	GCCGAATTGACATGACAGATGAG	GGTGGTCCAAAAGGGTCAGATT	Unmapped	M01012L06	0
13757	Unmapped_s_13757_1	AW348725	CCCGACCCATATCCAATCTCAGTTC	CGCCCACTTTTCCTCGTGTTGATGA	Unmapped	M01026G19	0
13757	Unmapped_s_13757_1	AW348725	CCCGACCCATATCCAATCTCAGTTC	CGCCCACTTTTCCTCGTGTTGATGA	Unmapped	M01027H20	1173
13757	Unmapped_s_13757_1	AW348725	CCCGACCCATATCCAATCTCAGTTC	CGCCCACTTTTCCTCGTGTTGATGA	Unmapped	M01117G02	1173
13757	Unmapped_s_13757_1	AW348725	CCCGACCCATATCCAATCTCAGTTC	CGCCCACTTTTCCTCGTGTTGATGA	Unmapped	M01018G13	1289
13757	Unmapped_s_13757_1	AW348725	CCCGACCCATATCCAATCTCAGTTC	CGCCCACTTTTCCTCGTGTTGATGA	Unmapped	M01033D02	1289
13757	Unmapped_s_13757_1	AW348725	CCCGACCCATATCCAATCTCAGTTC	CGCCCACTTTTCCTCGTGTTGATGA	Unmapped	M01092O17	1289
13757	Unmapped_s_13757_1	AW348725	CCCGACCCATATCCAATCTCAGTTC	CGCCCACTTTTCCTCGTGTTGATGA	Unmapped	M01134E22	1289
13839	Unmapped_s_13839_1	AW348747	GCGGATGGGTGTGATTAACTTTACAA	GCGATGGTGGAGGTGCCTTTTCAG	Unmapped	M01080C09	0
13839	Unmapped_s_13839_1	AW348747	GCGGATGGGTGTGATTAACTTTACAA	GCGATGGTGGAGGTGCCTTTTCAG	Unmapped	M01095C09	153
13839	Unmapped_s_13839_1	AW348747	GCGGATGGGTGTGATTAACTTTACAA	GCGATGGTGGAGGTGCCTTTTCAG	Unmapped	M01111F16	577
13839	Unmapped_s_13839_1	AW348747	GCGGATGGGTGTGATTAACTTTACAA	GCGATGGTGGAGGTGCCTTTTCAG	Unmapped	M01064F16	837
13839	Unmapped_s_13839_1	AW348747	GCGGATGGGTGTGATTAACTTTACAA	GCGATGGTGGAGGTGCCTTTTCAG	Unmapped	M01103G07	3667
13845	M_s_13845_1	AW348751	GCGAGGGACGGGGCAAAATCATAG	GCGGAGGAGGTTAAACAACAAGAG	M	M01037A22	4139
13845	M_s_13845_1	AW348751	GCGAGGGACGGGGCAAAATCATAG	GCGGAGGAGGTTAAACAACAAGAG	M	M01043H23	4139
13845	M_s_13845_1	AW348751	GCGAGGGACGGGGCAAAATCATAG	GCGGAGGAGGTTAAACAACAAGAG	M	M01120H19	4139
13879	Unmapped_s_13879_1	AW348780	CGCCGTAAGGGGTAGCAGTCT	CCGAGGGTCAGTCATGGTTGTATT	Unmapped	M01078G12	0
13879	Unmapped_s_13879_1	AW348780	CGCCGTAAGGGGTAGCAGTCT	CCGAGGGTCAGTCATGGTTGTATT	Unmapped	M01080M12	0
13879	Unmapped_s_13879_1	AW348780	CGCCGTAAGGGGTAGCAGTCT	CCGAGGGTCAGTCATGGTTGTATT	Unmapped	M01082G12	690
13879	Unmapped_s_13879_1	AW348780	CGCCGTAAGGGGTAGCAGTCT	CCGAGGGTCAGTCATGGTTGTATT	Unmapped	M01032D11	2413
13887	C2_s_13887_1	AW348784	CCGCTCAAAAGATTCATCATCAT	GGCTGGACAATGTGCTATTATCA	C2	M01062F16	0
13887	C2_s_13887_1	AW348784	CCGCTCAAAAGATTCATCATCAT	GGCTGGACAATGTGCTATTATCA	C2	M01062I16	0
13887	C2_s_13887_1	AW348784	CCGCTCAAAAGATTCATCATCAT	GGCTGGACAATGTGCTATTATCA	C2	M01067G23	0
13887	C2_s_13887_1	AW348784	CCGCTCAAAAGATTCATCATCAT	GGCTGGACAATGTGCTATTATCA	C2	M01137B07	882
13887	C2_s_13887_1	AW348784	CCGCTCAAAAGATTCATCATCAT	GGCTGGACAATGTGCTATTATCA	C2	M01006H13	2351
13887	C2_s_13887_1	AW348784	CCGCTCAAAAGATTCATCATCAT	GGCTGGACAATGTGCTATTATCA	C2	M01046G18	2351
13887	C2_s_13887_1	AW348784	CCGCTCAAAAGATTCATCATCAT	GGCTGGACAATGTGCTATTATCA	C2	M01066L16	2351
13887	C2_s_13887_1	AW348784	CCGCTCAAAAGATTCATCATCAT	GGCTGGACAATGTGCTATTATCA	C2	M01093B07	2351
13887	C2_s_13887_1	AW348784	CCGCTCAAAAGATTCATCATCAT	GGCTGGACAATGTGCTATTATCA	C2	M01104J22	2351
13887	C2_s_13887_1	AW348784	CCGCTCAAAAGATTCATCATCAT	GGCTGGACAATGTGCTATTATCA	C2	M01138H04	2351
13887	C2_s_13887_1	AW348784	CCGCTCAAAAGATTCATCATCAT	GGCTGGACAATGTGCTATTATCA	C2	M01139C10	6136
13887	C2_s_13887_1	AW348784	CCGCTCAAAAGATTCATCATCAT	GGCTGGACAATGTGCTATTATCA	C2	M01103J07
13927	B2_s_13927_1	AW348836	CGGCAGCGGCTCAAGAAATAAGAT	GCGTTGCTTGGAAATGACATGAAGA	B2	M01002H11	20
13927	B2_s_13927_1	AW348836	CGGCAGCGGCTCAAGAAATAAGAT	GCGTTGCTTGGAAATGACATGAAGA	B2	M01006I19	20
13927	B2_s_13927_1	AW348836	CGGCAGCGGCTCAAGAAATAAGAT	GCGTTGCTTGGAAATGACATGAAGA	B2	M01011K06	20
13927	B2_s_13927_1	AW348836	CGGCAGCGGCTCAAGAAATAAGAT	GCGTTGCTTGGAAATGACATGAAGA	B2	M01014C23	20
13927	B2_s_13927_1	AW348836	CGGCAGCGGCTCAAGAAATAAGAT	GCGTTGCTTGGAAATGACATGAAGA	B2	M01027F10	20
13927	B2_s_13927_1	AW348836	CGGCAGCGGCTCAAGAAATAAGAT	GCGTTGCTTGGAAATGACATGAAGA	B2	M01029P01	20
13927	B2_s_13927_1	AW348836	CGGCAGCGGCTCAAGAAATAAGAT	GCGTTGCTTGGAAATGACATGAAGA	B2	M01047E22	20
13927	B2_s_13927_1	AW348836	CGGCAGCGGCTCAAGAAATAAGAT	GCGTTGCTTGGAAATGACATGAAGA	B2	M01063A02	20
13927	B2_s_13927_1	AW348836	CGGCAGCGGCTCAAGAAATAAGAT	GCGTTGCTTGGAAATGACATGAAGA	B2	M01064H19	20
13927	B2_s_13927_1	AW348836	CGGCAGCGGCTCAAGAAATAAGAT	GCGTTGCTTGGAAATGACATGAAGA	B2	M01068E11	20
13927	B2_s_13927_1	AW348836	CGGCAGCGGCTCAAGAAATAAGAT	GCGTTGCTTGGAAATGACATGAAGA	B2	M01082O01	20
13927	B2_s_13927_1	AW348836	CGGCAGCGGCTCAAGAAATAAGAT	GCGTTGCTTGGAAATGACATGAAGA	B2	M01086D24	20
13979	O_s_13979_1	AW348867	CCCTTTTCAGAGCATTCTTACATAG	CGGCGGCTAAACAACAACAAGT	O	M01039P08	0
13979	O_s_13979_1	AW348867	CCCTTTTCAGAGCATTCTTACATAG	CGGCGGCTAAACAACAACAAGT	O	M01041P11	0
13979	O_s_13979_1	AW348867	CCCTTTTCAGAGCATTCTTACATAG	CGGCGGCTAAACAACAACAAGT	O	M01058C14	0
13979	O_s_13979_1	AW348867	CCCTTTTCAGAGCATTCTTACATAG	CGGCGGCTAAACAACAACAAGT	O	M01088A05	0
13979	O_s_13979_1	AW348867	CCCTTTTCAGAGCATTCTTACATAG	CGGCGGCTAAACAACAACAAGT	O	M01135H14	95
13979	O_s_13979_1	AW348867	CCCTTTTCAGAGCATTCTTACATAG	CGGCGGCTAAACAACAACAAGT	O	M01080D20
13983	D1b_s_13983_1	AW348870	GCCGTGGAGTTTCACTAATAATAA	GCGTCTTTCCCTTTTACTTTTCTCT	D1b	M01083M06	0
13983	D1b_s_13983_1	AW348870	GCCGTGGAGTTTCACTAATAATAA	GCGTCTTTCCCTTTTACTTTTCTCT	D1b	M01082M17	3759
13983	D1b_s_13983_1	AW348870	GCCGTGGAGTTTCACTAATAATAA	GCGTCTTTCCCTTTTACTTTTCTCT	D1b	M01117L15	3759
13983	D1b_s_13983_1	AW348870	GCCGTGGAGTTTCACTAATAATAA	GCGTCTTTCCCTTTTACTTTTCTCT	D1b	M01023L23	4566
13983	D1b_s_13983_1	AW348870	GCCGTGGAGTTTCACTAATAATAA	GCGTCTTTCCCTTTTACTTTTCTCT	D1b	M01048M17	7203
14277	C1_s_14277_1	AW348889	CCCCACCCGAGAGTTTATCAA	CCCGTAAAGGCTAAGAAGAAAAT	C1	M01107D10	0
14277	C1_s_14277_1	AW348889	CCCCACCCGAGAGTTTATCAA	CCCGTAAAGGCTAAGAAGAAAAT	C1	M01120F14	0
14277	C1_s_14277_1	AW348889	CCCCACCCGAGAGTTTATCAA	CCCGTAAAGGCTAAGAAGAAAAT	C1	M01133E04	0
14277	C1_s_14277_1	AW348889	CCCCACCCGAGAGTTTATCAA	CCCGTAAAGGCTAAGAAGAAAAT	C1	M01054O22	101
14277	C1_s_14277_1	AW348889	CCCCACCCGAGAGTTTATCAA	CCCGTAAAGGCTAAGAAGAAAAT	C1	M01067E13	134
14277	C1_s_14277_1	AW348889	CCCCACCCGAGAGTTTATCAA	CCCGTAAAGGCTAAGAAGAAAAT	C1	M01014E09	363
14277	C1_s_14277_1	AW348889	CCCCACCCGAGAGTTTATCAA	CCCGTAAAGGCTAAGAAGAAAAT	C1	M01015P18	379
14277	C1_s_14277_1	AW348889	CCCCACCCGAGAGTTTATCAA	CCCGTAAAGGCTAAGAAGAAAAT	C1	M01134E12	381
14277	C1_s_14277_1	AW348889	CCCCACCCGAGAGTTTATCAA	CCCGTAAAGGCTAAGAAGAAAAT	C1	M01056D17	6136
14277	C1_s_14277_1	AW348889	CCCCACCCGAGAGTTTATCAA	CCCGTAAAGGCTAAGAAGAAAAT	C1	M01107D17	6136
14279	K_s_14279_1	AW348891	GCGTACCAAAGCCAGAGAAGAGACA	GCGAGCCCTGACATCATCACTGAAG	K	M01105H21	339
14279	K_s_14279_1	AW348891	GCGTACCAAAGCCAGAGAAGAGACA	GCGAGCCCTGACATCATCACTGAAG	K	M01007D04	981
14279	K_s_14279_1	AW348891	GCGTACCAAAGCCAGAGAAGAGACA	GCGAGCCCTGACATCATCACTGAAG	K	M01007E17	981
14279	K_s_14279_1	AW348891	GCGTACCAAAGCCAGAGAAGAGACA	GCGAGCCCTGACATCATCACTGAAG	K	M01010N23	981
14279	K_s_14279_1	AW348891	GCGTACCAAAGCCAGAGAAGAGACA	GCGAGCCCTGACATCATCACTGAAG	K	M01078D14	981
14279	K_s_14279_1	AW348891	GCGTACCAAAGCCAGAGAAGAGACA	GCGAGCCCTGACATCATCACTGAAG	K	M01105L21	981
14279	K_s_14279_1	AW348891	GCGTACCAAAGCCAGAGAAGAGACA	GCGAGCCCTGACATCATCACTGAAG	K	M01099K19	5809
14285	B2_s_14285_1	AW348896	GCGTCCCCAAACAAAAGAAAAACTA	GCGACAAATCCCGATGATGAAGATG	B2	M01023B03	0
14285	B2_s_14285_1	AW348896	GCGTCCCCAAACAAAAGAAAAACTA	GCGACAAATCCCGATGATGAAGATG	B2	M01042B16	2937
14285	B2_s_14285_1	AW348896	GCGTCCCCAAACAAAAGAAAAACTA	GCGACAAATCCCGATGATGAAGATG	B2	M01066A23	2937
14285	B2_s_14285_1	AW348896	GCGTCCCCAAACAAAAGAAAAACTA	GCGACAAATCCCGATGATGAAGATG	B2	M01086G11	2937
14285	B2_s_14285_1	AW348896	GCGTCCCCAAACAAAAGAAAAACTA	GCGACAAATCCCGATGATGAAGATG	B2	M01097H07	2937
14285	B2_s_14285_1	AW348896	GCGTCCCCAAACAAAAGAAAAACTA	GCGACAAATCCCGATGATGAAGATG	B2	M01117N19	2937
14287	A1_s_14287_1	AW348897	CGGAGCCCCAAAAATAATAGTGA	GCCAGCCCCACACGAGAAACTT	A1	M01026E07	0
14287	A1_s_14287_1	AW348897	CGGAGCCCCAAAAATAATAGTGA	GCCAGCCCCACACGAGAAACTT	A1	M01046O08	0
14287	A1_s_14287_1	AW348897	CGGAGCCCCAAAAATAATAGTGA	GCCAGCCCCACACGAGAAACTT	A1	M01078J24	0
14287	A1_s_14287_1	AW348897	CGGAGCCCCAAAAATAATAGTGA	GCCAGCCCCACACGAGAAACTT	A1	M01082P19	0
14287	A1_s_14287_1	AW348897	CGGAGCCCCAAAAATAATAGTGA	GCCAGCCCCACACGAGAAACTT	A1	M01047O02	519
14287	A1_s_14287_1	AW348897	CGGAGCCCCAAAAATAATAGTGA	GCCAGCCCCACACGAGAAACTT	A1	M01032C07	3079
14287	A1_s_14287_1	AW348897	CGGAGCCCCAAAAATAATAGTGA	GCCAGCCCCACACGAGAAACTT	A1	M01111N11	4680
14287	A1_s_14287_1	AW348897	CGGAGCCCCAAAAATAATAGTGA	GCCAGCCCCACACGAGAAACTT	A1	M01074H24	6704
14287	A1_s_14287_1	AW348897	CGGAGCCCCAAAAATAATAGTGA	GCCAGCCCCACACGAGAAACTT	A1	M01074H19
14305	C2_s_14305_1	AW348911	CCGTGCTCCTCCAACAAGTAACA	GCCCTGCTTCATTTAACATCATTC	C2	M01001O15	0
14305	C2_s_14305_1	AW348911	CCGTGCTCCTCCAACAAGTAACA	GCCCTGCTTCATTTAACATCATTC	C2	M01003J03	0
14305	C2_s_14305_1	AW348911	CCGTGCTCCTCCAACAAGTAACA	GCCCTGCTTCATTTAACATCATTC	C2	M01029N19	0
14305	C2_s_14305_1	AW348911	CCGTGCTCCTCCAACAAGTAACA	GCCCTGCTTCATTTAACATCATTC	C2	M01038E06	0
14305	C2_s_14305_1	AW348911	CCGTGCTCCTCCAACAAGTAACA	GCCCTGCTTCATTTAACATCATTC	C2	M01039O17	0
14305	C2_s_14305_1	AW348911	CCGTGCTCCTCCAACAAGTAACA	GCCCTGCTTCATTTAACATCATTC	C2	M01038G06	413
14305	C2_s_14305_1	AW348911	CCGTGCTCCTCCAACAAGTAACA	GCCCTGCTTCATTTAACATCATTC	C2	M01046E22	746
14305	C2_s_14305_1	AW348911	CCGTGCTCCTCCAACAAGTAACA	GCCCTGCTTCATTTAACATCATTC	C2	M01004J11	2953
14305	C2_s_14305_1	AW348911	CCGTGCTCCTCCAACAAGTAACA	GCCCTGCTTCATTTAACATCATTC	C2	M01046B04	2953
14309	B2_s_14309_1	AW348913	GCGACCAAAAACATCCAAAAACATT	GCGGAGCAAGGAAAGCAAAGTGAA	B2	M01087E15	0
14309	B2_s_14309_1	AW348913	GCGACCAAAAACATCCAAAAACATT	GCGGAGCAAGGAAAGCAAAGTGAA	B2	M01039P07	2769
14309	B2_s_14309_1	AW348913	GCGACCAAAAACATCCAAAAACATT	GCGGAGCAAGGAAAGCAAAGTGAA	B2	M01113N17	2769
14313	Unmapped_s_14313_1	AW348916	GGGCAGGGGTTCTCACAAACACAA	GGGCAGGCGATCTGGCAAAGAG	Unmapped	M01006E20	746
14313	Unmapped_s_14313_1	AW348916	GGGCAGGGGTTCTCACAAACACAA	GGGCAGGCGATCTGGCAAAGAG	Unmapped	M01019L06	746
14313	Unmapped_s_14313_1	AW348916	GGGCAGGGGTTCTCACAAACACAA	GGGCAGGCGATCTGGCAAAGAG	Unmapped	M01025N03	746
14313	Unmapped_s_14313_1	AW348916	GGGCAGGGGTTCTCACAAACACAA	GGGCAGGCGATCTGGCAAAGAG	Unmapped	M01040N05	746
14313	Unmapped_s_14313_1	AW348916	GGGCAGGGGTTCTCACAAACACAA	GGGCAGGCGATCTGGCAAAGAG	Unmapped	M01047G17	746
14313	Unmapped_s_14313_1	AW348916	GGGCAGGGGTTCTCACAAACACAA	GGGCAGGCGATCTGGCAAAGAG	Unmapped	M01102J12	746
14313	Unmapped_s_14313_1	AW348916	GGGCAGGGGTTCTCACAAACACAA	GGGCAGGCGATCTGGCAAAGAG	Unmapped	M01104B20	746
14313	Unmapped_s_14313_1	AW348916	GGGCAGGGGTTCTCACAAACACAA	GGGCAGGCGATCTGGCAAAGAG	Unmapped	M01115L06	746
14313	Unmapped_s_14313_1	AW348916	GGGCAGGGGTTCTCACAAACACAA	GGGCAGGCGATCTGGCAAAGAG	Unmapped	M01118K17	746
14313	Unmapped_s_14313_1	AW348916	GGGCAGGGGTTCTCACAAACACAA	GGGCAGGCGATCTGGCAAAGAG	Unmapped	M01119D14	746
14313	Unmapped_s_14313_1	AW348916	GGGCAGGGGTTCTCACAAACACAA	GGGCAGGCGATCTGGCAAAGAG	Unmapped	M01016B24	823
14313	Unmapped_s_14313_1	AW348916	GGGCAGGGGTTCTCACAAACACAA	GGGCAGGCGATCTGGCAAAGAG	Unmapped	M01018B03	823
14313	Unmapped_s_14313_1	AW348916	GGGCAGGGGTTCTCACAAACACAA	GGGCAGGCGATCTGGCAAAGAG	Unmapped	M01029P13	823
14313	Unmapped_s_14313_1	AW348916	GGGCAGGGGTTCTCACAAACACAA	GGGCAGGCGATCTGGCAAAGAG	Unmapped	M01054J06	823
14313	Unmapped_s_14313_1	AW348916	GGGCAGGGGTTCTCACAAACACAA	GGGCAGGCGATCTGGCAAAGAG	Unmapped	M01057N04	823
14313	Unmapped_s_14313_1	AW348916	GGGCAGGGGTTCTCACAAACACAA	GGGCAGGCGATCTGGCAAAGAG	Unmapped	M01067E20	823
14313	Unmapped_s_14313_1	AW348916	GGGCAGGGGTTCTCACAAACACAA	GGGCAGGCGATCTGGCAAAGAG	Unmapped	M01067O12	823
14321	C2_s_14321_1	AW348920	CCGCTTGTCCCCATTCCCTTAGACT	CCCGAGCATAGCCCTGACTTCAC	C2	M01031M23	0
14321	C2_s_14321_1	AW348920	CCGCTTGTCCCCATTCCCTTAGACT	CCCGAGCATAGCCCTGACTTCAC	C2	M01134L14	0
14321	C2_s_14321_1	AW348920	CCGCTTGTCCCCATTCCCTTAGACT	CCCGAGCATAGCCCTGACTTCAC	C2	M01134M14	0
14321	C2_s_14321_1	AW348920	CCGCTTGTCCCCATTCCCTTAGACT	CCCGAGCATAGCCCTGACTTCAC	C2	M01140H17	0
14329	E_s_14329_1	AW348926	GCGGCTCAGGTAACCCAAGAATAAAA	CCCTCTGCGAAGTTTGTTGTATCATT	E	M01027D08	0
14329	E_s_14329_1	AW348926	GCGGCTCAGGTAACCCAAGAATAAAA	CCCTCTGCGAAGTTTGTTGTATCATT	E	M01028L05	0
14329	E_s_14329_1	AW348926	GCGGCTCAGGTAACCCAAGAATAAAA	CCCTCTGCGAAGTTTGTTGTATCATT	E	M01039I05	0
14329	E_s_14329_1	AW348926	GCGGCTCAGGTAACCCAAGAATAAAA	CCCTCTGCGAAGTTTGTTGTATCATT	E	M01117N24	0
14329	E_s_14329_1	AW348926	GCGGCTCAGGTAACCCAAGAATAAAA	CCCTCTGCGAAGTTTGTTGTATCATT	E	M01028L14	93
14329	E_s_14329_1	AW348926	GCGGCTCAGGTAACCCAAGAATAAAA	CCCTCTGCGAAGTTTGTTGTATCATT	E	M01037E14	3377
14329	E_s_14329_1	AW348926	GCGGCTCAGGTAACCCAAGAATAAAA	CCCTCTGCGAAGTTTGTTGTATCATT	E	M01039I10	3377
14353	H_s_14353_1	AW348942	GCGACCTCACATTCTGAATAATCAC	CCCATCCGAACTTCTGTCACTTTC	H	M01047I17	0
14353	H_s_14353_1	AW348942	GCGACCTCACATTCTGAATAATCAC	CCCATCCGAACTTCTGTCACTTTC	H	M01032K06	3549
14369	Unmapped_s_14369_1	AW348952	GGGGGAGCCTAGCACTGAACTC	GCCGTGGACCATCATCAACATCA	Unmapped	M01116C13	0
14369	Unmapped_s_14369_1	AW348952	GGGGGAGCCTAGCACTGAACTC	GCCGTGGACCATCATCAACATCA	Unmapped	M01135F02	0
14373	Unmapped_s_14373_1	AW348954	GCGAAATCAAAAGCAGAAATAAACT	GCGGCATTGGAGAACTACTCATACA	Unmapped	M01015M05	0
14373	Unmapped_s_14373_1	AW348954	GCGAAATCAAAAGCAGAAATAAACT	GCGGCATTGGAGAACTACTCATACA	Unmapped	M01127C22	219
14373	Unmapped_s_14373_1	AW348954	GCGAAATCAAAAGCAGAAATAAACT	GCGGCATTGGAGAACTACTCATACA	Unmapped	M01005A07	482
14373	Unmapped_s_14373_1	AW348954	GCGAAATCAAAAGCAGAAATAAACT	GCGGCATTGGAGAACTACTCATACA	Unmapped	M01011M07	515
14373	Unmapped_s_14373_1	AW348954	GCGAAATCAAAAGCAGAAATAAACT	GCGGCATTGGAGAACTACTCATACA	Unmapped	M01048G07	663
14373	Unmapped_s_14373_1	AW348954	GCGAAATCAAAAGCAGAAATAAACT	GCGGCATTGGAGAACTACTCATACA	Unmapped	M01133A14	851
14373	Unmapped_s_14373_1	AW348954	GCGAAATCAAAAGCAGAAATAAACT	GCGGCATTGGAGAACTACTCATACA	Unmapped	M01126G18
14377	Unmapped_s_14377_1	AW348957	GCCTTCTCATGCGAGTTTCAATAC	GCCTTTGGGTCTGTCCTGTTATG	Unmapped	M01025N18	157
14377	Unmapped_s_14377_1	AW348957	GCCTTCTCATGCGAGTTTCAATAC	GCCTTTGGGTCTGTCCTGTTATG	Unmapped	M01033J18	157
14377	Unmapped_s_14377_1	AW348957	GCCTTCTCATGCGAGTTTCAATAC	GCCTTTGGGTCTGTCCTGTTATG	Unmapped	M01033I18	181
14377	Unmapped_s_14377_1	AW348957	GCCTTCTCATGCGAGTTTCAATAC	GCCTTTGGGTCTGTCCTGTTATG	Unmapped	M01028C22	340
14377	Unmapped_s_14377_1	AW348957	GCCTTCTCATGCGAGTTTCAATAC	GCCTTTGGGTCTGTCCTGTTATG	Unmapped	M01048M07	340
14377	Unmapped_s_14377_1	AW348957	GCCTTCTCATGCGAGTTTCAATAC	GCCTTTGGGTCTGTCCTGTTATG	Unmapped	M01048M15	539
14377	Unmapped_s_14377_1	AW348957	GCCTTCTCATGCGAGTTTCAATAC	GCCTTTGGGTCTGTCCTGTTATG	Unmapped	M01135K15	1027
14377	Unmapped_s_14377_1	AW348957	GCCTTCTCATGCGAGTTTCAATAC	GCCTTTGGGTCTGTCCTGTTATG	Unmapped	M01116I09	3531
14377	Unmapped_s_14377_1	AW348957	GCCTTCTCATGCGAGTTTCAATAC	GCCTTTGGGTCTGTCCTGTTATG	Unmapped	M01115I18	4462
14377	Unmapped_s_14377_1	AW348957	GCCTTCTCATGCGAGTTTCAATAC	GCCTTTGGGTCTGTCCTGTTATG	Unmapped	M01116N24	4462
14379	G_s_14379_1	AW348958	CCGCCAGAAAACACTCAAACTATG	CCGCAAGGAAAAGGGTATTACTGT	G	M01021I24	0
14379	G_s_14379_1	AW348958	CCGCCAGAAAACACTCAAACTATG	CCGCAAGGAAAAGGGTATTACTGT	G	M01095F16	0
14379	G_s_14379_1	AW348958	CCGCCAGAAAACACTCAAACTATG	CCGCAAGGAAAAGGGTATTACTGT	G	M01119I03	94
14379	G_s_14379_1	AW348958	CCGCCAGAAAACACTCAAACTATG	CCGCAAGGAAAAGGGTATTACTGT	G	M01038K09	3359
14379	G_s_14379_1	AW348958	CCGCCAGAAAACACTCAAACTATG	CCGCAAGGAAAAGGGTATTACTGT	G	M01086M21	3359
14379	G_s_14379_1	AW348958	CCGCCAGAAAACACTCAAACTATG	CCGCAAGGAAAAGGGTATTACTGT	G	M01110L05	3359
14381	G_s_14381_1	AW348960	GCCCGTTCCTTCTGCTTGTAGA	GCGAATGGTTGATAAAATGACAC	G	M01006M01	2588
14381	G_s_14381_1	AW348960	GCCCGTTCCTTCTGCTTGTAGA	GCGAATGGTTGATAAAATGACAC	G	M01085K18	2588
14381	G_s_14381_1	AW348960	GCCCGTTCCTTCTGCTTGTAGA	GCGAATGGTTGATAAAATGACAC	G	M01100D10	2588
14381	G_s_14381_1	AW348960	GCCCGTTCCTTCTGCTTGTAGA	GCGAATGGTTGATAAAATGACAC	G	M01118G09	2588
14385	L_s_14385_1	AW348962	CCGACCCACATTCCGAAGTTCAT	GCCGCAAAGGTTCAAGTAGATAC	L	M01039L07	1235
14385	L_s_14385_1	AW348962	CCGACCCACATTCCGAAGTTCAT	GCCGCAAAGGTTCAAGTAGATAC	L	M01044C24	2506
14385	L_s_14385_1	AW348962	CCGACCCACATTCCGAAGTTCAT	GCCGCAAAGGTTCAAGTAGATAC	L	M01047G05	2506
14385	L_s_14385_1	AW348962	CCGACCCACATTCCGAAGTTCAT	GCCGCAAAGGTTCAAGTAGATAC	L	M01062L12	2506
14389	D2_s_14389_1	AW348965	CGGTGGGGCAATGAACTCATCAAG	GCGAAGCGGGAAAAATATGAAGAG	D2	M01053J06	0
14389	D2_s_14389_1	AW348965	CGGTGGGGCAATGAACTCATCAAG	GCGAAGCGGGAAAAATATGAAGAG	D2	M01015B11	2533
14389	D2_s_14389_1	AW348965	CGGTGGGGCAATGAACTCATCAAG	GCGAAGCGGGAAAAATATGAAGAG	D2	M01024G24	2533
14389	D2_s_14389_1	AW348965	CGGTGGGGCAATGAACTCATCAAG	GCGAAGCGGGAAAAATATGAAGAG	D2	M01035C16	2533
14389	D2_s_14389_1	AW348965	CGGTGGGGCAATGAACTCATCAAG	GCGAAGCGGGAAAAATATGAAGAG	D2	M01047H13	2533
14389	D2_s_14389_1	AW348965	CGGTGGGGCAATGAACTCATCAAG	GCGAAGCGGGAAAAATATGAAGAG	D2	M01055L02	2533
14389	D2_s_14389_1	AW348965	CGGTGGGGCAATGAACTCATCAAG	GCGAAGCGGGAAAAATATGAAGAG	D2	M01044B11	6679
14397	Unmapped_s_14397_1	AW348972	GGGCTCAGGGTATGTGTTTTAGTG	GGCTTTGGTATGGGATTTTGTTTA	Unmapped	M01010E12	0
14397	Unmapped_s_14397_1	AW348972	GGGCTCAGGGTATGTGTTTTAGTG	GGCTTTGGTATGGGATTTTGTTTA	Unmapped	M01019H01	0
14397	Unmapped_s_14397_1	AW348972	GGGCTCAGGGTATGTGTTTTAGTG	GGCTTTGGTATGGGATTTTGTTTA	Unmapped	M01060E02	0
14397	Unmapped_s_14397_1	AW348972	GGGCTCAGGGTATGTGTTTTAGTG	GGCTTTGGTATGGGATTTTGTTTA	Unmapped	M01058F24	5
14397	Unmapped_s_14397_1	AW348972	GGGCTCAGGGTATGTGTTTTAGTG	GGCTTTGGTATGGGATTTTGTTTA	Unmapped	M01066E22	8
14397	Unmapped_s_14397_1	AW348972	GGGCTCAGGGTATGTGTTTTAGTG	GGCTTTGGTATGGGATTTTGTTTA	Unmapped	M01056P03	73
14397	Unmapped_s_14397_1	AW348972	GGGCTCAGGGTATGTGTTTTAGTG	GGCTTTGGTATGGGATTTTGTTTA	Unmapped	M01064H22	317
14397	Unmapped_s_14397_1	AW348972	GGGCTCAGGGTATGTGTTTTAGTG	GGCTTTGGTATGGGATTTTGTTTA	Unmapped	M01103E24	317
14397	Unmapped_s_14397_1	AW348972	GGGCTCAGGGTATGTGTTTTAGTG	GGCTTTGGTATGGGATTTTGTTTA	Unmapped	M01101E22	345
14397	Unmapped_s_14397_1	AW348972	GGGCTCAGGGTATGTGTTTTAGTG	GGCTTTGGTATGGGATTTTGTTTA	Unmapped	M01057P12	792
14397	Unmapped_s_14397_1	AW348972	GGGCTCAGGGTATGTGTTTTAGTG	GGCTTTGGTATGGGATTTTGTTTA	Unmapped	M01017E02	2219
14397	Unmapped_s_14397_1	AW348972	GGGCTCAGGGTATGTGTTTTAGTG	GGCTTTGGTATGGGATTTTGTTTA	Unmapped	M01018I13
14429	D1b_s_14429_1	AW349001	GCGAACCAAAGCCTAACATAACA	CCCGATCCACAATCAATACTT	D1b	M01045N04	2894
14429	D1b_s_14429_1	AW349001	GCGAACCAAAGCCTAACATAACA	CCCGATCCACAATCAATACTT	D1b	M01067J16	2894
14429	D1b_s_14429_1	AW349001	GCGAACCAAAGCCTAACATAACA	CCCGATCCACAATCAATACTT	D1b	M01130H01	2894
14429	D1b_s_14429_1	AW349001	GCGAACCAAAGCCTAACATAACA	CCCGATCCACAATCAATACTT	D1b	M01026J16	6710
14429	D1b_s_14429_1	AW349001	GCGAACCAAAGCCTAACATAACA	CCCGATCCACAATCAATACTT	D1b	M01071A01	6710
14429	D1b_s_14429_1	AW349001	GCGAACCAAAGCCTAACATAACA	CCCGATCCACAATCAATACTT	D1b	M01104P09	6710
14457	B2_s_14457_1	AW349020	GCCTGGTCGTCCTGGAAGTTTAG	GCCGCATGAGTCACAACACTGATG	B2	M01001A09	45
14457	B2_s_14457_1	AW349020	GCCTGGTCGTCCTGGAAGTTTAG	GCCGCATGAGTCACAACACTGATG	B2	M01026E23	45
14457	B2_s_14457_1	AW349020	GCCTGGTCGTCCTGGAAGTTTAG	GCCGCATGAGTCACAACACTGATG	B2	M01055F07	45
14457	B2_s_14457_1	AW349020	GCCTGGTCGTCCTGGAAGTTTAG	GCCGCATGAGTCACAACACTGATG	B2	M01056D09	45
14457	B2_s_14457_1	AW349020	GCCTGGTCGTCCTGGAAGTTTAG	GCCGCATGAGTCACAACACTGATG	B2	M01059G06	45
14457	B2_s_14457_1	AW349020	GCCTGGTCGTCCTGGAAGTTTAG	GCCGCATGAGTCACAACACTGATG	B2	M01059L19	45
14457	B2_s_14457_1	AW349020	GCCTGGTCGTCCTGGAAGTTTAG	GCCGCATGAGTCACAACACTGATG	B2	M01067C08	45
14457	B2_s_14457_1	AW349020	GCCTGGTCGTCCTGGAAGTTTAG	GCCGCATGAGTCACAACACTGATG	B2	M01100D08	45
14457	B2_s_14457_1	AW349020	GCCTGGTCGTCCTGGAAGTTTAG	GCCGCATGAGTCACAACACTGATG	B2	M01113L23	45
14457	B2_s_14457_1	AW349020	GCCTGGTCGTCCTGGAAGTTTAG	GCCGCATGAGTCACAACACTGATG	B2	M01135J10	45
14457	B2_s_14457_1	AW349020	GCCTGGTCGTCCTGGAAGTTTAG	GCCGCATGAGTCACAACACTGATG	B2	M01014H23	6136
14457	B2_s_14457_1	AW349020	GCCTGGTCGTCCTGGAAGTTTAG	GCCGCATGAGTCACAACACTGATG	B2	M01028D09	6136
14457	B2_s_14457_1	AW349020	GCCTGGTCGTCCTGGAAGTTTAG	GCCGCATGAGTCACAACACTGATG	B2	M01041K06	6136
14457	B2_s_14457_1	AW349020	GCCTGGTCGTCCTGGAAGTTTAG	GCCGCATGAGTCACAACACTGATG	B2	M01056D01	6136
14457	B2_s_14457_1	AW349020	GCCTGGTCGTCCTGGAAGTTTAG	GCCGCATGAGTCACAACACTGATG	B2	M01089F09	6136
14457	B2_s_14457_1	AW349020	GCCTGGTCGTCCTGGAAGTTTAG	GCCGCATGAGTCACAACACTGATG	B2	M01099E01	6136
14457	B2_s_14457_1	AW349020	GCCTGGTCGTCCTGGAAGTTTAG	GCCGCATGAGTCACAACACTGATG	B2	M01138E03	6136
14457	B2_s_14457_1	AW349020	GCCTGGTCGTCCTGGAAGTTTAG	GCCGCATGAGTCACAACACTGATG	B2	M01138E06	6136
14457	B2_s_14457_1	AW349020	GCCTGGTCGTCCTGGAAGTTTAG	GCCGCATGAGTCACAACACTGATG	B2	M01139K09	6136
14457	B2_s_14457_1	AW349020	GCCTGGTCGTCCTGGAAGTTTAG	GCCGCATGAGTCACAACACTGATG	B2	M01139K10	6136
14457	B2_s_14457_1	AW349020	GCCTGGTCGTCCTGGAAGTTTAG	GCCGCATGAGTCACAACACTGATG	B2	M01003L07	6678
14457	B2_s_14457_1	AW349020	GCCTGGTCGTCCTGGAAGTTTAG	GCCGCATGAGTCACAACACTGATG	B2	M01014I06	6678
14457	B2_s_14457_1	AW349020	GCCTGGTCGTCCTGGAAGTTTAG	GCCGCATGAGTCACAACACTGATG	B2	M01015A09	6678
14457	B2_s_14457_1	AW349020	GCCTGGTCGTCCTGGAAGTTTAG	GCCGCATGAGTCACAACACTGATG	B2	M01039O06	6678
14457	B2_s_14457_1	AW349020	GCCTGGTCGTCCTGGAAGTTTAG	GCCGCATGAGTCACAACACTGATG	B2	M01047I06	6678
14457	B2_s_14457_1	AW349020	GCCTGGTCGTCCTGGAAGTTTAG	GCCGCATGAGTCACAACACTGATG	B2	M01049J19	6678
14457	B2_s_14457_1	AW349020	GCCTGGTCGTCCTGGAAGTTTAG	GCCGCATGAGTCACAACACTGATG	B2	M01059B19	6678
14457	B2_s_14457_1	AW349020	GCCTGGTCGTCCTGGAAGTTTAG	GCCGCATGAGTCACAACACTGATG	B2	M01093F18	6678
14457	B2_s_14457_1	AW349020	GCCTGGTCGTCCTGGAAGTTTAG	GCCGCATGAGTCACAACACTGATG	B2	M01093O03	6678
14457	B2_s_14457_1	AW349020	GCCTGGTCGTCCTGGAAGTTTAG	GCCGCATGAGTCACAACACTGATG	B2	M01118I19	6678
14459	J_s_14459_1	AW349022	GGCGAACGCAAAATAAGAGAGTT	GGGGGAAGATGAACCTGAGAAATA	J	M01127I21	0
14477	Unmapped_s_14477_1	AW349041	GCGGGAACGAAACCAAAATGTAGA	GGGGCGAAGACAACAACAAAGACA	Unmapped	M01015N08	823
14477	Unmapped_s_14477_1	AW349041	GCGGGAACGAAACCAAAATGTAGA	GGGGCGAAGACAACAACAAAGACA	Unmapped	M01006I03	2321
14477	Unmapped_s_14477_1	AW349041	GCGGGAACGAAACCAAAATGTAGA	GGGGCGAAGACAACAACAAAGACA	Unmapped	M01048F08	2321
14477	Unmapped_s_14477_1	AW349041	GCGGGAACGAAACCAAAATGTAGA	GGGGCGAAGACAACAACAAAGACA	Unmapped	M01020B13	2755
14477	Unmapped_s_14477_1	AW349041	GCGGGAACGAAACCAAAATGTAGA	GGGGCGAAGACAACAACAAAGACA	Unmapped	M01064A13	2755
14477	Unmapped_s_14477_1	AW349041	GCGGGAACGAAACCAAAATGTAGA	GGGGCGAAGACAACAACAAAGACA	Unmapped	M01096I24	2755
14477	Unmapped_s_14477_1	AW349041	GCGGGAACGAAACCAAAATGTAGA	GGGGCGAAGACAACAACAAAGACA	Unmapped	M01099C13	2755
14477	Unmapped_s_14477_1	AW349041	GCGGGAACGAAACCAAAATGTAGA	GGGGCGAAGACAACAACAAAGACA	Unmapped	M01133H08	2755
14477	Unmapped_s_14477_1	AW349041	GCGGGAACGAAACCAAAATGTAGA	GGGGCGAAGACAACAACAAAGACA	Unmapped	M01038I04	6681
14483	D2_s_14483_1	AW349044	AGCGGAGAGTGAGAACATCATA	TGCCACTAGCCATCTTGAGAGT	D2	M01059C17	2271
14483	D2_s_14483_1	AW349044	AGCGGAGAGTGAGAACATCATA	TGCCACTAGCCATCTTGAGAGT	D2	M01059M08	2271
14483	D2_s_14483_1	AW349044	AGCGGAGAGTGAGAACATCATA	TGCCACTAGCCATCTTGAGAGT	D2	M01086K09	2271
14483	D2_s_14483_1	AW349044	AGCGGAGAGTGAGAACATCATA	TGCCACTAGCCATCTTGAGAGT	D2	M01015N16	2533
14483	D2_s_14483_1	AW349044	AGCGGAGAGTGAGAACATCATA	TGCCACTAGCCATCTTGAGAGT	D2	M01038N08	2533
14483	D2_s_14483_1	AW349044	AGCGGAGAGTGAGAACATCATA	TGCCACTAGCCATCTTGAGAGT	D2	M01118G18	2533
14491	C2_s_14491_1	AW349052	GCGGGTTTTTCATTTTGTGTCTGTT	GCGGTTGGCTGCTCAGTTGTTTTGT	C2	M01072F10	2219
14501	E_s_14501_1	AW349058	GCGATTCAAAGCACACATAGAG	GCGACCAAGCAAAGAAAAGAAAG	E	M01097A06	59
14501	E_s_14501_1	AW349058	GCGATTCAAAGCACACATAGAG	GCGACCAAGCAAAGAAAAGAAAG	E	M01097B06	59
14501	E_s_14501_1	AW349058	GCGATTCAAAGCACACATAGAG	GCGACCAAGCAAAGAAAAGAAAG	E	M01101D12	59
14501	E_s_14501_1	AW349058	GCGATTCAAAGCACACATAGAG	GCGACCAAGCAAAGAAAAGAAAG	E	M01103I12	59
14501	E_s_14501_1	AW349058	GCGATTCAAAGCACACATAGAG	GCGACCAAGCAAAGAAAAGAAAG	E	M01105D04	59
14501	E_s_14501_1	AW349058	GCGATTCAAAGCACACATAGAG	GCGACCAAGCAAAGAAAAGAAAG	E	M01105F04	59
14501	E_s_14501_1	AW349058	GCGATTCAAAGCACACATAGAG	GCGACCAAGCAAAGAAAAGAAAG	E	M01127A18	59
14501	E_s_14501_1	AW349058	GCGATTCAAAGCACACATAGAG	GCGACCAAGCAAAGAAAAGAAAG	E	M01013H08	255
14501	E_s_14501_1	AW349058	GCGATTCAAAGCACACATAGAG	GCGACCAAGCAAAGAAAAGAAAG	E	M01019M08	255
14501	E_s_14501_1	AW349058	GCGATTCAAAGCACACATAGAG	GCGACCAAGCAAAGAAAAGAAAG	E	M01037K12	255
14501	E_s_14501_1	AW349058	GCGATTCAAAGCACACATAGAG	GCGACCAAGCAAAGAAAAGAAAG	E	M01055F02	255
14501	E_s_14501_1	AW349058	GCGATTCAAAGCACACATAGAG	GCGACCAAGCAAAGAAAAGAAAG	E	M01093G14	255
14501	E_s_14501_1	AW349058	GCGATTCAAAGCACACATAGAG	GCGACCAAGCAAAGAAAAGAAAG	E	M01120F05	255
14501	E_s_14501_1	AW349058	GCGATTCAAAGCACACATAGAG	GCGACCAAGCAAAGAAAAGAAAG	E	M01036F14	6678
14501	E_s_14501_1	AW349058	GCGATTCAAAGCACACATAGAG	GCGACCAAGCAAAGAAAAGAAAG	E	M01054F02	6678
14501	E_s_14501_1	AW349058	GCGATTCAAAGCACACATAGAG	GCGACCAAGCAAAGAAAAGAAAG	E	M01057F02	6678
14501	E_s_14501_1	AW349058	GCGATTCAAAGCACACATAGAG	GCGACCAAGCAAAGAAAAGAAAG	E	M01103J05	6678
14501	E_s_14501_1	AW349058	GCGATTCAAAGCACACATAGAG	GCGACCAAGCAAAGAAAAGAAAG	E	M01118C05	6678
14501	E_s_14501_1	AW349058	GCGATTCAAAGCACACATAGAG	GCGACCAAGCAAAGAAAAGAAAG	E	M01130A15	6678
14517	Unmapped_s_14517_1	AW349068	GGGCAGGGAAAGAAAACAAGTTGTAT	GCGGTTGCGGAGAAAGACATACTG	Unmapped	M01074A23	0
14517	Unmapped_s_14517_1	AW349068	GGGCAGGGAAAGAAAACAAGTTGTAT	GCGGTTGCGGAGAAAGACATACTG	Unmapped	M01078L23	0
14517	Unmapped_s_14517_1	AW349068	GGGCAGGGAAAGAAAACAAGTTGTAT	GCGGTTGCGGAGAAAGACATACTG	Unmapped	M01132A19	0
14517	Unmapped_s_14517_1	AW349068	GGGCAGGGAAAGAAAACAAGTTGTAT	GCGGTTGCGGAGAAAGACATACTG	Unmapped	M01031L24
14527	C2_s_14527_1	AW349078	GCCCGCTGCACACAAATAAAACT	CCGCCTCCAAGTCCTCAAAGATG	C2	M01083N23	0
14527	C2_s_14527_1	AW349078	GCCCGCTGCACACAAATAAAACT	CCGCCTCCAAGTCCTCAAAGATG	C2	M01012B03	3673
14527	C2_s_14527_1	AW349078	GCCCGCTGCACACAAATAAAACT	CCGCCTCCAAGTCCTCAAAGATG	C2	M01038K14	3673
14527	C2_s_14527_1	AW349078	GCCCGCTGCACACAAATAAAACT	CCGCCTCCAAGTCCTCAAAGATG	C2	M01043F24	3673
14527	C2_s_14527_1	AW349078	GCCCGCTGCACACAAATAAAACT	CCGCCTCCAAGTCCTCAAAGATG	C2	M01114C24	3673
14531	Unmapped_s_14531_1	AW349082	GCCACCCTCCATCTTCAACATTC	GCCCATTTGCTCCATCTCATTTT	Unmapped	M01001D19	45
14531	Unmapped_s_14531_1	AW349082	GCCACCCTCCATCTTCAACATTC	GCCCATTTGCTCCATCTCATTTT	Unmapped	M01001O05	45
14531	Unmapped_s_14531_1	AW349082	GCCACCCTCCATCTTCAACATTC	GCCCATTTGCTCCATCTCATTTT	Unmapped	M01001O21	45
14531	Unmapped_s_14531_1	AW349082	GCCACCCTCCATCTTCAACATTC	GCCCATTTGCTCCATCTCATTTT	Unmapped	M01008D17	45
14531	Unmapped_s_14531_1	AW349082	GCCACCCTCCATCTTCAACATTC	GCCCATTTGCTCCATCTCATTTT	Unmapped	M01009J16	45
14531	Unmapped_s_14531_1	AW349082	GCCACCCTCCATCTTCAACATTC	GCCCATTTGCTCCATCTCATTTT	Unmapped	M01018H18	45
14531	Unmapped_s_14531_1	AW349082	GCCACCCTCCATCTTCAACATTC	GCCCATTTGCTCCATCTCATTTT	Unmapped	M01025H10	45
14531	Unmapped_s_14531_1	AW349082	GCCACCCTCCATCTTCAACATTC	GCCCATTTGCTCCATCTCATTTT	Unmapped	M01026E18	45
14531	Unmapped_s_14531_1	AW349082	GCCACCCTCCATCTTCAACATTC	GCCCATTTGCTCCATCTCATTTT	Unmapped	M01031N15	45
14531	Unmapped_s_14531_1	AW349082	GCCACCCTCCATCTTCAACATTC	GCCCATTTGCTCCATCTCATTTT	Unmapped	M01031P19	45
14531	Unmapped_s_14531_1	AW349082	GCCACCCTCCATCTTCAACATTC	GCCCATTTGCTCCATCTCATTTT	Unmapped	M01047F08	45
14531	Unmapped_s_14531_1	AW349082	GCCACCCTCCATCTTCAACATTC	GCCCATTTGCTCCATCTCATTTT	Unmapped	M01051L17	45
14531	Unmapped_s_14531_1	AW349082	GCCACCCTCCATCTTCAACATTC	GCCCATTTGCTCCATCTCATTTT	Unmapped	M01059F08	45
14531	Unmapped_s_14531_1	AW349082	GCCACCCTCCATCTTCAACATTC	GCCCATTTGCTCCATCTCATTTT	Unmapped	M01059F13	45
14531	Unmapped_s_14531_1	AW349082	GCCACCCTCCATCTTCAACATTC	GCCCATTTGCTCCATCTCATTTT	Unmapped	M01059K18	45
14531	Unmapped_s_14531_1	AW349082	GCCACCCTCCATCTTCAACATTC	GCCCATTTGCTCCATCTCATTTT	Unmapped	M01063L09	45
14531	Unmapped_s_14531_1	AW349082	GCCACCCTCCATCTTCAACATTC	GCCCATTTGCTCCATCTCATTTT	Unmapped	M01065M19	45
14531	Unmapped_s_14531_1	AW349082	GCCACCCTCCATCTTCAACATTC	GCCCATTTGCTCCATCTCATTTT	Unmapped	M01066H01	45
14531	Unmapped_s_14531_1	AW349082	GCCACCCTCCATCTTCAACATTC	GCCCATTTGCTCCATCTCATTTT	Unmapped	M01070J16	45
14531	Unmapped_s_14531_1	AW349082	GCCACCCTCCATCTTCAACATTC	GCCCATTTGCTCCATCTCATTTT	Unmapped	M01079I09	45
14531	Unmapped_s_14531_1	AW349082	GCCACCCTCCATCTTCAACATTC	GCCCATTTGCTCCATCTCATTTT	Unmapped	M01081F10	45
14531	Unmapped_s_14531_1	AW349082	GCCACCCTCCATCTTCAACATTC	GCCCATTTGCTCCATCTCATTTT	Unmapped	M01082M04	45
14531	Unmapped_s_14531_1	AW349082	GCCACCCTCCATCTTCAACATTC	GCCCATTTGCTCCATCTCATTTT	Unmapped	M01086M10	45
14531	Unmapped_s_14531_1	AW349082	GCCACCCTCCATCTTCAACATTC	GCCCATTTGCTCCATCTCATTTT	Unmapped	M01092P09	45
14531	Unmapped_s_14531_1	AW349082	GCCACCCTCCATCTTCAACATTC	GCCCATTTGCTCCATCTCATTTT	Unmapped	M01097K10	45
14531	Unmapped_s_14531_1	AW349082	GCCACCCTCCATCTTCAACATTC	GCCCATTTGCTCCATCTCATTTT	Unmapped	M01097M03	45
14531	Unmapped_s_14531_1	AW349082	GCCACCCTCCATCTTCAACATTC	GCCCATTTGCTCCATCTCATTTT	Unmapped	M01100D08	45
14531	Unmapped_s_14531_1	AW349082	GCCACCCTCCATCTTCAACATTC	GCCCATTTGCTCCATCTCATTTT	Unmapped	M01101E16	45
14531	Unmapped_s_14531_1	AW349082	GCCACCCTCCATCTTCAACATTC	GCCCATTTGCTCCATCTCATTTT	Unmapped	M01117D05	45
14531	Unmapped_s_14531_1	AW349082	GCCACCCTCCATCTTCAACATTC	GCCCATTTGCTCCATCTCATTTT	Unmapped	M01117L21	45
14531	Unmapped_s_14531_1	AW349082	GCCACCCTCCATCTTCAACATTC	GCCCATTTGCTCCATCTCATTTT	Unmapped	M01118D13	45
14531	Unmapped_s_14531_1	AW349082	GCCACCCTCCATCTTCAACATTC	GCCCATTTGCTCCATCTCATTTT	Unmapped	M01119G15	45
14531	Unmapped_s_14531_1	AW349082	GCCACCCTCCATCTTCAACATTC	GCCCATTTGCTCCATCTCATTTT	Unmapped	M01131L04	45
14531	Unmapped_s_14531_1	AW349082	GCCACCCTCCATCTTCAACATTC	GCCCATTTGCTCCATCTCATTTT	Unmapped	M01140N17	45
14531	Unmapped_s_14531_1	AW349082	GCCACCCTCCATCTTCAACATTC	GCCCATTTGCTCCATCTCATTTT	Unmapped	M01002L09	1524
14531	Unmapped_s_14531_1	AW349082	GCCACCCTCCATCTTCAACATTC	GCCCATTTGCTCCATCTCATTTT	Unmapped	M01008G08	1524
14531	Unmapped_s_14531_1	AW349082	GCCACCCTCCATCTTCAACATTC	GCCCATTTGCTCCATCTCATTTT	Unmapped	M01009J09	1524
14531	Unmapped_s_14531_1	AW349082	GCCACCCTCCATCTTCAACATTC	GCCCATTTGCTCCATCTCATTTT	Unmapped	M01017D15	1524
14531	Unmapped_s_14531_1	AW349082	GCCACCCTCCATCTTCAACATTC	GCCCATTTGCTCCATCTCATTTT	Unmapped	M01017F01	1524
14531	Unmapped_s_14531_1	AW349082	GCCACCCTCCATCTTCAACATTC	GCCCATTTGCTCCATCTCATTTT	Unmapped	M01025H15	1524
14531	Unmapped_s_14531_1	AW349082	GCCACCCTCCATCTTCAACATTC	GCCCATTTGCTCCATCTCATTTT	Unmapped	M01026B09	1524
14531	Unmapped_s_14531_1	AW349082	GCCACCCTCCATCTTCAACATTC	GCCCATTTGCTCCATCTCATTTT	Unmapped	M01031B01	1524
14531	Unmapped_s_14531_1	AW349082	GCCACCCTCCATCTTCAACATTC	GCCCATTTGCTCCATCTCATTTT	Unmapped	M01032M09	1524
14531	Unmapped_s_14531_1	AW349082	GCCACCCTCCATCTTCAACATTC	GCCCATTTGCTCCATCTCATTTT	Unmapped	M01050M05	1524
14531	Unmapped_s_14531_1	AW349082	GCCACCCTCCATCTTCAACATTC	GCCCATTTGCTCCATCTCATTTT	Unmapped	M01058J19	1524
14531	Unmapped_s_14531_1	AW349082	GCCACCCTCCATCTTCAACATTC	GCCCATTTGCTCCATCTCATTTT	Unmapped	M01061N19	1524
14531	Unmapped_s_14531_1	AW349082	GCCACCCTCCATCTTCAACATTC	GCCCATTTGCTCCATCTCATTTT	Unmapped	M01064G11	1524
14531	Unmapped_s_14531_1	AW349082	GCCACCCTCCATCTTCAACATTC	GCCCATTTGCTCCATCTCATTTT	Unmapped	M01066D03	1524
14531	Unmapped_s_14531_1	AW349082	GCCACCCTCCATCTTCAACATTC	GCCCATTTGCTCCATCTCATTTT	Unmapped	M01070J05	1524
14531	Unmapped_s_14531_1	AW349082	GCCACCCTCCATCTTCAACATTC	GCCCATTTGCTCCATCTCATTTT	Unmapped	M01075O05	1524
14531	Unmapped_s_14531_1	AW349082	GCCACCCTCCATCTTCAACATTC	GCCCATTTGCTCCATCTCATTTT	Unmapped	M01078B03	1524
14531	Unmapped_s_14531_1	AW349082	GCCACCCTCCATCTTCAACATTC	GCCCATTTGCTCCATCTCATTTT	Unmapped	M01079B09	1524
14531	Unmapped_s_14531_1	AW349082	GCCACCCTCCATCTTCAACATTC	GCCCATTTGCTCCATCTCATTTT	Unmapped	M01080N13	1524
14531	Unmapped_s_14531_1	AW349082	GCCACCCTCCATCTTCAACATTC	GCCCATTTGCTCCATCTCATTTT	Unmapped	M01091G02	1524
14531	Unmapped_s_14531_1	AW349082	GCCACCCTCCATCTTCAACATTC	GCCCATTTGCTCCATCTCATTTT	Unmapped	M01091L16	1524
14531	Unmapped_s_14531_1	AW349082	GCCACCCTCCATCTTCAACATTC	GCCCATTTGCTCCATCTCATTTT	Unmapped	M01092M09	1524
14531	Unmapped_s_14531_1	AW349082	GCCACCCTCCATCTTCAACATTC	GCCCATTTGCTCCATCTCATTTT	Unmapped	M01092M13	1524
14531	Unmapped_s_14531_1	AW349082	GCCACCCTCCATCTTCAACATTC	GCCCATTTGCTCCATCTCATTTT	Unmapped	M01103C10	1524
14531	Unmapped_s_14531_1	AW349082	GCCACCCTCCATCTTCAACATTC	GCCCATTTGCTCCATCTCATTTT	Unmapped	M01103M21	1524
14531	Unmapped_s_14531_1	AW349082	GCCACCCTCCATCTTCAACATTC	GCCCATTTGCTCCATCTCATTTT	Unmapped	M01110F05	1524
14531	Unmapped_s_14531_1	AW349082	GCCACCCTCCATCTTCAACATTC	GCCCATTTGCTCCATCTCATTTT	Unmapped	M01119G09	1524
14531	Unmapped_s_14531_1	AW349082	GCCACCCTCCATCTTCAACATTC	GCCCATTTGCTCCATCTCATTTT	Unmapped	M01126F04	1524
14531	Unmapped_s_14531_1	AW349082	GCCACCCTCCATCTTCAACATTC	GCCCATTTGCTCCATCTCATTTT	Unmapped	M01127G10	1524
14531	Unmapped_s_14531_1	AW349082	GCCACCCTCCATCTTCAACATTC	GCCCATTTGCTCCATCTCATTTT	Unmapped	M01127M05	1524
14531	Unmapped_s_14531_1	AW349082	GCCACCCTCCATCTTCAACATTC	GCCCATTTGCTCCATCTCATTTT	Unmapped	M01131L10	1524
14531	Unmapped_s_14531_1	AW349082	GCCACCCTCCATCTTCAACATTC	GCCCATTTGCTCCATCTCATTTT	Unmapped	M01001M16	7237
14531	Unmapped_s_14531_1	AW349082	GCCACCCTCCATCTTCAACATTC	GCCCATTTGCTCCATCTCATTTT	Unmapped	M01001N02	7237
14531	Unmapped_s_14531_1	AW349082	GCCACCCTCCATCTTCAACATTC	GCCCATTTGCTCCATCTCATTTT	Unmapped	M01005G09	7237
14531	Unmapped_s_14531_1	AW349082	GCCACCCTCCATCTTCAACATTC	GCCCATTTGCTCCATCTCATTTT	Unmapped	M01005N21	7237
14531	Unmapped_s_14531_1	AW349082	GCCACCCTCCATCTTCAACATTC	GCCCATTTGCTCCATCTCATTTT	Unmapped	M01005O01	7237
14531	Unmapped_s_14531_1	AW349082	GCCACCCTCCATCTTCAACATTC	GCCCATTTGCTCCATCTCATTTT	Unmapped	M01007C21	7237
14531	Unmapped_s_14531_1	AW349082	GCCACCCTCCATCTTCAACATTC	GCCCATTTGCTCCATCTCATTTT	Unmapped	M01008P08	7237
14531	Unmapped_s_14531_1	AW349082	GCCACCCTCCATCTTCAACATTC	GCCCATTTGCTCCATCTCATTTT	Unmapped	M01009J15	7237
14531	Unmapped_s_14531_1	AW349082	GCCACCCTCCATCTTCAACATTC	GCCCATTTGCTCCATCTCATTTT	Unmapped	M01010K13	7237
14531	Unmapped_s_14531_1	AW349082	GCCACCCTCCATCTTCAACATTC	GCCCATTTGCTCCATCTCATTTT	Unmapped	M01019L11	7237
14531	Unmapped_s_14531_1	AW349082	GCCACCCTCCATCTTCAACATTC	GCCCATTTGCTCCATCTCATTTT	Unmapped	M01019P21	7237
14531	Unmapped_s_14531_1	AW349082	GCCACCCTCCATCTTCAACATTC	GCCCATTTGCTCCATCTCATTTT	Unmapped	M01032D05	7237
14531	Unmapped_s_14531_1	AW349082	GCCACCCTCCATCTTCAACATTC	GCCCATTTGCTCCATCTCATTTT	Unmapped	M01048P10	7237
14531	Unmapped_s_14531_1	AW349082	GCCACCCTCCATCTTCAACATTC	GCCCATTTGCTCCATCTCATTTT	Unmapped	M01052D10	7237
14531	Unmapped_s_14531_1	AW349082	GCCACCCTCCATCTTCAACATTC	GCCCATTTGCTCCATCTCATTTT	Unmapped	M01063G10	7237
14531	Unmapped_s_14531_1	AW349082	GCCACCCTCCATCTTCAACATTC	GCCCATTTGCTCCATCTCATTTT	Unmapped	M01064I15	7237
14531	Unmapped_s_14531_1	AW349082	GCCACCCTCCATCTTCAACATTC	GCCCATTTGCTCCATCTCATTTT	Unmapped	M01079C05	7237
14531	Unmapped_s_14531_1	AW349082	GCCACCCTCCATCTTCAACATTC	GCCCATTTGCTCCATCTCATTTT	Unmapped	M01080F21	7237
14531	Unmapped_s_14531_1	AW349082	GCCACCCTCCATCTTCAACATTC	GCCCATTTGCTCCATCTCATTTT	Unmapped	M01084G10	7237
14531	Unmapped_s_14531_1	AW349082	GCCACCCTCCATCTTCAACATTC	GCCCATTTGCTCCATCTCATTTT	Unmapped	M01086M19	7237
14531	Unmapped_s_14531_1	AW349082	GCCACCCTCCATCTTCAACATTC	GCCCATTTGCTCCATCTCATTTT	Unmapped	M01091M13	7237
14531	Unmapped_s_14531_1	AW349082	GCCACCCTCCATCTTCAACATTC	GCCCATTTGCTCCATCTCATTTT	Unmapped	M01099B16	7237
14531	Unmapped_s_14531_1	AW349082	GCCACCCTCCATCTTCAACATTC	GCCCATTTGCTCCATCTCATTTT	Unmapped	M01111D10	7237
14531	Unmapped_s_14531_1	AW349082	GCCACCCTCCATCTTCAACATTC	GCCCATTTGCTCCATCTCATTTT	Unmapped	M01119L05	7237
14531	Unmapped_s_14531_1	AW349082	GCCACCCTCCATCTTCAACATTC	GCCCATTTGCTCCATCTCATTTT	Unmapped	M01126N21	7237
14531	Unmapped_s_14531_1	AW349082	GCCACCCTCCATCTTCAACATTC	GCCCATTTGCTCCATCTCATTTT	Unmapped	M01131P13	7237
14531	Unmapped_s_14531_1	AW349082	GCCACCCTCCATCTTCAACATTC	GCCCATTTGCTCCATCTCATTTT	Unmapped	M01132L18	7237
14531	Unmapped_s_14531_1	AW349082	GCCACCCTCCATCTTCAACATTC	GCCCATTTGCTCCATCTCATTTT	Unmapped	M01137B15	7237
14535	F_s_14535_1	AW349087	GCGGGTTCAAGTCAAATGTCAATA	GCGATGGTTTCAGCAATGAGAGTC	F	M01021K22	0
14535	F_s_14535_1	AW349087	GCGGGTTCAAGTCAAATGTCAATA	GCGATGGTTTCAGCAATGAGAGTC	F	M01054A14	287
14535	F_s_14535_1	AW349087	GCGGGTTCAAGTCAAATGTCAATA	GCGATGGTTTCAGCAATGAGAGTC	F	M01042I05	6704
14535	F_s_14535_1	AW349087	GCGGGTTCAAGTCAAATGTCAATA	GCGATGGTTTCAGCAATGAGAGTC	F	M01044B05	6704
14535	F_s_14535_1	AW349087	GCGGGTTCAAGTCAAATGTCAATA	GCGATGGTTTCAGCAATGAGAGTC	F	M01051N06
14557	C2_s_14557_1	AW349107	CGCCACGGAATCCAAAACACAAC	GGGGGTCAGGGGACAATAATCTT	C2	M01085G20	0
14557	C2_s_14557_1	AW349107	CGCCACGGAATCCAAAACACAAC	GGGGGTCAGGGGACAATAATCTT	C2	M01111B01	0
14557	C2_s_14557_1	AW349107	CGCCACGGAATCCAAAACACAAC	GGGGGTCAGGGGACAATAATCTT	C2	M01084G01	1888
14657	F_s_14657_1	AW349193	CGCAGCCTTCCTTTCCTCATAA	CGGGATGGGGGTTTGGATATTC	F	M01022O13	0
14657	F_s_14657_1	AW349193	CGCAGCCTTCCTTTCCTCATAA	CGGGATGGGGGTTTGGATATTC	F	M01085J01	0
14657	F_s_14657_1	AW349193	CGCAGCCTTCCTTTCCTCATAA	CGGGATGGGGGTTTGGATATTC	F	M01127M24	0
14657	F_s_14657_1	AW349193	CGCAGCCTTCCTTTCCTCATAA	CGGGATGGGGGTTTGGATATTC	F	M01131A21	164
14657	F_s_14657_1	AW349193	CGCAGCCTTCCTTTCCTCATAA	CGGGATGGGGGTTTGGATATTC	F	M01021O21	518
14657	F_s_14657_1	AW349193	CGCAGCCTTCCTTTCCTCATAA	CGGGATGGGGGTTTGGATATTC	F	M01021O24
14657	F_s_14657_1	AW349193	CGCAGCCTTCCTTTCCTCATAA	CGGGATGGGGGTTTGGATATTC	F	M01022I13
14657	F_s_14657_1	AW349193	CGCAGCCTTCCTTTCCTCATAA	CGGGATGGGGGTTTGGATATTC	F	M01085J13
14719	E_s_14719_1	AW349239	GCGTCCCGACACATAATAGTAATAG	GGCGTTTGATCCTTCATGTAGTT	E	M01042C04	349
14727	Unmapped_s_14727_1	AW349248	GCCTGGAGAATAAATGAGTTGAACA	CCGTGGGACCAATGGATCAGTGACA	Unmapped	M01046B03	0
14727	Unmapped_s_14727_1	AW349248	GCCTGGAGAATAAATGAGTTGAACA	CCGTGGGACCAATGGATCAGTGACA	Unmapped	M01047D06	0
14727	Unmapped_s_14727_1	AW349248	GCCTGGAGAATAAATGAGTTGAACA	CCGTGGGACCAATGGATCAGTGACA	Unmapped	M01086I24	96
14727	Unmapped_s_14727_1	AW349248	GCCTGGAGAATAAATGAGTTGAACA	CCGTGGGACCAATGGATCAGTGACA	Unmapped	M01009A24	2012
14727	Unmapped_s_14727_1	AW349248	GCCTGGAGAATAAATGAGTTGAACA	CCGTGGGACCAATGGATCAGTGACA	Unmapped	M01063B10	2012
14727	Unmapped_s_14727_1	AW349248	GCCTGGAGAATAAATGAGTTGAACA	CCGTGGGACCAATGGATCAGTGACA	Unmapped	M01084O03	2012
14727	Unmapped_s_14727_1	AW349248	GCCTGGAGAATAAATGAGTTGAACA	CCGTGGGACCAATGGATCAGTGACA	Unmapped	M01120C06	2012
14733	Unmapped_s_14733_1	AW349252	GGCACTTGTTGGTTTCTTTGTTATCA	GCGATGATTACCTCAACTTCTTATGT	Unmapped	M01097L17	0
14733	Unmapped_s_14733_1	AW349252	GGCACTTGTTGGTTTCTTTGTTATCA	GCGATGATTACCTCAACTTCTTATGT	Unmapped	M01023N05	746
14733	Unmapped_s_14733_1	AW349252	GGCACTTGTTGGTTTCTTTGTTATCA	GCGATGATTACCTCAACTTCTTATGT	Unmapped	M01038K12	746
14733	Unmapped_s_14733_1	AW349252	GGCACTTGTTGGTTTCTTTGTTATCA	GCGATGATTACCTCAACTTCTTATGT	Unmapped	M01040N05	746
14733	Unmapped_s_14733_1	AW349252	GGCACTTGTTGGTTTCTTTGTTATCA	GCGATGATTACCTCAACTTCTTATGT	Unmapped	M01099B17	746
14733	Unmapped_s_14733_1	AW349252	GGCACTTGTTGGTTTCTTTGTTATCA	GCGATGATTACCTCAACTTCTTATGT	Unmapped	M01118E03	746
14741	I_s_14741_1	AW349256	GCGTGCCACAGAAGGTATTTAACAT	GCGGTGCTGGTTGAGGTTCTTACAT	I	M01032F17	0
14741	I_s_14741_1	AW349256	GCGTGCCACAGAAGGTATTTAACAT	GCGGTGCTGGTTGAGGTTCTTACAT	I	M01118M06	0
14741	I_s_14741_1	AW349256	GCGTGCCACAGAAGGTATTTAACAT	GCGGTGCTGGTTGAGGTTCTTACAT	I	M01138O14	9
14741	I_s_14741_1	AW349256	GCGTGCCACAGAAGGTATTTAACAT	GCGGTGCTGGTTGAGGTTCTTACAT	I	M01138J02	1377
14741	I_s_14741_1	AW349256	GCGTGCCACAGAAGGTATTTAACAT	GCGGTGCTGGTTGAGGTTCTTACAT	I	M01008L12	3722
14741	I_s_14741_1	AW349256	GCGTGCCACAGAAGGTATTTAACAT	GCGGTGCTGGTTGAGGTTCTTACAT	I	M01011C10	3722
14741	I_s_14741_1	AW349256	GCGTGCCACAGAAGGTATTTAACAT	GCGGTGCTGGTTGAGGTTCTTACAT	I	M01081J19	3722
14741	I_s_14741_1	AW349256	GCGTGCCACAGAAGGTATTTAACAT	GCGGTGCTGGTTGAGGTTCTTACAT	I	M01138P14	3722
14741	I_s_14741_1	AW349256	GCGTGCCACAGAAGGTATTTAACAT	GCGGTGCTGGTTGAGGTTCTTACAT	I	M01006M19	6681
14741	I_s_14741_1	AW349256	GCGTGCCACAGAAGGTATTTAACAT	GCGGTGCTGGTTGAGGTTCTTACAT	I	M01009M23	6690
14743	Unmapped_p_14743_1	AI441401	GCGACCGAAGCAAAAACATTTACAT	GGGCGAAAATTGGGGATACTTCAGAT	Unmapped	M01096P06	93
14743	Unmapped_p_14743_1	AI441401	GCGACCGAAGCAAAAACATTTACAT	GGGCGAAAATTGGGGATACTTCAGAT	Unmapped	M01048P07	778
14743	Unmapped_p_14743_1	AI441401	GCGACCGAAGCAAAAACATTTACAT	GGGCGAAAATTGGGGATACTTCAGAT	Unmapped	M01071E09	778
14743	Unmapped_p_14743_1	AI441401	GCGACCGAAGCAAAAACATTTACAT	GGGCGAAAATTGGGGATACTTCAGAT	Unmapped	M01094C06	778
14747	D2_s_14747_1	AW349259	CCCCAGGCATATCTTTGTATTTA	GCGGTTGCGGCTACTGTATCTAAT	D2	M01046P07	356
14747	D2_s_14747_1	AW349259	CCCCAGGCATATCTTTGTATTTA	GCGGTTGCGGCTACTGTATCTAAT	D2	M01082F10	356
14747	D2_s_14747_1	AW349259	CCCCAGGCATATCTTTGTATTTA	GCGGTTGCGGCTACTGTATCTAAT	D2	M01134B06	356
14747	D2_s_14747_1	AW349259	CCCCAGGCATATCTTTGTATTTA	GCGGTTGCGGCTACTGTATCTAAT	D2	M01068G05	6713
14747	D2_s_14747_1	AW349259	CCCCAGGCATATCTTTGTATTTA	GCGGTTGCGGCTACTGTATCTAAT	D2	M01081I03	6713
14747	D2_s_14747_1	AW349259	CCCCAGGCATATCTTTGTATTTA	GCGGTTGCGGCTACTGTATCTAAT	D2	M01099G23	6713
14747	D2_s_14747_1	AW349259	CCCCAGGCATATCTTTGTATTTA	GCGGTTGCGGCTACTGTATCTAAT	D2	M01100G17	6713
14795	J_s_14795_1	AW349287	GCGGGGTTGCTCCTGAATGAT	GCGTTCCAAAAGGCTTACTACAA	J	M01051L17	45
14795	J_s_14795_1	AW349287	GCGGGGTTGCTCCTGAATGAT	GCGTTCCAAAAGGCTTACTACAA	J	M01058L13	45
14795	J_s_14795_1	AW349287	GCGGGGTTGCTCCTGAATGAT	GCGTTCCAAAAGGCTTACTACAA	J	M01091O06	45
14795	J_s_14795_1	AW349287	GCGGGGTTGCTCCTGAATGAT	GCGTTCCAAAAGGCTTACTACAA	J	M01104H11	45
14795	J_s_14795_1	AW349287	GCGGGGTTGCTCCTGAATGAT	GCGTTCCAAAAGGCTTACTACAA	J	M01105G07	45
14795	J_s_14795_1	AW349287	GCGGGGTTGCTCCTGAATGAT	GCGTTCCAAAAGGCTTACTACAA	J	M01108O04	45
14795	J_s_14795_1	AW349287	GCGGGGTTGCTCCTGAATGAT	GCGTTCCAAAAGGCTTACTACAA	J	M01119N13	45
14795	J_s_14795_1	AW349287	GCGGGGTTGCTCCTGAATGAT	GCGTTCCAAAAGGCTTACTACAA	J	M01064E06	1827
14795	J_s_14795_1	AW349287	GCGGGGTTGCTCCTGAATGAT	GCGTTCCAAAAGGCTTACTACAA	J	M01068H13	1827
14795	J_s_14795_1	AW349287	GCGGGGTTGCTCCTGAATGAT	GCGTTCCAAAAGGCTTACTACAA	J	M01089F13	1827
14795	J_s_14795_1	AW349287	GCGGGGTTGCTCCTGAATGAT	GCGTTCCAAAAGGCTTACTACAA	J	M01096J02	1827
14795	J_s_14795_1	AW349287	GCGGGGTTGCTCCTGAATGAT	GCGTTCCAAAAGGCTTACTACAA	J	M01135F04	1827
14795	J_s_14795_1	AW349287	GCGGGGTTGCTCCTGAATGAT	GCGTTCCAAAAGGCTTACTACAA	J	M01136E11	1827
14795	J_s_14795_1	AW349287	GCGGGGTTGCTCCTGAATGAT	GCGTTCCAAAAGGCTTACTACAA	J	M01139P08	1827
14795	J_s_14795_1	AW349287	GCGGGGTTGCTCCTGAATGAT	GCGTTCCAAAAGGCTTACTACAA	J	M01095B02	6136
14795	J_s_14795_1	AW349287	GCGGGGTTGCTCCTGAATGAT	GCGTTCCAAAAGGCTTACTACAA	J	M01095O04	6136
14795	J_s_14795_1	AW349287	GCGGGGTTGCTCCTGAATGAT	GCGTTCCAAAAGGCTTACTACAA	J	M01102L11	6136
14795	J_s_14795_1	AW349287	GCGGGGTTGCTCCTGAATGAT	GCGTTCCAAAAGGCTTACTACAA	J	M01105F08	6136
14795	J_s_14795_1	AW349287	GCGGGGTTGCTCCTGAATGAT	GCGTTCCAAAAGGCTTACTACAA	J	M01107F14	6136
14795	J_s_14795_1	AW349287	GCGGGGTTGCTCCTGAATGAT	GCGTTCCAAAAGGCTTACTACAA	J	M01113G07	6136
14795	J_s_14795_1	AW349287	GCGGGGTTGCTCCTGAATGAT	GCGTTCCAAAAGGCTTACTACAA	J	M01138E03	6136
14795	J_s_14795_1	AW349287	GCGGGGTTGCTCCTGAATGAT	GCGTTCCAAAAGGCTTACTACAA	J	M01139I02	6136
14803	Unmapped_p_14803_1	AI441060	GCGTGGGAAAAGGAAAGAAGAAA	GCGGGAACCATCAAGAAGATCACT	Unmapped	M01023I09	0
14803	Unmapped_p_14803_1	AI441060	GCGTGGGAAAAGGAAAGAAGAAA	GCGGGAACCATCAAGAAGATCACT	Unmapped	M01027I20	0
14803	Unmapped_p_14803_1	AI441060	GCGTGGGAAAAGGAAAGAAGAAA	GCGGGAACCATCAAGAAGATCACT	Unmapped	M01038E01	0
14803	Unmapped_p_14803_1	AI441060	GCGTGGGAAAAGGAAAGAAGAAA	GCGGGAACCATCAAGAAGATCACT	Unmapped	M01039E15	0
14803	Unmapped_p_14803_1	AI441060	GCGTGGGAAAAGGAAAGAAGAAA	GCGGGAACCATCAAGAAGATCACT	Unmapped	M01066I15	0
14803	Unmapped_p_14803_1	AI441060	GCGTGGGAAAAGGAAAGAAGAAA	GCGGGAACCATCAAGAAGATCACT	Unmapped	M01133E01	0
14803	Unmapped_p_14803_1	AI441060	GCGTGGGAAAAGGAAAGAAGAAA	GCGGGAACCATCAAGAAGATCACT	Unmapped	M01139G01	2224
14803	Unmapped_p_14803_1	AI441060	GCGTGGGAAAAGGAAAGAAGAAA	GCGGGAACCATCAAGAAGATCACT	Unmapped	M01139J15	2292
14803	Unmapped_p_14803_1	AI441060	GCGTGGGAAAAGGAAAGAAGAAA	GCGGGAACCATCAAGAAGATCACT	Unmapped	M01023J09	3972
14821	N_s_14821_1	AW349307	GCCTTCTTTCAACCCTCTAGTACAT	GCCCTTCCCCTTCTTTTTGTTCTCT	N	M01070I12	0
14821	N_s_14821_1	AW349307	GCCTTCTTTCAACCCTCTAGTACAT	GCCCTTCCCCTTCTTTTTGTTCTCT	N	M01041O10	305
14821	N_s_14821_1	AW349307	GCCTTCTTTCAACCCTCTAGTACAT	GCCCTTCCCCTTCTTTTTGTTCTCT	N	M01089P13	339
14821	N_s_14821_1	AW349307	GCCTTCTTTCAACCCTCTAGTACAT	GCCCTTCCCCTTCTTTTTGTTCTCT	N	M01028O10	691
14821	N_s_14821_1	AW349307	GCCTTCTTTCAACCCTCTAGTACAT	GCCCTTCCCCTTCTTTTTGTTCTCT	N	M01080I24	704
14821	N_s_14821_1	AW349307	GCCTTCTTTCAACCCTCTAGTACAT	GCCCTTCCCCTTCTTTTTGTTCTCT	N	M01081I15	2880
14821	N_s_14821_1	AW349307	GCCTTCTTTCAACCCTCTAGTACAT	GCCCTTCCCCTTCTTTTTGTTCTCT	N	M01062M12	6676
14821	N_s_14821_1	AW349307	GCCTTCTTTCAACCCTCTAGTACAT	GCCCTTCCCCTTCTTTTTGTTCTCT	N	M01089G13	6690
14829	Unmapped_p_14829_1	AI441051	GGGTCGGTGGTTGAAACTTTAAT	CGCCTTCCTTCCTGACATTTTAGAT	Unmapped	M01061D17	0
14833	Unmapped_p_14833_1	AI441229	GGCAACCTTGGATTCTGATAACTC	GGGCGTCTCGTTTAGTCACTTGT	Unmapped	M01013M14	0
14833	Unmapped_p_14833_1	AI441229	GGCAACCTTGGATTCTGATAACTC	GGGCGTCTCGTTTAGTCACTTGT	Unmapped	M01114F08	0
14833	Unmapped_p_14833_1	AI441229	GGCAACCTTGGATTCTGATAACTC	GGGCGTCTCGTTTAGTCACTTGT	Unmapped	M01013G13	1078
14923	D1b_s_14923_1	AW349368	CCCGCTTCCTGCCCAACTTCTACAT	CCCGACACTCCTCTAACAAAGACTTC	D1b	M01065D17	0
14947	C2_s_14947_1	AW349383	GGGCAAAACAAATCATCAGAAATAGA	GGGGTTGGCTCTGGAAGATTAGTC	C2	M01041L07	0
14947	C2_s_14947_1	AW349383	GGGCAAAACAAATCATCAGAAATAGA	GGGGTTGGCTCTGGAAGATTAGTC	C2	M01059A17	0
14947	C2_s_14947_1	AW349383	GGGCAAAACAAATCATCAGAAATAGA	GGGGTTGGCTCTGGAAGATTAGTC	C2	M01059M17	0
14947	C2_s_14947_1	AW349383	GGGCAAAACAAATCATCAGAAATAGA	GGGGTTGGCTCTGGAAGATTAGTC	C2	M01106L17	79
14947	C2_s_14947_1	AW349383	GGGCAAAACAAATCATCAGAAATAGA	GGGGTTGGCTCTGGAAGATTAGTC	C2	M01106B07	240
14947	C2_s_14947_1	AW349383	GGGCAAAACAAATCATCAGAAATAGA	GGGGTTGGCTCTGGAAGATTAGTC	C2	M01093B24
14949	C2_s_14949_1	AW349384	CGCACGCACCAAAACTGTCAACATT	CGCTTTCAGGGTCTGTGAGAACATC	C2	M01095C09	153
14949	C2_s_14949_1	AW349384	CGCACGCACCAAAACTGTCAACATT	CGCTTTCAGGGTCTGTGAGAACATC	C2	M01101I07	153
14949	C2_s_14949_1	AW349384	CGCACGCACCAAAACTGTCAACATT	CGCTTTCAGGGTCTGTGAGAACATC	C2	M01102C13	153
14949	C2_s_14949_1	AW349384	CGCACGCACCAAAACTGTCAACATT	CGCTTTCAGGGTCTGTGAGAACATC	C2	M01006H13	2351
14949	C2_s_14949_1	AW349384	CGCACGCACCAAAACTGTCAACATT	CGCTTTCAGGGTCTGTGAGAACATC	C2	M01046G18	2351
14949	C2_s_14949_1	AW349384	CGCACGCACCAAAACTGTCAACATT	CGCTTTCAGGGTCTGTGAGAACATC	C2	M01066L16	2351
14949	C2_s_14949_1	AW349384	CGCACGCACCAAAACTGTCAACATT	CGCTTTCAGGGTCTGTGAGAACATC	C2	M01093B07	2351
14949	C2_s_14949_1	AW349384	CGCACGCACCAAAACTGTCAACATT	CGCTTTCAGGGTCTGTGAGAACATC	C2	M01101I24	2351
14949	C2_s_14949_1	AW349384	CGCACGCACCAAAACTGTCAACATT	CGCTTTCAGGGTCTGTGAGAACATC	C2	M01104J22	2351
14949	C2_s_14949_1	AW349384	CGCACGCACCAAAACTGTCAACATT	CGCTTTCAGGGTCTGTGAGAACATC	C2	M01113N11	7241
14973	C2_s_14973_1	AW349597	GGGAAGGCAACAACAAAGTATTAC	CGGATGCTCGGGTAGTCTATGA	C2	M01107O21	0
14973	C2_s_14973_1	AW349597	GGGAAGGCAACAACAAAGTATTAC	CGGATGCTCGGGTAGTCTATGA	C2	M01048L03	59
14973	C2_s_14973_1	AW349597	GGGAAGGCAACAACAAAGTATTAC	CGGATGCTCGGGTAGTCTATGA	C2	M01031P20	1717
14973	C2_s_14973_1	AW349597	GGGAAGGCAACAACAAAGTATTAC	CGGATGCTCGGGTAGTCTATGA	C2	M01001J22	3959
14973	C2_s_14973_1	AW349597	GGGAAGGCAACAACAAAGTATTAC	CGGATGCTCGGGTAGTCTATGA	C2	M01019P03	6625
14987	E_s_14987_1	AW349607	GCCCACTTTTTGTTCTTTCTTTATTC	CCCCACCCTTCTCATATTCTCACA	E	M01133J18	201
14987	E_s_14987_1	AW349607	GCCCACTTTTTGTTCTTTCTTTATTC	CCCCACCCTTCTCATATTCTCACA	E	M01013F11	4982
14987	E_s_14987_1	AW349607	GCCCACTTTTTGTTCTTTCTTTATTC	CCCCACCCTTCTCATATTCTCACA	E	M01030I01	4982
14987	E_s_14987_1	AW349607	GCCCACTTTTTGTTCTTTCTTTATTC	CCCCACCCTTCTCATATTCTCACA	E	M01031G05	4982
14987	E_s_14987_1	AW349607	GCCCACTTTTTGTTCTTTCTTTATTC	CCCCACCCTTCTCATATTCTCACA	E	M01068H24	4982
14987	E_s_14987_1	AW349607	GCCCACTTTTTGTTCTTTCTTTATTC	CCCCACCCTTCTCATATTCTCACA	E	M01081B13	4982
14989	Unmapped_p_14989_1	AI460513	CCCCACCAAGAAAAATAACATAACT	CCCGAAACCTGTCCTTAATATAAAC	Unmapped	M01009F03	915
14989	Unmapped_p_14989_1	AI460513	CCCCACCAAGAAAAATAACATAACT	CCCGAAACCTGTCCTTAATATAAAC	Unmapped	M01006K02	5329
14989	Unmapped_p_14989_1	AI460513	CCCCACCAAGAAAAATAACATAACT	CCCGAAACCTGTCCTTAATATAAAC	Unmapped	M01095P01	5329
15005	H_s_15005_1	AW349622	GCCAATTCGCAGGTTAAGAAAC	GGGGAGGGAGAAGTGACATCAGAAC	H	M01007F09	0
15005	H_s_15005_1	AW349622	GCCAATTCGCAGGTTAAGAAAC	GGGGAGGGAGAAGTGACATCAGAAC	H	M01024F08	0
15005	H_s_15005_1	AW349622	GCCAATTCGCAGGTTAAGAAAC	GGGGAGGGAGAAGTGACATCAGAAC	H	M01062M13	0
15005	H_s_15005_1	AW349622	GCCAATTCGCAGGTTAAGAAAC	GGGGAGGGAGAAGTGACATCAGAAC	H	M01092H10	0
15005	H_s_15005_1	AW349622	GCCAATTCGCAGGTTAAGAAAC	GGGGAGGGAGAAGTGACATCAGAAC	H	M01101B09	0
15005	H_s_15005_1	AW349622	GCCAATTCGCAGGTTAAGAAAC	GGGGAGGGAGAAGTGACATCAGAAC	H	M01103G04	0
15005	H_s_15005_1	AW349622	GCCAATTCGCAGGTTAAGAAAC	GGGGAGGGAGAAGTGACATCAGAAC	H	M01104A24	0
15005	H_s_15005_1	AW349622	GCCAATTCGCAGGTTAAGAAAC	GGGGAGGGAGAAGTGACATCAGAAC	H	M01110B08	0
15005	H_s_15005_1	AW349622	GCCAATTCGCAGGTTAAGAAAC	GGGGAGGGAGAAGTGACATCAGAAC	H	M01111L01	0
15005	H_s_15005_1	AW349622	GCCAATTCGCAGGTTAAGAAAC	GGGGAGGGAGAAGTGACATCAGAAC	H	M01040H07	101
15005	H_s_15005_1	AW349622	GCCAATTCGCAGGTTAAGAAAC	GGGGAGGGAGAAGTGACATCAGAAC	H	M01118M08	101
15033	D2_s_15033_1	AW349640	GGGCAGGAGAAAAGTTGTTGTCTAT	GCGAGGGGAAAATGTGTATCTATGA	D2	M01047B11	0
15033	D2_s_15033_1	AW349640	GGGCAGGAGAAAAGTTGTTGTCTAT	GCGAGGGGAAAATGTGTATCTATGA	D2	M01089P04	1411
15033	D2_s_15033_1	AW349640	GGGCAGGAGAAAAGTTGTTGTCTAT	GCGAGGGGAAAATGTGTATCTATGA	D2	M01007O11	2469
15033	D2_s_15033_1	AW349640	GGGCAGGAGAAAAGTTGTTGTCTAT	GCGAGGGGAAAATGTGTATCTATGA	D2	M01046B08	2469
15033	D2_s_15033_1	AW349640	GGGCAGGAGAAAAGTTGTTGTCTAT	GCGAGGGGAAAATGTGTATCTATGA	D2	M01089O06	2469
15033	D2_s_15033_1	AW349640	GGGCAGGAGAAAAGTTGTTGTCTAT	GCGAGGGGAAAATGTGTATCTATGA	D2	M01134G24	6728
15033	D2_s_15033_1	AW349640	GGGCAGGAGAAAAGTTGTTGTCTAT	GCGAGGGGAAAATGTGTATCTATGA	D2	M01008O24
15033	D2_s_15033_1	AW349640	GGGCAGGAGAAAAGTTGTTGTCTAT	GCGAGGGGAAAATGTGTATCTATGA	D2	M01100A04
15035	D1b_s_15035_1	AW349641	GCAGGGGTGAAGTCATTCTTGATGTT	GGGAGGGTTAGGGATTTTGAGAGATG	D1b	M01063C05	0
15035	D1b_s_15035_1	AW349641	GCAGGGGTGAAGTCATTCTTGATGTT	GGGAGGGTTAGGGATTTTGAGAGATG	D1b	M01139L01	4211
15055	D1a_s_15055_1	AW349410	AAGGGGGAAAGAAGAAATGAAA	GCGATGGAGGAAAGGTGGATAATGG	D1a	M01067H18	0
15055	D1a_s_15055_1	AW349410	AAGGGGGAAAGAAGAAATGAAA	GCGATGGAGGAAAGGTGGATAATGG	D1a	M01069J02	1016
15055	D1a_s_15055_1	AW349410	AAGGGGGAAAGAAGAAATGAAA	GCGATGGAGGAAAGGTGGATAATGG	D1a	M01028L09	1141
15055	D1a_s_15055_1	AW349410	AAGGGGGAAAGAAGAAATGAAA	GCGATGGAGGAAAGGTGGATAATGG	D1a	M01133L12	1141
15055	D1a_s_15055_1	AW349410	AAGGGGGAAAGAAGAAATGAAA	GCGATGGAGGAAAGGTGGATAATGG	D1a	M01117H02	5858
15055	D1a_s_15055_1	AW349410	AAGGGGGAAAGAAGAAATGAAA	GCGATGGAGGAAAGGTGGATAATGG	D1a	M01113I02	6136
15055	D1a_s_15055_1	AW349410	AAGGGGGAAAGAAGAAATGAAA	GCGATGGAGGAAAGGTGGATAATGG	D1a	M01138L03
15067	G_s_15067_1	AW349418	CGGTTCTGGGAAGATTAGCAGT	GAAGGGGTTTTGATGATGTTGG	G	M01088E01	0
15079	H_s_15079_1	AW349424	CCGAAGCCAAGTCCAAGAACAAG	CGCCCGTGAGCAACCCCGTGAG	H	M01134K24	0
15079	H_s_15079_1	AW349424	CCGAAGCCAAGTCCAAGAACAAG	CGCCCGTGAGCAACCCCGTGAG	H	M01003G11	30
15079	H_s_15079_1	AW349424	CCGAAGCCAAGTCCAAGAACAAG	CGCCCGTGAGCAACCCCGTGAG	H	M01014A09	30
15079	H_s_15079_1	AW349424	CCGAAGCCAAGTCCAAGAACAAG	CGCCCGTGAGCAACCCCGTGAG	H	M01029M11	30
15079	H_s_15079_1	AW349424	CCGAAGCCAAGTCCAAGAACAAG	CGCCCGTGAGCAACCCCGTGAG	H	M01042N20	30
15079	H_s_15079_1	AW349424	CCGAAGCCAAGTCCAAGAACAAG	CGCCCGTGAGCAACCCCGTGAG	H	M01068H08	30
15079	H_s_15079_1	AW349424	CCGAAGCCAAGTCCAAGAACAAG	CGCCCGTGAGCAACCCCGTGAG	H	M01116P12	30
15079	H_s_15079_1	AW349424	CCGAAGCCAAGTCCAAGAACAAG	CGCCCGTGAGCAACCCCGTGAG	H	M01117M14	30
15079	H_s_15079_1	AW349424	CCGAAGCCAAGTCCAAGAACAAG	CGCCCGTGAGCAACCCCGTGAG	H	M01133C01	30
15079	H_s_15079_1	AW349424	CCGAAGCCAAGTCCAAGAACAAG	CGCCCGTGAGCAACCCCGTGAG	H	M01137K04	30
15095	A2_s_15095_1	AW349434	GCGGCGAGCATTCAAAAGAGAAG	GCGGCAGTTGCGGAGGGCGAAGTAG	A2	M01074B13	0
15095	A2_s_15095_1	AW349434	GCGGCGAGCATTCAAAAGAGAAG	GCGGCAGTTGCGGAGGGCGAAGTAG	A2	M01134A12	0
15095	A2_s_15095_1	AW349434	GCGGCGAGCATTCAAAAGAGAAG	GCGGCAGTTGCGGAGGGCGAAGTAG	A2	M01038K17	53
15095	A2_s_15095_1	AW349434	GCGGCGAGCATTCAAAAGAGAAG	GCGGCAGTTGCGGAGGGCGAAGTAG	A2	M01078G23	53
15095	A2_s_15095_1	AW349434	GCGGCGAGCATTCAAAAGAGAAG	GCGGCAGTTGCGGAGGGCGAAGTAG	A2	M01082P15	53
15095	A2_s_15095_1	AW349434	GCGGCGAGCATTCAAAAGAGAAG	GCGGCAGTTGCGGAGGGCGAAGTAG	A2	M01100E17	53
15095	A2_s_15095_1	AW349434	GCGGCGAGCATTCAAAAGAGAAG	GCGGCAGTTGCGGAGGGCGAAGTAG	A2	M01134A03	53
15095	A2_s_15095_1	AW349434	GCGGCGAGCATTCAAAAGAGAAG	GCGGCAGTTGCGGAGGGCGAAGTAG	A2	M01134F12	53
15095	A2_s_15095_1	AW349434	GCGGCGAGCATTCAAAAGAGAAG	GCGGCAGTTGCGGAGGGCGAAGTAG	A2	M01074M23	192
15095	A2_s_15095_1	AW349434	GCGGCGAGCATTCAAAAGAGAAG	GCGGCAGTTGCGGAGGGCGAAGTAG	A2	M01078D23	1279
15095	A2_s_15095_1	AW349434	GCGGCGAGCATTCAAAAGAGAAG	GCGGCAGTTGCGGAGGGCGAAGTAG	A2	M01082E15	6709
15121	C1_s_15121_1	AW349452	CCCCAAATTAAGGCAACATAGT	TTCCGATGACCTGTAGTTGATA	C1	M01051L20	0
15121	C1_s_15121_1	AW349452	CCCCAAATTAAGGCAACATAGT	TTCCGATGACCTGTAGTTGATA	C1	M01059E18	0
15121	C1_s_15121_1	AW349452	CCCCAAATTAAGGCAACATAGT	TTCCGATGACCTGTAGTTGATA	C1	M01068G19	0
15121	C1_s_15121_1	AW349452	CCCCAAATTAAGGCAACATAGT	TTCCGATGACCTGTAGTTGATA	C1	M01078M17	0
15121	C1_s_15121_1	AW349452	CCCCAAATTAAGGCAACATAGT	TTCCGATGACCTGTAGTTGATA	C1	M01103K19	0
15121	C1_s_15121_1	AW349452	CCCCAAATTAAGGCAACATAGT	TTCCGATGACCTGTAGTTGATA	C1	M01103G22	61
15121	C1_s_15121_1	AW349452	CCCCAAATTAAGGCAACATAGT	TTCCGATGACCTGTAGTTGATA	C1	M01074E17	101
15121	C1_s_15121_1	AW349452	CCCCAAATTAAGGCAACATAGT	TTCCGATGACCTGTAGTTGATA	C1	M01047O16	984
15121	C1_s_15121_1	AW349452	CCCCAAATTAAGGCAACATAGT	TTCCGATGACCTGTAGTTGATA	C1	M01102O16	1908
15121	C1_s_15121_1	AW349452	CCCCAAATTAAGGCAACATAGT	TTCCGATGACCTGTAGTTGATA	C1	M01058L01	5840
15313	B1_s_15313_1	AW349905	GCGGACGTAGACCCCTAAAAGTC	CGGGCTCGTGTTCTCGGAGGCGGTGA	B1	M01136G05	0
15343	A1_s_15343_1	AF049708	GCGAAGTTTGAAATGGGGGCAGAGAG	CGGCAAGGCGGTCTACAACAGAAGC	A1	M01073B23	0
15343	A1_s_15343_1	AF049708	GCGAAGTTTGAAATGGGGGCAGAGAG	CGGCAAGGCGGTCTACAACAGAAGC	A1	M01120H20	1116
15343	A1_s_15343_1	AF049708	GCGAAGTTTGAAATGGGGGCAGAGAG	CGGCAAGGCGGTCTACAACAGAAGC	A1	M01061C16	4320
15343	A1_s_15343_1	AF049708	GCGAAGTTTGAAATGGGGGCAGAGAG	CGGCAAGGCGGTCTACAACAGAAGC	A1	M01062C06	4320
15343	A1_s_15343_1	AF049708	GCGAAGTTTGAAATGGGGGCAGAGAG	CGGCAAGGCGGTCTACAACAGAAGC	A1	M01062D16	4320
15343	A1_s_15343_1	AF049708	GCGAAGTTTGAAATGGGGGCAGAGAG	CGGCAAGGCGGTCTACAACAGAAGC	A1	M01075N21	4320
15343	A1_s_15343_1	AF049708	GCGAAGTTTGAAATGGGGGCAGAGAG	CGGCAAGGCGGTCTACAACAGAAGC	A1	M01098K19	4320
15343	A1_s_15343_1	AF049708	GCGAAGTTTGAAATGGGGGCAGAGAG	CGGCAAGGCGGTCTACAACAGAAGC	A1	M01120H03	4320
15343	A1_s_15343_1	AF049708	GCGAAGTTTGAAATGGGGGCAGAGAG	CGGCAAGGCGGTCTACAACAGAAGC	A1	M01135O10	4320
15343	A1_s_15343_1	AF049708	GCGAAGTTTGAAATGGGGGCAGAGAG	CGGCAAGGCGGTCTACAACAGAAGC	A1	M01136K17	4320
15419	A2_s_15419_1	AB013289	GCCATCACCCCATTCTCATCGTTTAG	GCCTTCGCTTTCTTCCACACAGTC	A2	M01044H08	0
15477	D1a_s_15477_1	AW349677	GCGTTCCTCTTCTGATGAATATGA	GCCCAGCCTATCACCAATCTAATGT	D1a	M01133P10	357
15477	D1a_s_15477_1	AW349677	GCGTTCCTCTTCTGATGAATATGA	GCCCAGCCTATCACCAATCTAATGT	D1a	M01038O10	366
15477	D1a_s_15477_1	AW349677	GCGTTCCTCTTCTGATGAATATGA	GCCCAGCCTATCACCAATCTAATGT	D1a	M01132A07	828
15477	D1a_s_15477_1	AW349677	GCGTTCCTCTTCTGATGAATATGA	GCCCAGCCTATCACCAATCTAATGT	D1a	M01117G13	6136
15477	D1a_s_15477_1	AW349677	GCGTTCCTCTTCTGATGAATATGA	GCCCAGCCTATCACCAATCTAATGT	D1a	M01056J14
15483	Unmapped_p_15483_1	AI441606	GGGCGAAAAAGGGCAAAAACATATAA	GCGGCGTGGCTCTTCCTCTACTTC	Unmapped	M01136O17	1975
15483	Unmapped_p_15483_1	AI441606	GGGCGAAAAAGGGCAAAAACATATAA	GCGGCGTGGCTCTTCCTCTACTTC	Unmapped	M01001O22	2432
15483	Unmapped_p_15483_1	AI441606	GGGCGAAAAAGGGCAAAAACATATAA	GCGGCGTGGCTCTTCCTCTACTTC	Unmapped	M01026L05	2432
15483	Unmapped_p_15483_1	AI441606	GGGCGAAAAAGGGCAAAAACATATAA	GCGGCGTGGCTCTTCCTCTACTTC	Unmapped	M01036P17	2432
15483	Unmapped_p_15483_1	AI441606	GGGCGAAAAAGGGCAAAAACATATAA	GCGGCGTGGCTCTTCCTCTACTTC	Unmapped	M01041M24	2432
15483	Unmapped_p_15483_1	AI441606	GGGCGAAAAAGGGCAAAAACATATAA	GCGGCGTGGCTCTTCCTCTACTTC	Unmapped	M01100B21	2432
15483	Unmapped_p_15483_1	AI441606	GGGCGAAAAAGGGCAAAAACATATAA	GCGGCGTGGCTCTTCCTCTACTTC	Unmapped	M01118A07	2432
15501	D2_s_15501_1	AW349693	GCCTCCCCATTTTCAAGTGAAG	GCCGCAATCACATTCTACATAAAG	D2	M01001K06	0
15501	D2_s_15501_1	AW349693	GCCTCCCCATTTTCAAGTGAAG	GCCGCAATCACATTCTACATAAAG	D2	M01074O04	0
15501	D2_s_15501_1	AW349693	GCCTCCCCATTTTCAAGTGAAG	GCCGCAATCACATTCTACATAAAG	D2	M01112E01	0
15501	D2_s_15501_1	AW349693	GCCTCCCCATTTTCAAGTGAAG	GCCGCAATCACATTCTACATAAAG	D2	M01130F10	0
15501	D2_s_15501_1	AW349693	GCCTCCCCATTTTCAAGTGAAG	GCCGCAATCACATTCTACATAAAG	D2	M01085O10	713
15501	D2_s_15501_1	AW349693	GCCTCCCCATTTTCAAGTGAAG	GCCGCAATCACATTCTACATAAAG	D2	M01075O01	859
15521	Unmapped_p_15521_1	AI441369	GCGTTCCAGCACTTTAGAGTTGAT	GCCCTGCCATGATGACTGTTAATTC	Unmapped	M01139M06	277
15521	Unmapped_p_15521_1	AI441369	GCGTTCCAGCACTTTAGAGTTGAT	GCCCTGCCATGATGACTGTTAATTC	Unmapped	M01011M02	342
15521	Unmapped_p_15521_1	AI441369	GCGTTCCAGCACTTTAGAGTTGAT	GCCCTGCCATGATGACTGTTAATTC	Unmapped	M01012M10	2606
15521	Unmapped_p_15521_1	AI441369	GCGTTCCAGCACTTTAGAGTTGAT	GCCCTGCCATGATGACTGTTAATTC	Unmapped	M01023M06
15521	Unmapped_p_15521_1	AI441369	GCGTTCCAGCACTTTAGAGTTGAT	GCCCTGCCATGATGACTGTTAATTC	Unmapped	M01117F01
15521	Unmapped_p_15521_1	AI441369	GCGTTCCAGCACTTTAGAGTTGAT	GCCCTGCCATGATGACTGTTAATTC	Unmapped	M01138C06
15527	Unmapped_p_15527_1	AI440580	CGGCTGCTTCCCCATCCTCAACTTC	CCCAGGGCTGCAATCATAATGTTC	Unmapped	M01002K23	2541
15527	Unmapped_p_15527_1	AI440580	CGGCTGCTTCCCCATCCTCAACTTC	CCCAGGGCTGCAATCATAATGTTC	Unmapped	M01039H11	2541
15527	Unmapped_p_15527_1	AI440580	CGGCTGCTTCCCCATCCTCAACTTC	CCCAGGGCTGCAATCATAATGTTC	Unmapped	M01046N12	2541
15527	Unmapped_p_15527_1	AI440580	CGGCTGCTTCCCCATCCTCAACTTC	CCCAGGGCTGCAATCATAATGTTC	Unmapped	M01108P17	2541
15527	Unmapped_p_15527_1	AI440580	CGGCTGCTTCCCCATCCTCAACTTC	CCCAGGGCTGCAATCATAATGTTC	Unmapped	M01132D11	2541
15527	Unmapped_p_15527_1	AI440580	CGGCTGCTTCCCCATCCTCAACTTC	CCCAGGGCTGCAATCATAATGTTC	Unmapped	M01007K15	4193
15527	Unmapped_p_15527_1	AI440580	CGGCTGCTTCCCCATCCTCAACTTC	CCCAGGGCTGCAATCATAATGTTC	Unmapped	M01035J20	4193
15527	Unmapped_p_15527_1	AI440580	CGGCTGCTTCCCCATCCTCAACTTC	CCCAGGGCTGCAATCATAATGTTC	Unmapped	M01095B11	4193
15527	Unmapped_p_15527_1	AI440580	CGGCTGCTTCCCCATCCTCAACTTC	CCCAGGGCTGCAATCATAATGTTC	Unmapped	M01005J11
15529	C1_s_15529_1	AW349710	GCGAACGAGGGAGCACATTATTTT	GCGAAGGTGGATGTTTATAGTTATG	C1	M01038P17	0
15529	C1_s_15529_1	AW349710	GCGAACGAGGGAGCACATTATTTT	GCGAAGGTGGATGTTTATAGTTATG	C1	M01092F16	0
15541	K_s_15541_1	AW349716	GCGAAGCCTAATTTAGAAGTCTTGA	GCGTGGGCATTTATACTTTATCTATT	K	M01050O16	1027
15541	K_s_15541_1	AW349716	GCGAAGCCTAATTTAGAAGTCTTGA	GCGTGGGCATTTATACTTTATCTATT	K	M01038P02	1806
15541	K_s_15541_1	AW349716	GCGAAGCCTAATTTAGAAGTCTTGA	GCGTGGGCATTTATACTTTATCTATT	K	M01045C05	1806
15551	Unmapped_p_15551_1	AI441677	GCGGGGAATTGCTACAAGTTAGA	GGACGGGATTGCCAGAAGAGACT	Unmapped	M01026L23	2679
15551	Unmapped_p_15551_1	AI441677	GCGGGGAATTGCTACAAGTTAGA	GGACGGGATTGCCAGAAGAGACT	Unmapped	M01104B04	2679
15551	Unmapped_p_15551_1	AI441677	GCGGGGAATTGCTACAAGTTAGA	GGACGGGATTGCCAGAAGAGACT	Unmapped	M01104M15	2679
15557	Unmapped_p_15557_1	AI460799	CGCCTTCCTCCTTAGAGACAGTCTT	GGGATGGGTCTTTTGATAAGC	Unmapped	M01108H17	0
15557	Unmapped_p_15557_1	AI460799	CGCCTTCCTCCTTAGAGACAGTCTT	GGGATGGGTCTTTTGATAAGC	Unmapped	M01110P04	0
15557	Unmapped_p_15557_1	AI460799	CGCCTTCCTCCTTAGAGACAGTCTT	GGGATGGGTCTTTTGATAAGC	Unmapped	M01049H19	35
15557	Unmapped_p_15557_1	AI460799	CGCCTTCCTCCTTAGAGACAGTCTT	GGGATGGGTCTTTTGATAAGC	Unmapped	M01112M17	88
15557	Unmapped_p_15557_1	AI460799	CGCCTTCCTCCTTAGAGACAGTCTT	GGGATGGGTCTTTTGATAAGC	Unmapped	M01114L11	134
15557	Unmapped_p_15557_1	AI460799	CGCCTTCCTCCTTAGAGACAGTCTT	GGGATGGGTCTTTTGATAAGC	Unmapped	M01108I04	245
15557	Unmapped_p_15557_1	AI460799	CGCCTTCCTCCTTAGAGACAGTCTT	GGGATGGGTCTTTTGATAAGC	Unmapped	M01047G07	560
15557	Unmapped_p_15557_1	AI460799	CGCCTTCCTCCTTAGAGACAGTCTT	GGGATGGGTCTTTTGATAAGC	Unmapped	M01068J02	3833
15557	Unmapped_p_15557_1	AI460799	CGCCTTCCTCCTTAGAGACAGTCTT	GGGATGGGTCTTTTGATAAGC	Unmapped	M01007H02	6745
15571	Unmapped_p_15571_1	AI441529	CGGAGGAGGAAGAGGAGAGAAACACA	GGCGGACCCTACCAAGGTTGATAG	Unmapped	M01088A02	0
15571	Unmapped_p_15571_1	AI441529	CGGAGGAGGAAGAGGAGAGAAACACA	GGCGGACCCTACCAAGGTTGATAG	Unmapped	M01005K09	2285
15571	Unmapped_p_15571_1	AI441529	CGGAGGAGGAAGAGGAGAGAAACACA	GGCGGACCCTACCAAGGTTGATAG	Unmapped	M01084B19	2285
15571	Unmapped_p_15571_1	AI441529	CGGAGGAGGAAGAGGAGAGAAACACA	GGCGGACCCTACCAAGGTTGATAG	Unmapped	M01111J06	2285
15571	Unmapped_p_15571_1	AI441529	CGGAGGAGGAAGAGGAGAGAAACACA	GGCGGACCCTACCAAGGTTGATAG	Unmapped	M01089A10	6722
15575	Unmapped_p_15575_1	AI441643	GCGAAGGGAGTGTCTGAGTGATGA	GCCTGCCTGATGATACAAGTATTTAC	Unmapped	M01019N18	0
15575	Unmapped_p_15575_1	AI441643	GCGAAGGGAGTGTCTGAGTGATGA	GCCTGCCTGATGATACAAGTATTTAC	Unmapped	M01031M24	0
15575	Unmapped_p_15575_1	AI441643	GCGAAGGGAGTGTCTGAGTGATGA	GCCTGCCTGATGATACAAGTATTTAC	Unmapped	M01133O06	0
15575	Unmapped_p_15575_1	AI441643	GCGAAGGGAGTGTCTGAGTGATGA	GCCTGCCTGATGATACAAGTATTTAC	Unmapped	M01029M24	140
15575	Unmapped_p_15575_1	AI441643	GCGAAGGGAGTGTCTGAGTGATGA	GCCTGCCTGATGATACAAGTATTTAC	Unmapped	M01057E04	270
15575	Unmapped_p_15575_1	AI441643	GCGAAGGGAGTGTCTGAGTGATGA	GCCTGCCTGATGATACAAGTATTTAC	Unmapped	M01056M18	275
15575	Unmapped_p_15575_1	AI441643	GCGAAGGGAGTGTCTGAGTGATGA	GCCTGCCTGATGATACAAGTATTTAC	Unmapped	M01001B22	4898
15575	Unmapped_p_15575_1	AI441643	GCGAAGGGAGTGTCTGAGTGATGA	GCCTGCCTGATGATACAAGTATTTAC	Unmapped	M01057M07	4898
15575	Unmapped_p_15575_1	AI441643	GCGAAGGGAGTGTCTGAGTGATGA	GCCTGCCTGATGATACAAGTATTTAC	Unmapped	M01002J07	7216
15575	Unmapped_p_15575_1	AI441643	GCGAAGGGAGTGTCTGAGTGATGA	GCCTGCCTGATGATACAAGTATTTAC	Unmapped	M01017O06
15917	B1_s_15917_1	AW349774	CGCATCGCCTGGAGATTTACAATG	CCGTGCTAGGTGGTGTTCATCAATA	B1	M01084A19	107
15917	B1_s_15917_1	AW349774	CGCATCGCCTGGAGATTTACAATG	CCGTGCTAGGTGGTGTTCATCAATA	B1	M01028B01	174
15917	B1_s_15917_1	AW349774	CGCATCGCCTGGAGATTTACAATG	CCGTGCTAGGTGGTGTTCATCAATA	B1	M01026K17	2935
15917	B1_s_15917_1	AW349774	CGCATCGCCTGGAGATTTACAATG	CCGTGCTAGGTGGTGTTCATCAATA	B1	M01039A04	2935
15917	B1_s_15917_1	AW349774	CGCATCGCCTGGAGATTTACAATG	CCGTGCTAGGTGGTGTTCATCAATA	B1	M01046F12	2935
15917	B1_s_15917_1	AW349774	CGCATCGCCTGGAGATTTACAATG	CCGTGCTAGGTGGTGTTCATCAATA	B1	M01026A04	6712
15923	C1_s_15923_1	AW349777	CCCATCCAAAACCAAACAAATAGTAA	CCCTCGTCACCCTCTTCCTGTCACA	C1	M01024H12	0
15923	C1_s_15923_1	AW349777	CCCATCCAAAACCAAACAAATAGTAA	CCCTCGTCACCCTCTTCCTGTCACA	C1	M01074B03	0
15923	C1_s_15923_1	AW349777	CCCATCCAAAACCAAACAAATAGTAA	CCCTCGTCACCCTCTTCCTGTCACA	C1	M01074D06	0
15923	C1_s_15923_1	AW349777	CCCATCCAAAACCAAACAAATAGTAA	CCCTCGTCACCCTCTTCCTGTCACA	C1	M01113C02	0
15923	C1_s_15923_1	AW349777	CCCATCCAAAACCAAACAAATAGTAA	CCCTCGTCACCCTCTTCCTGTCACA	C1	M01074K02	36
15923	C1_s_15923_1	AW349777	CCCATCCAAAACCAAACAAATAGTAA	CCCTCGTCACCCTCTTCCTGTCACA	C1	M01035N20	3060
15923	C1_s_15923_1	AW349777	CCCATCCAAAACCAAACAAATAGTAA	CCCTCGTCACCCTCTTCCTGTCACA	C1	M01035O20	3595
15923	C1_s_15923_1	AW349777	CCCATCCAAAACCAAACAAATAGTAA	CCCTCGTCACCCTCTTCCTGTCACA	C1	M01074O11	3595
15923	C1_s_15923_1	AW349777	CCCATCCAAAACCAAACAAATAGTAA	CCCTCGTCACCCTCTTCCTGTCACA	C1	M01114A12
15963	Unmapped_p_15963_1	AI440616	GCCACCACCTCGCACATCACTCC	CGGACAGAAGCCCACAGACAAAAGT	Unmapped	M01026N06	1532
15963	Unmapped_p_15963_1	AI440616	GCCACCACCTCGCACATCACTCC	CGGACAGAAGCCCACAGACAAAAGT	Unmapped	M01043O07	1532
15963	Unmapped_p_15963_1	AI440616	GCCACCACCTCGCACATCACTCC	CGGACAGAAGCCCACAGACAAAAGT	Unmapped	M01052G06	1532
15963	Unmapped_p_15963_1	AI440616	GCCACCACCTCGCACATCACTCC	CGGACAGAAGCCCACAGACAAAAGT	Unmapped	M01063J03	1532
15963	Unmapped_p_15963_1	AI440616	GCCACCACCTCGCACATCACTCC	CGGACAGAAGCCCACAGACAAAAGT	Unmapped	M01111E10	1532
15963	Unmapped_p_15963_1	AI440616	GCCACCACCTCGCACATCACTCC	CGGACAGAAGCCCACAGACAAAAGT	Unmapped	M01003G06	2146
15963	Unmapped_p_15963_1	AI440616	GCCACCACCTCGCACATCACTCC	CGGACAGAAGCCCACAGACAAAAGT	Unmapped	M01014O06	2146
15963	Unmapped_p_15963_1	AI440616	GCCACCACCTCGCACATCACTCC	CGGACAGAAGCCCACAGACAAAAGT	Unmapped	M01033K02	2146
15963	Unmapped_p_15963_1	AI440616	GCCACCACCTCGCACATCACTCC	CGGACAGAAGCCCACAGACAAAAGT	Unmapped	M01040E03	2146
15963	Unmapped_p_15963_1	AI440616	GCCACCACCTCGCACATCACTCC	CGGACAGAAGCCCACAGACAAAAGT	Unmapped	M01061I08	2146
15963	Unmapped_p_15963_1	AI440616	GCCACCACCTCGCACATCACTCC	CGGACAGAAGCCCACAGACAAAAGT	Unmapped	M01100L17	2146
15963	Unmapped_p_15963_1	AI440616	GCCACCACCTCGCACATCACTCC	CGGACAGAAGCCCACAGACAAAAGT	Unmapped	M01135C09	2146
15973	C2_s_15973_1	AW349806	GGGCTTGGTGCTTCATTCACACTCAT	GGCAGGGTCTTTCACTCTTGAGA	C2	M01008C04	0
15973	C2_s_15973_1	AW349806	GGGCTTGGTGCTTCATTCACACTCAT	GGCAGGGTCTTTCACTCTTGAGA	C2	M01019C15	44
15973	C2_s_15973_1	AW349806	GGGCTTGGTGCTTCATTCACACTCAT	GGCAGGGTCTTTCACTCTTGAGA	C2	M01062E15	323
15973	C2_s_15973_1	AW349806	GGGCTTGGTGCTTCATTCACACTCAT	GGCAGGGTCTTTCACTCTTGAGA	C2	M01002E17	5080
15973	C2_s_15973_1	AW349806	GGGCTTGGTGCTTCATTCACACTCAT	GGCAGGGTCTTTCACTCTTGAGA	C2	M01043N09	5080
15973	C2_s_15973_1	AW349806	GGGCTTGGTGCTTCATTCACACTCAT	GGCAGGGTCTTTCACTCTTGAGA	C2	M01062H15	5080
15973	C2_s_15973_1	AW349806	GGGCTTGGTGCTTCATTCACACTCAT	GGCAGGGTCTTTCACTCTTGAGA	C2	M01106F07	5080
16003	D1a_s_16003_1	AW349822	GGGAACAAAGGTCGGTACAGTAATC	GCGTTGGGCTTAGCGAGAAAATA	D1a	M01011I03	0
16003	D1a_s_16003_1	AW349822	GGGAACAAAGGTCGGTACAGTAATC	GCGTTGGGCTTAGCGAGAAAATA	D1a	M01012H09	0
16003	D1a_s_16003_1	AW349822	GGGAACAAAGGTCGGTACAGTAATC	GCGTTGGGCTTAGCGAGAAAATA	D1a	M01078E22	0
16003	D1a_s_16003_1	AW349822	GGGAACAAAGGTCGGTACAGTAATC	GCGTTGGGCTTAGCGAGAAAATA	D1a	M01012I09	171
16003	D1a_s_16003_1	AW349822	GGGAACAAAGGTCGGTACAGTAATC	GCGTTGGGCTTAGCGAGAAAATA	D1a	M01049H05	5679
16003	D1a_s_16003_1	AW349822	GGGAACAAAGGTCGGTACAGTAATC	GCGTTGGGCTTAGCGAGAAAATA	D1a	M01007I03
16051	Unmapped_p_16051_1	AI460490	CCCCTGGCTTTGAAACGAAAACAGTG	CCCCCTCTCCAACCTCTCCAACATCA	Unmapped	M01015C05	0
16051	Unmapped_p_16051_1	AI460490	CCCCTGGCTTTGAAACGAAAACAGTG	CCCCCTCTCCAACCTCTCCAACATCA	Unmapped	M01112K04	0
16051	Unmapped_p_16051_1	AI460490	CCCCTGGCTTTGAAACGAAAACAGTG	CCCCCTCTCCAACCTCTCCAACATCA	Unmapped	M01113B12	0
16051	Unmapped_p_16051_1	AI460490	CCCCTGGCTTTGAAACGAAAACAGTG	CCCCCTCTCCAACCTCTCCAACATCA	Unmapped	M01126O05	0
16051	Unmapped_p_16051_1	AI460490	CCCCTGGCTTTGAAACGAAAACAGTG	CCCCCTCTCCAACCTCTCCAACATCA	Unmapped	M01115B01	1731
16067	D2_s_16067_1	AW350082	GGCTCAAACAAACCAGACATTACATC	GCGGCTGCGTCCAATAAGTATG	D2	M01001K06	0
16067	D2_s_16067_1	AW350082	GGCTCAAACAAACCAGACATTACATC	GCGGCTGCGTCCAATAAGTATG	D2	M01028C10	0
16067	D2_s_16067_1	AW350082	GGCTCAAACAAACCAGACATTACATC	GCGGCTGCGTCCAATAAGTATG	D2	M01074O04	0
16067	D2_s_16067_1	AW350082	GGCTCAAACAAACCAGACATTACATC	GCGGCTGCGTCCAATAAGTATG	D2	M01001O06	6729
16073	K_s_16073_1	AW350085	GCGTGCTTCCAGAGGACATAAATACA	GCGAGGCTGCGTCTAAATCTAATG	K	M01050P01	156
16073	K_s_16073_1	AW350085	GCGTGCTTCCAGAGGACATAAATACA	GCGAGGCTGCGTCTAAATCTAATG	K	M01071P13	156
16073	K_s_16073_1	AW350085	GCGTGCTTCCAGAGGACATAAATACA	GCGAGGCTGCGTCTAAATCTAATG	K	M01098E13	156
16073	K_s_16073_1	AW350085	GCGTGCTTCCAGAGGACATAAATACA	GCGAGGCTGCGTCTAAATCTAATG	K	M01051C22	485
16073	K_s_16073_1	AW350085	GCGTGCTTCCAGAGGACATAAATACA	GCGAGGCTGCGTCTAAATCTAATG	K	M01070D02	485
16073	K_s_16073_1	AW350085	GCGTGCTTCCAGAGGACATAAATACA	GCGAGGCTGCGTCTAAATCTAATG	K	M01088C18	485
16073	K_s_16073_1	AW350085	GCGTGCTTCCAGAGGACATAAATACA	GCGAGGCTGCGTCTAAATCTAATG	K	M01007K14	7237
16073	K_s_16073_1	AW350085	GCGTGCTTCCAGAGGACATAAATACA	GCGAGGCTGCGTCTAAATCTAATG	K	M01088C12	7237
16073	K_s_16073_1	AW350085	GCGTGCTTCCAGAGGACATAAATACA	GCGAGGCTGCGTCTAAATCTAATG	K	M01111K13	7237
16079	D1b_s_16079_1	AW350088	GGGGCTTCTTTTCTTGTGTTTTTATG	GGTGCGGGAGTGCCTATGATTAC	D1b	M01080I23	0
16079	D1b_s_16079_1	AW350088	GGGGCTTCTTTTCTTGTGTTTTTATG	GGTGCGGGAGTGCCTATGATTAC	D1b	M01052H07	295
16079	D1b_s_16079_1	AW350088	GGGGCTTCTTTTCTTGTGTTTTTATG	GGTGCGGGAGTGCCTATGATTAC	D1b	M01033F23	404
16079	D1b_s_16079_1	AW350088	GGGGCTTCTTTTCTTGTGTTTTTATG	GGTGCGGGAGTGCCTATGATTAC	D1b	M01033H17	1266
16079	D1b_s_16079_1	AW350088	GGGGCTTCTTTTCTTGTGTTTTTATG	GGTGCGGGAGTGCCTATGATTAC	D1b	M01070N18	1266
16079	D1b_s_16079_1	AW350088	GGGGCTTCTTTTCTTGTGTTTTTATG	GGTGCGGGAGTGCCTATGATTAC	D1b	M01005N18	1524
16079	D1b_s_16079_1	AW350088	GGGGCTTCTTTTCTTGTGTTTTTATG	GGTGCGGGAGTGCCTATGATTAC	D1b	M01037G08	7238
16079	D1b_s_16079_1	AW350088	GGGGCTTCTTTTCTTGTGTTTTTATG	GGTGCGGGAGTGCCTATGATTAC	D1b	M01055O24
16117	C1_s_16117_1	AW349929	CCGACCGCCATCTCATCATAATG	CCGAGCCCACTAAACCAAAGCACAG	C1	M01004B04	0
16117	C1_s_16117_1	AW349929	CCGACCGCCATCTCATCATAATG	CCGAGCCCACTAAACCAAAGCACAG	C1	M01057L18	0
16117	C1_s_16117_1	AW349929	CCGACCGCCATCTCATCATAATG	CCGAGCCCACTAAACCAAAGCACAG	C1	M01085N11	0
16117	C1_s_16117_1	AW349929	CCGACCGCCATCTCATCATAATG	CCGAGCCCACTAAACCAAAGCACAG	C1	M01100N10	5704
16397	K_s_16397_1	AW349465	CAGAAACAAATGGAAAACAATCC	CTAGCCACAATGCAGATATTCG	K	M01133N02	0
16397	K_s_16397_1	AW349465	CAGAAACAAATGGAAAACAATCC	CTAGCCACAATGCAGATATTCG	K	M01038A23	19
16397	K_s_16397_1	AW349465	CAGAAACAAATGGAAAACAATCC	CTAGCCACAATGCAGATATTCG	K	M01138O13	181
16397	K_s_16397_1	AW349465	CAGAAACAAATGGAAAACAATCC	CTAGCCACAATGCAGATATTCG	K	M01068K20	950
16397	K_s_16397_1	AW349465	CAGAAACAAATGGAAAACAATCC	CTAGCCACAATGCAGATATTCG	K	M01063O13	4669
16397	K_s_16397_1	AW349465	CAGAAACAAATGGAAAACAATCC	CTAGCCACAATGCAGATATTCG	K	M01068M23	4669
16423	C2_s_16423_1	AW349481	CGACACTTTCAACACACATCG	TTCAAATATGCTCATCAACAGG	C2	M01001N01	0
16423	C2_s_16423_1	AW349481	CGACACTTTCAACACACATCG	TTCAAATATGCTCATCAACAGG	C2	M01022E03	0
16423	C2_s_16423_1	AW349481	CGACACTTTCAACACACATCG	TTCAAATATGCTCATCAACAGG	C2	M01029N19	0
16423	C2_s_16423_1	AW349481	CGACACTTTCAACACACATCG	TTCAAATATGCTCATCAACAGG	C2	M01046O15	0
16423	C2_s_16423_1	AW349481	CGACACTTTCAACACACATCG	TTCAAATATGCTCATCAACAGG	C2	M01089E05	247
16423	C2_s_16423_1	AW349481	CGACACTTTCAACACACATCG	TTCAAATATGCTCATCAACAGG	C2	M01092J05	990
16423	C2_s_16423_1	AW349481	CGACACTTTCAACACACATCG	TTCAAATATGCTCATCAACAGG	C2	M01038L01	4841
16423	C2_s_16423_1	AW349481	CGACACTTTCAACACACATCG	TTCAAATATGCTCATCAACAGG	C2	M01040P23
16423	C2_s_16423_1	AW349481	CGACACTTTCAACACACATCG	TTCAAATATGCTCATCAACAGG	C2	M01105E20
16463	F_s_16463_1	AW349505	CTTCCATACGCAACAAGTGG	GATTTGTCCTTTCATTTCTTTGC	F	M01085P13	0
16463	F_s_16463_1	AW349505	CTTCCATACGCAACAAGTGG	GATTTGTCCTTTCATTTCTTTGC	F	M01086M06	1152
16463	F_s_16463_1	AW349505	CTTCCATACGCAACAAGTGG	GATTTGTCCTTTCATTTCTTTGC	F	M01096E09	1152
16463	F_s_16463_1	AW349505	CTTCCATACGCAACAAGTGG	GATTTGTCCTTTCATTTCTTTGC	F	M01110P13	1152
16463	F_s_16463_1	AW349505	CTTCCATACGCAACAAGTGG	GATTTGTCCTTTCATTTCTTTGC	F	M01134A22	1152
16487	Unmapped_p_16487_1	AI522876	GGGCGATCCACATTACACATCACATA	GGGGCAAAGAGTTACCTGAAGTTCT	Unmapped	M01130N09	0
16509	G_s_16509_1	AW350113	GGGCAAGGGGGTGAAAGATTATC	GGGGCACCGTGCAGAAGAGTAGTC	G	M01080F13	0
16509	G_s_16509_1	AW350113	GGGCAAGGGGGTGAAAGATTATC	GGGGCACCGTGCAGAAGAGTAGTC	G	M01047D08	30
16509	G_s_16509_1	AW350113	GGGCAAGGGGGTGAAAGATTATC	GGGGCACCGTGCAGAAGAGTAGTC	G	M01044P15	79
16509	G_s_16509_1	AW350113	GGGCAAGGGGGTGAAAGATTATC	GGGGCACCGTGCAGAAGAGTAGTC	G	M01047G08	79
16509	G_s_16509_1	AW350113	GGGCAAGGGGGTGAAAGATTATC	GGGGCACCGTGCAGAAGAGTAGTC	G	M01093B15	79
16509	G_s_16509_1	AW350113	GGGCAAGGGGGTGAAAGATTATC	GGGGCACCGTGCAGAAGAGTAGTC	G	M01096I09	79
16509	G_s_16509_1	AW350113	GGGCAAGGGGGTGAAAGATTATC	GGGGCACCGTGCAGAAGAGTAGTC	G	M01094C09	2364
16519	C1_s_16519_1	AW350119	GGCTCCCTGATCCGATTCCAAAGTC	GCACCCAAGAGGACGAGACCATCATC	C1	M01054D12	0
16519	C1_s_16519_1	AW350119	GGCTCCCTGATCCGATTCCAAAGTC	GCACCCAAGAGGACGAGACCATCATC	C1	M01113P12	0
16519	C1_s_16519_1	AW350119	GGCTCCCTGATCCGATTCCAAAGTC	GCACCCAAGAGGACGAGACCATCATC	C1	M01131B11	0
16519	C1_s_16519_1	AW350119	GGCTCCCTGATCCGATTCCAAAGTC	GCACCCAAGAGGACGAGACCATCATC	C1	M01078M11	2034
16523	D2_s_16523_1	AW350121	GCGACGGACCAGAATGAACACAAGAA	GCGGATGGGAGGAAACAACAACAAC	D2	M01050G24	0
16523	D2_s_16523_1	AW350121	GCGACGGACCAGAATGAACACAAGAA	GCGGATGGGAGGAAACAACAACAAC	D2	M01006F19	1532
16523	D2_s_16523_1	AW350121	GCGACGGACCAGAATGAACACAAGAA	GCGGATGGGAGGAAACAACAACAAC	D2	M01026N06	1532
16523	D2_s_16523_1	AW350121	GCGACGGACCAGAATGAACACAAGAA	GCGGATGGGAGGAAACAACAACAAC	D2	M01062B22	1532
16523	D2_s_16523_1	AW350121	GCGACGGACCAGAATGAACACAAGAA	GCGGATGGGAGGAAACAACAACAAC	D2	M01114F02	1532
16523	D2_s_16523_1	AW350121	GCGACGGACCAGAATGAACACAAGAA	GCGGATGGGAGGAAACAACAACAAC	D2	M01126M18	1532
16535	N_s_16535_1	AW350128	GCGTTCAGGTTTACAAGACAAGAG	GGCTGGGGTTTTTGATGCTGACA	N	M01039K17	0
16535	N_s_16535_1	AW350128	GCGTTCAGGTTTACAAGACAAGAG	GGCTGGGGTTTTTGATGCTGACA	N	M01115M21	484
16535	N_s_16535_1	AW350128	GCGTTCAGGTTTACAAGACAAGAG	GGCTGGGGTTTTTGATGCTGACA	N	M01102B06	2319
16535	N_s_16535_1	AW350128	GCGTTCAGGTTTACAAGACAAGAG	GGCTGGGGTTTTTGATGCTGACA	N	M01106A07	2319
16535	N_s_16535_1	AW350128	GCGTTCAGGTTTACAAGACAAGAG	GGCTGGGGTTTTTGATGCTGACA	N	M01114K18	2319
16535	N_s_16535_1	AW350128	GCGTTCAGGTTTACAAGACAAGAG	GGCTGGGGTTTTTGATGCTGACA	N	M01117P17	2319
16567	B2_s_16567_1	AW350146	GGGATGGCAAAGTTAAGTATTCT	GGGGATGGGTGCGATGGTGTTAT	B2	M01028G18	2465
16567	B2_s_16567_1	AW350146	GGGATGGCAAAGTTAAGTATTCT	GGGGATGGGTGCGATGGTGTTAT	B2	M01039N10	2465
16581	Unmapped_p_16581_1	AI440547	GGGCGTCGAGGAGGAGGTTCTC	GGGGAGCGTGGCGATGAAGGTG	Unmapped	M01020H08	425
16581	Unmapped_p_16581_1	AI440547	GGGCGTCGAGGAGGAGGTTCTC	GGGGAGCGTGGCGATGAAGGTG	Unmapped	M01026L07	425
16581	Unmapped_p_16581_1	AI440547	GGGCGTCGAGGAGGAGGTTCTC	GGGGAGCGTGGCGATGAAGGTG	Unmapped	M01047E02	425
16581	Unmapped_p_16581_1	AI440547	GGGCGTCGAGGAGGAGGTTCTC	GGGGAGCGTGGCGATGAAGGTG	Unmapped	M01061K24	425
16581	Unmapped_p_16581_1	AI440547	GGGCGTCGAGGAGGAGGTTCTC	GGGGAGCGTGGCGATGAAGGTG	Unmapped	M01086H10	425
16581	Unmapped_p_16581_1	AI440547	GGGCGTCGAGGAGGAGGTTCTC	GGGGAGCGTGGCGATGAAGGTG	Unmapped	M01115L20	425
16581	Unmapped_p_16581_1	AI440547	GGGCGTCGAGGAGGAGGTTCTC	GGGGAGCGTGGCGATGAAGGTG	Unmapped	M01005P03	7223
16581	Unmapped_p_16581_1	AI440547	GGGCGTCGAGGAGGAGGTTCTC	GGGGAGCGTGGCGATGAAGGTG	Unmapped	M01020G09	7223
16581	Unmapped_p_16581_1	AI440547	GGGCGTCGAGGAGGAGGTTCTC	GGGGAGCGTGGCGATGAAGGTG	Unmapped	M01022L04	7223
16581	Unmapped_p_16581_1	AI440547	GGGCGTCGAGGAGGAGGTTCTC	GGGGAGCGTGGCGATGAAGGTG	Unmapped	M01045D23	7223
16581	Unmapped_p_16581_1	AI440547	GGGCGTCGAGGAGGAGGTTCTC	GGGGAGCGTGGCGATGAAGGTG	Unmapped	M01052H04	7223
16581	Unmapped_p_16581_1	AI440547	GGGCGTCGAGGAGGAGGTTCTC	GGGGAGCGTGGCGATGAAGGTG	Unmapped	M01068L05	7223
16581	Unmapped_p_16581_1	AI440547	GGGCGTCGAGGAGGAGGTTCTC	GGGGAGCGTGGCGATGAAGGTG	Unmapped	M01098M08	7223
16581	Unmapped_p_16581_1	AI440547	GGGCGTCGAGGAGGAGGTTCTC	GGGGAGCGTGGCGATGAAGGTG	Unmapped	M01106F17	7223
16581	Unmapped_p_16581_1	AI440547	GGGCGTCGAGGAGGAGGTTCTC	GGGGAGCGTGGCGATGAAGGTG	Unmapped	M01116J02	7223
16581	Unmapped_p_16581_1	AI440547	GGGCGTCGAGGAGGAGGTTCTC	GGGGAGCGTGGCGATGAAGGTG	Unmapped	M01138I07	7223
16777	C2_s_16777_1	AW350060	GCGTGTCCCCCACAACTTATTCAT	GCGACGGCTTAGGGTCTGCTGTAATG	C2	M01139P06	0
16777	C2_s_16777_1	AW350060	GCGTGTCCCCCACAACTTATTCAT	GCGACGGCTTAGGGTCTGCTGTAATG	C2	M01132H18	6713
16783	M_s_16783_1	AW350202	CGCCTGCCTACTCGCTTTACAAATCT	CGCACCGCAGCAACAGTTCCCACCAC	M	M01083G19	3744
16811	D1a_s_16811_1	AW350220	GCGAAGGGGGATCTTTTTCTTTTAT	GCGGGTCCCGGCTATGTGGTCTC	D1a	M01067C03	0
16811	D1a_s_16811_1	AW350220	GCGAAGGGGGATCTTTTTCTTTTAT	GCGGGTCCCGGCTATGTGGTCTC	D1a	M01067L12	7239
16841	K_s_16841_1	AW350245	CCCAACCCTGCCAATAAAATAAAC	CCCGCAGCAACCACAGAGGAAGAGAA	K	M01001G24	0
16841	K_s_16841_1	AW350245	CCCAACCCTGCCAATAAAATAAAC	CCCGCAGCAACCACAGAGGAAGAGAA	K	M01006N12	0
16841	K_s_16841_1	AW350245	CCCAACCCTGCCAATAAAATAAAC	CCCGCAGCAACCACAGAGGAAGAGAA	K	M01032A14	2793
16861	A2_s_16861_1	AW350260	CCGTTCCCAATAAGCAAAATACACTG	CCCGACCCGCCACTATCTCCCTAATG	A2	M01003P09	0
16861	A2_s_16861_1	AW350260	CCGTTCCCAATAAGCAAAATACACTG	CCCGACCCGCCACTATCTCCCTAATG	A2	M01050J08	0
16861	A2_s_16861_1	AW350260	CCGTTCCCAATAAGCAAAATACACTG	CCCGACCCGCCACTATCTCCCTAATG	A2	M01096N20	0
16927	M_s_16927_1	AW350321	GGGAGGGGAACATGGAAAGATAAAA	GGGGGCGCTGTCACTGGGTCAGAAC	M	M01020G05	131
16927	M_s_16927_1	AW350321	GGGAGGGGAACATGGAAAGATAAAA	GGGGGCGCTGTCACTGGGTCAGAAC	M	M01070K13	407
16927	M_s_16927_1	AW350321	GGGAGGGGAACATGGAAAGATAAAA	GGGGGCGCTGTCACTGGGTCAGAAC	M	M01020G02	2302
16927	M_s_16927_1	AW350321	GGGAGGGGAACATGGAAAGATAAAA	GGGGGCGCTGTCACTGGGTCAGAAC	M	M01028I07	2302
16927	M_s_16927_1	AW350321	GGGAGGGGAACATGGAAAGATAAAA	GGGGGCGCTGTCACTGGGTCAGAAC	M	M01070K14	2302
16927	M_s_16927_1	AW350321	GGGAGGGGAACATGGAAAGATAAAA	GGGGGCGCTGTCACTGGGTCAGAAC	M	M01080H14	2302
16927	M_s_16927_1	AW350321	GGGAGGGGAACATGGAAAGATAAAA	GGGGGCGCTGTCACTGGGTCAGAAC	M	M01120E07	2302
16963	Unmapped_p_16963_1	AI494960	GGGGTGGCTTTCTGTCTTCTTC	GGGCTGGGTGTATGTGATAAGTTTC	Unmapped	M01086L10	0
16963	Unmapped_p_16963_1	AI494960	GGGGTGGCTTTCTGTCTTCTTC	GGGCTGGGTGTATGTGATAAGTTTC	Unmapped	M01099E05	0
16973	Unmapped_p_16973_1	AI522901	CCGCCTTCCATTCCATACATATCT	GCCTGGGGTGACACTACTCATTATT	Unmapped	M01102E03	0
16973	Unmapped_p_16973_1	AI522901	CCGCCTTCCATTCCATACATATCT	GCCTGGGGTGACACTACTCATTATT	Unmapped	M01055D24	143
16973	Unmapped_p_16973_1	AI522901	CCGCCTTCCATTCCATACATATCT	GCCTGGGGTGACACTACTCATTATT	Unmapped	M01054D06	690
16973	Unmapped_p_16973_1	AI522901	CCGCCTTCCATTCCATACATATCT	GCCTGGGGTGACACTACTCATTATT	Unmapped	M01104G24	865
16973	Unmapped_p_16973_1	AI522901	CCGCCTTCCATTCCATACATATCT	GCCTGGGGTGACACTACTCATTATT	Unmapped	M01100G04	3659
16973	Unmapped_p_16973_1	AI522901	CCGCCTTCCATTCCATACATATCT	GCCTGGGGTGACACTACTCATTATT	Unmapped	M01101E03	3659
16973	Unmapped_p_16973_1	AI522901	CCGCCTTCCATTCCATACATATCT	GCCTGGGGTGACACTACTCATTATT	Unmapped	M01100F04
16977	C1_s_16977_1	AW350411	GCGGACGAAAAAGTAGACATCAA	GCCCCACCATCAAGACCAAGAGAAC	C1	M01039N23	0
16977	C1_s_16977_1	AW350411	GCGGACGAAAAAGTAGACATCAA	GCCCCACCATCAAGACCAAGAGAAC	C1	M01042I04	0
16977	C1_s_16977_1	AW350411	GCGGACGAAAAAGTAGACATCAA	GCCCCACCATCAAGACCAAGAGAAC	C1	M01132L01	25
16977	C1_s_16977_1	AW350411	GCGGACGAAAAAGTAGACATCAA	GCCCCACCATCAAGACCAAGAGAAC	C1	M01082E08	181
16977	C1_s_16977_1	AW350411	GCGGACGAAAAAGTAGACATCAA	GCCCCACCATCAAGACCAAGAGAAC	C1	M01038N15	234
16977	C1_s_16977_1	AW350411	GCGGACGAAAAAGTAGACATCAA	GCCCCACCATCAAGACCAAGAGAAC	C1	M01120G02	482
16977	C1_s_16977_1	AW350411	GCGGACGAAAAAGTAGACATCAA	GCCCCACCATCAAGACCAAGAGAAC	C1	M01064L06	1992
16977	C1_s_16977_1	AW350411	GCGGACGAAAAAGTAGACATCAA	GCCCCACCATCAAGACCAAGAGAAC	C1	M01082J03	1992
16977	C1_s_16977_1	AW350411	GCGGACGAAAAAGTAGACATCAA	GCCCCACCATCAAGACCAAGAGAAC	C1	M01088M08	1992
16977	C1_s_16977_1	AW350411	GCGGACGAAAAAGTAGACATCAA	GCCCCACCATCAAGACCAAGAGAAC	C1	M01099L04	1992
16977	C1_s_16977_1	AW350411	GCGGACGAAAAAGTAGACATCAA	GCCCCACCATCAAGACCAAGAGAAC	C1	M01132E01	1992
16977	C1_s_16977_1	AW350411	GCGGACGAAAAAGTAGACATCAA	GCCCCACCATCAAGACCAAGAGAAC	C1	M01130G01	6678
17023	C1_s_17023_1	AW350435	CCCCAGCCCCAGTAAGTAAGTTCATA	CCCGCCATCCAATGTTGTATCAC	C1	M01012N06	1112
17023	C1_s_17023_1	AW350435	CCCCAGCCCCAGTAAGTAAGTTCATA	CCCGCCATCCAATGTTGTATCAC	C1	M01023M03	1112
17023	C1_s_17023_1	AW350435	CCCCAGCCCCAGTAAGTAAGTTCATA	CCCGCCATCCAATGTTGTATCAC	C1	M01045K24	1112
17023	C1_s_17023_1	AW350435	CCCCAGCCCCAGTAAGTAAGTTCATA	CCCGCCATCCAATGTTGTATCAC	C1	M01081F20	1112
17023	C1_s_17023_1	AW350435	CCCCAGCCCCAGTAAGTAAGTTCATA	CCCGCCATCCAATGTTGTATCAC	C1	M01089L13	1112
17023	C1_s_17023_1	AW350435	CCCCAGCCCCAGTAAGTAAGTTCATA	CCCGCCATCCAATGTTGTATCAC	C1	M01101M03	1112
17023	C1_s_17023_1	AW350435	CCCCAGCCCCAGTAAGTAAGTTCATA	CCCGCCATCCAATGTTGTATCAC	C1	M01102P04	1112
17023	C1_s_17023_1	AW350435	CCCCAGCCCCAGTAAGTAAGTTCATA	CCCGCCATCCAATGTTGTATCAC	C1	M01105I03	1112
17023	C1_s_17023_1	AW350435	CCCCAGCCCCAGTAAGTAAGTTCATA	CCCGCCATCCAATGTTGTATCAC	C1	M01135F18	1112
17023	C1_s_17023_1	AW350435	CCCCAGCCCCAGTAAGTAAGTTCATA	CCCGCCATCCAATGTTGTATCAC	C1	M01008P06	6136
17023	C1_s_17023_1	AW350435	CCCCAGCCCCAGTAAGTAAGTTCATA	CCCGCCATCCAATGTTGTATCAC	C1	M01020N12	6136
17023	C1_s_17023_1	AW350435	CCCCAGCCCCAGTAAGTAAGTTCATA	CCCGCCATCCAATGTTGTATCAC	C1	M01044D18	6136
17023	C1_s_17023_1	AW350435	CCCCAGCCCCAGTAAGTAAGTTCATA	CCCGCCATCCAATGTTGTATCAC	C1	M01044F18	6136
17023	C1_s_17023_1	AW350435	CCCCAGCCCCAGTAAGTAAGTTCATA	CCCGCCATCCAATGTTGTATCAC	C1	M01102L06	6136
17023	C1_s_17023_1	AW350435	CCCCAGCCCCAGTAAGTAAGTTCATA	CCCGCCATCCAATGTTGTATCAC	C1	M01102L11	6136
17023	C1_s_17023_1	AW350435	CCCCAGCCCCAGTAAGTAAGTTCATA	CCCGCCATCCAATGTTGTATCAC	C1	M01102M12	6136
17023	C1_s_17023_1	AW350435	CCCCAGCCCCAGTAAGTAAGTTCATA	CCCGCCATCCAATGTTGTATCAC	C1	M01106H11	6136
17023	C1_s_17023_1	AW350435	CCCCAGCCCCAGTAAGTAAGTTCATA	CCCGCCATCCAATGTTGTATCAC	C1	M01012N20	6678
17023	C1_s_17023_1	AW350435	CCCCAGCCCCAGTAAGTAAGTTCATA	CCCGCCATCCAATGTTGTATCAC	C1	M01023K16	6678
17023	C1_s_17023_1	AW350435	CCCCAGCCCCAGTAAGTAAGTTCATA	CCCGCCATCCAATGTTGTATCAC	C1	M01023P16	6678
17023	C1_s_17023_1	AW350435	CCCCAGCCCCAGTAAGTAAGTTCATA	CCCGCCATCCAATGTTGTATCAC	C1	M01041I11	6678
17023	C1_s_17023_1	AW350435	CCCCAGCCCCAGTAAGTAAGTTCATA	CCCGCCATCCAATGTTGTATCAC	C1	M01089M03	6678
17023	C1_s_17023_1	AW350435	CCCCAGCCCCAGTAAGTAAGTTCATA	CCCGCCATCCAATGTTGTATCAC	C1	M01019P16	7237
17023	C1_s_17023_1	AW350435	CCCCAGCCCCAGTAAGTAAGTTCATA	CCCGCCATCCAATGTTGTATCAC	C1	M01081I10	7237
17023	C1_s_17023_1	AW350435	CCCCAGCCCCAGTAAGTAAGTTCATA	CCCGCCATCCAATGTTGTATCAC	C1	M01089P03	7237
17023	C1_s_17023_1	AW350435	CCCCAGCCCCAGTAAGTAAGTTCATA	CCCGCCATCCAATGTTGTATCAC	C1	M01106H10	7237
17027	L_s_17027_1	AW350437	GCGTTGGCAAGGTCTTTATCAT	GCGTGGTTCTGTGACTGAGAGTATTG	L	M01013J23	3247
17027	L_s_17027_1	AW350437	GCGTTGGCAAGGTCTTTATCAT	GCGTGGTTCTGTGACTGAGAGTATTG	L	M01114B02	3247
17059	D2_s_17059_1	AW350454	GGGCTCGGCAGAATGTTACACA	GGGCAGCGTCCAAGCAGAAATGATG	D2	M01089K22	0
17059	D2_s_17059_1	AW350454	GGGCTCGGCAGAATGTTACACA	GGGCAGCGTCCAAGCAGAAATGATG	D2	M01116D23	6136
17081	Unmapped_p_17081_1	AI495398	GGGCTGGGAGCAACATAAACATT	GGGCTGCCAGAGTGGACTGATATTG	Unmapped	M01008D15	0
17081	Unmapped_p_17081_1	AI495398	GGGCTGGGAGCAACATAAACATT	GGGCTGCCAGAGTGGACTGATATTG	Unmapped	M01091N15	0
17081	Unmapped_p_17081_1	AI495398	GGGCTGGGAGCAACATAAACATT	GGGCTGCCAGAGTGGACTGATATTG	Unmapped	M01132H15	539
17081	Unmapped_p_17081_1	AI495398	GGGCTGGGAGCAACATAAACATT	GGGCTGCCAGAGTGGACTGATATTG	Unmapped	M01042J03	964
17083	B2_s_17083_1	AW350466	GGGCAAAATTCCATCACGTTTACTAA	GGGTTCGCACTGAAGGAAAAACTGTT	B2	M01021D02	411
17083	B2_s_17083_1	AW350466	GGGCAAAATTCCATCACGTTTACTAA	GGGTTCGCACTGAAGGAAAAACTGTT	B2	M01023K14	411
17083	B2_s_17083_1	AW350466	GGGCAAAATTCCATCACGTTTACTAA	GGGTTCGCACTGAAGGAAAAACTGTT	B2	M01085I04	411
17083	B2_s_17083_1	AW350466	GGGCAAAATTCCATCACGTTTACTAA	GGGTTCGCACTGAAGGAAAAACTGTT	B2	M01134L08	411
17083	B2_s_17083_1	AW350466	GGGCAAAATTCCATCACGTTTACTAA	GGGTTCGCACTGAAGGAAAAACTGTT	B2	M01004P05	565
17083	B2_s_17083_1	AW350466	GGGCAAAATTCCATCACGTTTACTAA	GGGTTCGCACTGAAGGAAAAACTGTT	B2	M01029L12	565
17083	B2_s_17083_1	AW350466	GGGCAAAATTCCATCACGTTTACTAA	GGGTTCGCACTGAAGGAAAAACTGTT	B2	M01092N19	565
17083	B2_s_17083_1	AW350466	GGGCAAAATTCCATCACGTTTACTAA	GGGTTCGCACTGAAGGAAAAACTGTT	B2	M01110A14	565
17083	B2_s_17083_1	AW350466	GGGCAAAATTCCATCACGTTTACTAA	GGGTTCGCACTGAAGGAAAAACTGTT	B2	M01133A10	565
17083	B2_s_17083_1	AW350466	GGGCAAAATTCCATCACGTTTACTAA	GGGTTCGCACTGAAGGAAAAACTGTT	B2	M01138I11	565
17083	B2_s_17083_1	AW350466	GGGCAAAATTCCATCACGTTTACTAA	GGGTTCGCACTGAAGGAAAAACTGTT	B2	M01024N19	1524
17083	B2_s_17083_1	AW350466	GGGCAAAATTCCATCACGTTTACTAA	GGGTTCGCACTGAAGGAAAAACTGTT	B2	M01048D18	1524
17083	B2_s_17083_1	AW350466	GGGCAAAATTCCATCACGTTTACTAA	GGGTTCGCACTGAAGGAAAAACTGTT	B2	M01134L19	1524
17089	C1_s_17089_1	AW350470	CGCAAGGGCTGAGCACCACTAACT	GGCAACCCGTTTTTCCATTCAAT	C1	M01066K22	0
17089	C1_s_17089_1	AW350470	CGCAAGGGCTGAGCACCACTAACT	GGCAACCCGTTTTTCCATTCAAT	C1	M01075I15	0
17089	C1_s_17089_1	AW350470	CGCAAGGGCTGAGCACCACTAACT	GGCAACCCGTTTTTCCATTCAAT	C1	M01002H19	316
17089	C1_s_17089_1	AW350470	CGCAAGGGCTGAGCACCACTAACT	GGCAACCCGTTTTTCCATTCAAT	C1	M01075N15	316
17089	C1_s_17089_1	AW350470	CGCAAGGGCTGAGCACCACTAACT	GGCAACCCGTTTTTCCATTCAAT	C1	M01097D22	316
17089	C1_s_17089_1	AW350470	CGCAAGGGCTGAGCACCACTAACT	GGCAACCCGTTTTTCCATTCAAT	C1	M01097H22	837
17089	C1_s_17089_1	AW350470	CGCAAGGGCTGAGCACCACTAACT	GGCAACCCGTTTTTCCATTCAAT	C1	M01004K14
17089	C1_s_17089_1	AW350470	CGCAAGGGCTGAGCACCACTAACT	GGCAACCCGTTTTTCCATTCAAT	C1	M01097I23
17095	H_s_17095_1	AW350473	CGGCGGAACCAGGTGTTGAATG	CGGAGGGCGTTTCGTGATGATG	H	M01097B07	0
17095	H_s_17095_1	AW350473	CGGCGGAACCAGGTGTTGAATG	CGGAGGGCGTTTCGTGATGATG	H	M01130B02	0
17095	H_s_17095_1	AW350473	CGGCGGAACCAGGTGTTGAATG	CGGAGGGCGTTTCGTGATGATG	H	M01028C11	5
17095	H_s_17095_1	AW350473	CGGCGGAACCAGGTGTTGAATG	CGGAGGGCGTTTCGTGATGATG	H	M01098O08	731
17095	H_s_17095_1	AW350473	CGGCGGAACCAGGTGTTGAATG	CGGAGGGCGTTTCGTGATGATG	H	M01019C09	1136
17095	H_s_17095_1	AW350473	CGGCGGAACCAGGTGTTGAATG	CGGAGGGCGTTTCGTGATGATG	H	M01022L11	1136
17095	H_s_17095_1	AW350473	CGGCGGAACCAGGTGTTGAATG	CGGAGGGCGTTTCGTGATGATG	H	M01027H07	1136
17095	H_s_17095_1	AW350473	CGGCGGAACCAGGTGTTGAATG	CGGAGGGCGTTTCGTGATGATG	H	M01074D02	1136
17095	H_s_17095_1	AW350473	CGGCGGAACCAGGTGTTGAATG	CGGAGGGCGTTTCGTGATGATG	H	M01097O07	1136
17095	H_s_17095_1	AW350473	CGGCGGAACCAGGTGTTGAATG	CGGAGGGCGTTTCGTGATGATG	H	M01024C11
17095	H_s_17095_1	AW350473	CGGCGGAACCAGGTGTTGAATG	CGGAGGGCGTTTCGTGATGATG	H	M01117E12
17157	J_s_17157_1	AW350506	GCCGACGAATGGTGGGGACTAAAGAT	GCCAGCAAAGCAATGATGATGAT	J	M01022E19	79
17157	J_s_17157_1	AW350506	GCCGACGAATGGTGGGGACTAAAGAT	GCCAGCAAAGCAATGATGATGAT	J	M01052C24	79
17157	J_s_17157_1	AW350506	GCCGACGAATGGTGGGGACTAAAGAT	GCCAGCAAAGCAATGATGATGAT	J	M01052F24	79
17157	J_s_17157_1	AW350506	GCCGACGAATGGTGGGGACTAAAGAT	GCCAGCAAAGCAATGATGATGAT	J	M01032H05	1524
17157	J_s_17157_1	AW350506	GCCGACGAATGGTGGGGACTAAAGAT	GCCAGCAAAGCAATGATGATGAT	J	M01078B03	1524
17157	J_s_17157_1	AW350506	GCCGACGAATGGTGGGGACTAAAGAT	GCCAGCAAAGCAATGATGATGAT	J	M01084I09	1524
17157	J_s_17157_1	AW350506	GCCGACGAATGGTGGGGACTAAAGAT	GCCAGCAAAGCAATGATGATGAT	J	M01016A05	6136
17157	J_s_17157_1	AW350506	GCCGACGAATGGTGGGGACTAAAGAT	GCCAGCAAAGCAATGATGATGAT	J	M01079H05	6136
17157	J_s_17157_1	AW350506	GCCGACGAATGGTGGGGACTAAAGAT	GCCAGCAAAGCAATGATGATGAT	J	M01095D03	6136
17157	J_s_17157_1	AW350506	GCCGACGAATGGTGGGGACTAAAGAT	GCCAGCAAAGCAATGATGATGAT	J	M01023P16	6678
17157	J_s_17157_1	AW350506	GCCGACGAATGGTGGGGACTAAAGAT	GCCAGCAAAGCAATGATGATGAT	J	M01074E18	6678
17157	J_s_17157_1	AW350506	GCCGACGAATGGTGGGGACTAAAGAT	GCCAGCAAAGCAATGATGATGAT	J	M01078D03	6678
17181	H_s_17181_1	AW350519	GCCCACCTGGTGCTTCACTTAA	GCCAAGCTGTTGCTGAAATGATGT	H	M01042M12	0
17181	H_s_17181_1	AW350519	GCCCACCTGGTGCTTCACTTAA	GCCAAGCTGTTGCTGAAATGATGT	H	M01019H11	4259
17181	H_s_17181_1	AW350519	GCCCACCTGGTGCTTCACTTAA	GCCAAGCTGTTGCTGAAATGATGT	H	M01112E19	4259
17211	B2_s_17211_1	AW350534	GGGGCAATCAATTTCAGTCATTTAG	GGGTGCGATTTGATGTAAGTAAG	B2	M01022E01	0
17211	B2_s_17211_1	AW350534	GGGGCAATCAATTTCAGTCATTTAG	GGGTGCGATTTGATGTAAGTAAG	B2	M01072L11	0
17211	B2_s_17211_1	AW350534	GGGGCAATCAATTTCAGTCATTTAG	GGGTGCGATTTGATGTAAGTAAG	B2	M01049M03	691
17211	B2_s_17211_1	AW350534	GGGGCAATCAATTTCAGTCATTTAG	GGGTGCGATTTGATGTAAGTAAG	B2	M01020M03	1457
17211	B2_s_17211_1	AW350534	GGGGCAATCAATTTCAGTCATTTAG	GGGTGCGATTTGATGTAAGTAAG	B2	M01072L05	1457
17211	B2_s_17211_1	AW350534	GGGGCAATCAATTTCAGTCATTTAG	GGGTGCGATTTGATGTAAGTAAG	B2	M01083A17	1457
17211	B2_s_17211_1	AW350534	GGGGCAATCAATTTCAGTCATTTAG	GGGTGCGATTTGATGTAAGTAAG	B2	M01024L03	6300
17211	B2_s_17211_1	AW350534	GGGGCAATCAATTTCAGTCATTTAG	GGGTGCGATTTGATGTAAGTAAG	B2	M01103M10	7203
17219	A2_s_17219_1	AW350540	CGCCTACCAAACAGCACTTAGAT	CGTCCACGGGGTGAAAGTCCT	A2	M01082N16	0
17219	A2_s_17219_1	AW350540	CGCCTACCAAACAGCACTTAGAT	CGTCCACGGGGTGAAAGTCCT	A2	M01108N03	140
17219	A2_s_17219_1	AW350540	CGCCTACCAAACAGCACTTAGAT	CGTCCACGGGGTGAAAGTCCT	A2	M01120A19	325
17219	A2_s_17219_1	AW350540	CGCCTACCAAACAGCACTTAGAT	CGTCCACGGGGTGAAAGTCCT	A2	M01024B15	864
17225	Unmapped_p_17225_1	AI496024	GGCAGGGCAGCAAGAAAGAAAGAA	GGCGAAGCAGTGGTATCAGATGA	Unmapped	M01033E04	850
17225	Unmapped_p_17225_1	AI496024	GGCAGGGCAGCAAGAAAGAAAGAA	GGCGAAGCAGTGGTATCAGATGA	Unmapped	M01037O11	850
17225	Unmapped_p_17225_1	AI496024	GGCAGGGCAGCAAGAAAGAAAGAA	GGCGAAGCAGTGGTATCAGATGA	Unmapped	M01047A09	850
17225	Unmapped_p_17225_1	AI496024	GGCAGGGCAGCAAGAAAGAAAGAA	GGCGAAGCAGTGGTATCAGATGA	Unmapped	M01092D24	850
17285	C2_s_17285_1	AW350575	CCCAGCTTTCGACGGAATAGTTCA	GCGTCAAGGAGGGCGACTCTGTTAT	C2	M01089P22	0
17313	Unmapped_p_17313_1	AI495432	CCGCACAACCATGAAATACACTAAAT	CCGCCATGCTGACAAGAACATAG	Unmapped	M01134K14	0
17313	Unmapped_p_17313_1	AI495432	CCGCACAACCATGAAATACACTAAAT	CCGCCATGCTGACAAGAACATAG	Unmapped	M01059A22	44
17313	Unmapped_p_17313_1	AI495432	CCGCACAACCATGAAATACACTAAAT	CCGCCATGCTGACAAGAACATAG	Unmapped	M01042I08	791
17313	Unmapped_p_17313_1	AI495432	CCGCACAACCATGAAATACACTAAAT	CCGCCATGCTGACAAGAACATAG	Unmapped	M01052F08	1967
17313	Unmapped_p_17313_1	AI495432	CCGCACAACCATGAAATACACTAAAT	CCGCCATGCTGACAAGAACATAG	Unmapped	M01108B22	1967
17313	Unmapped_p_17313_1	AI495432	CCGCACAACCATGAAATACACTAAAT	CCGCCATGCTGACAAGAACATAG	Unmapped	M01053M23	2939
17313	Unmapped_p_17313_1	AI495432	CCGCACAACCATGAAATACACTAAAT	CCGCCATGCTGACAAGAACATAG	Unmapped	M01055C23	2939
17313	Unmapped_p_17313_1	AI495432	CCGCACAACCATGAAATACACTAAAT	CCGCCATGCTGACAAGAACATAG	Unmapped	M01135E09	2939
17329	A1_s_17329_1	AW350599	GCGGTCTGCTTATCTTGCTGAGTCA	GCGTGGAGGTAATGAGTGTTTGTGAA	A1	M01026D03	65
17329	A1_s_17329_1	AW350599	GCGGTCTGCTTATCTTGCTGAGTCA	GCGTGGAGGTAATGAGTGTTTGTGAA	A1	M01049D05	88
17329	A1_s_17329_1	AW350599	GCGGTCTGCTTATCTTGCTGAGTCA	GCGTGGAGGTAATGAGTGTTTGTGAA	A1	M01117G05	88
17329	A1_s_17329_1	AW350599	GCGGTCTGCTTATCTTGCTGAGTCA	GCGTGGAGGTAATGAGTGTTTGTGAA	A1	M01104M24	687
17329	A1_s_17329_1	AW350599	GCGGTCTGCTTATCTTGCTGAGTCA	GCGTGGAGGTAATGAGTGTTTGTGAA	A1	M01016D05	1516
17329	A1_s_17329_1	AW350599	GCGGTCTGCTTATCTTGCTGAGTCA	GCGTGGAGGTAATGAGTGTTTGTGAA	A1	M01027M02	1516
17329	A1_s_17329_1	AW350599	GCGGTCTGCTTATCTTGCTGAGTCA	GCGTGGAGGTAATGAGTGTTTGTGAA	A1	M01096D02	1516
17329	A1_s_17329_1	AW350599	GCGGTCTGCTTATCTTGCTGAGTCA	GCGTGGAGGTAATGAGTGTTTGTGAA	A1	M01013H05	2453
17329	A1_s_17329_1	AW350599	GCGGTCTGCTTATCTTGCTGAGTCA	GCGTGGAGGTAATGAGTGTTTGTGAA	A1	M01026D16	2568
17329	A1_s_17329_1	AW350599	GCGGTCTGCTTATCTTGCTGAGTCA	GCGTGGAGGTAATGAGTGTTTGTGAA	A1	M01097H05	4520
17329	A1_s_17329_1	AW350599	GCGGTCTGCTTATCTTGCTGAGTCA	GCGTGGAGGTAATGAGTGTTTGTGAA	A1	M01102G16	7216
17329	A1_s_17329_1	AW350599	GCGGTCTGCTTATCTTGCTGAGTCA	GCGTGGAGGTAATGAGTGTTTGTGAA	A1	M01073P24
17533	H_s_17533_1	AW349518	ATGAAAAATGGACCGAACAA	AGTGCCCGTTCAGTATGGT	H	M01070M12	0
17533	H_s_17533_1	AW349518	ATGAAAAATGGACCGAACAA	AGTGCCCGTTCAGTATGGT	H	M01120A21	0
17533	H_s_17533_1	AW349518	ATGAAAAATGGACCGAACAA	AGTGCCCGTTCAGTATGGT	H	M01070H12	527
17533	H_s_17533_1	AW349518	ATGAAAAATGGACCGAACAA	AGTGCCCGTTCAGTATGGT	H	M01016I21	1556
17533	H_s_17533_1	AW349518	ATGAAAAATGGACCGAACAA	AGTGCCCGTTCAGTATGGT	H	M01069A18	1556
17533	H_s_17533_1	AW349518	ATGAAAAATGGACCGAACAA	AGTGCCCGTTCAGTATGGT	H	M01079K08	1556
17533	H_s_17533_1	AW349518	ATGAAAAATGGACCGAACAA	AGTGCCCGTTCAGTATGGT	H	M01093L10	1556
17533	H_s_17533_1	AW349518	ATGAAAAATGGACCGAACAA	AGTGCCCGTTCAGTATGGT	H	M01097N06	1556
17533	H_s_17533_1	AW349518	ATGAAAAATGGACCGAACAA	AGTGCCCGTTCAGTATGGT	H	M01100G15	1556
17533	H_s_17533_1	AW349518	ATGAAAAATGGACCGAACAA	AGTGCCCGTTCAGTATGGT	H	M01093L24	7215
17563	K_s_17563_1	AW349534	AATTGAAAAACCACCCGTTT	ACATTCATGCACCCATAACAC	K	M01010D05	0
17563	K_s_17563_1	AW349534	AATTGAAAAACCACCCGTTT	ACATTCATGCACCCATAACAC	K	M01052N22	1173
17563	K_s_17563_1	AW349534	AATTGAAAAACCACCCGTTT	ACATTCATGCACCCATAACAC	K	M01110C18	1173
17563	K_s_17563_1	AW349534	AATTGAAAAACCACCCGTTT	ACATTCATGCACCCATAACAC	K	M01012K05
17669	G_s_17669_1	AW349589	ATCACACAGTACAAGGGCTGTT	GGTCTGACATTGTGATTGTGG	G	M01005A22	0
17669	G_s_17669_1	AW349589	ATCACACAGTACAAGGGCTGTT	GGTCTGACATTGTGATTGTGG	G	M01024P19	0
17669	G_s_17669_1	AW349589	ATCACACAGTACAAGGGCTGTT	GGTCTGACATTGTGATTGTGG	G	M01095G07	0
17669	G_s_17669_1	AW349589	ATCACACAGTACAAGGGCTGTT	GGTCTGACATTGTGATTGTGG	G	M01095G09	0
17669	G_s_17669_1	AW349589	ATCACACAGTACAAGGGCTGTT	GGTCTGACATTGTGATTGTGG	G	M01095F07	3543
17669	G_s_17669_1	AW349589	ATCACACAGTACAAGGGCTGTT	GGTCTGACATTGTGATTGTGG	G	M01132D10	3543
17679	E_s_17679_1	AW351085	CCATTGCTAAGGTTTCCTGA	AATGGCATCTATAGGGTTTGG	E	M01015E17	70
17679	E_s_17679_1	AW351085	CCATTGCTAAGGTTTCCTGA	AATGGCATCTATAGGGTTTGG	E	M01020G20	70
17679	E_s_17679_1	AW351085	CCATTGCTAAGGTTTCCTGA	AATGGCATCTATAGGGTTTGG	E	M01024O02	70
17679	E_s_17679_1	AW351085	CCATTGCTAAGGTTTCCTGA	AATGGCATCTATAGGGTTTGG	E	M01041C24	70
17679	E_s_17679_1	AW351085	CCATTGCTAAGGTTTCCTGA	AATGGCATCTATAGGGTTTGG	E	M01071M12	70
17679	E_s_17679_1	AW351085	CCATTGCTAAGGTTTCCTGA	AATGGCATCTATAGGGTTTGG	E	M01072L01	70
17679	E_s_17679_1	AW351085	CCATTGCTAAGGTTTCCTGA	AATGGCATCTATAGGGTTTGG	E	M01083C18	70
17679	E_s_17679_1	AW351085	CCATTGCTAAGGTTTCCTGA	AATGGCATCTATAGGGTTTGG	E	M01095L15	70
17679	E_s_17679_1	AW351085	CCATTGCTAAGGTTTCCTGA	AATGGCATCTATAGGGTTTGG	E	M01101O01	70
17679	E_s_17679_1	AW351085	CCATTGCTAAGGTTTCCTGA	AATGGCATCTATAGGGTTTGG	E	M01118L02	70
17679	E_s_17679_1	AW351085	CCATTGCTAAGGTTTCCTGA	AATGGCATCTATAGGGTTTGG	E	M01120C07	70
17697	E_s_17697_1	AW351085	CGCCATATTGATCGTCTCA	GTCTGGAATCGCAATGCTT	J	M01062F06	240
17697	E_s_17697_1	AW351085	CGCCATATTGATCGTCTCA	GTCTGGAATCGCAATGCTT	J	M01064E06	1827
17697	E_s_17697_1	AW351085	CGCCATATTGATCGTCTCA	GTCTGGAATCGCAATGCTT	J	M01089F13	1827
17697	E_s_17697_1	AW351085	CGCCATATTGATCGTCTCA	GTCTGGAATCGCAATGCTT	J	M01135F04	1827
17697	E_s_17697_1	AW351085	CGCCATATTGATCGTCTCA	GTCTGGAATCGCAATGCTT	J	M01136E11	1827
17697	E_s_17697_1	AW351085	CGCCATATTGATCGTCTCA	GTCTGGAATCGCAATGCTT	J	M01139P08	1827
17707	H_s_17707_1	AW351100	GACGTTGTCTCCAATGTGAAT	CGAGAACCCTAACACCAAAA	H	M01006I12	0
17707	H_s_17707_1	AW351100	GACGTTGTCTCCAATGTGAAT	CGAGAACCCTAACACCAAAA	H	M01093K17	737
17707	H_s_17707_1	AW351100	GACGTTGTCTCCAATGTGAAT	CGAGAACCCTAACACCAAAA	H	M01088K17	3246
17707	H_s_17707_1	AW351100	GACGTTGTCTCCAATGTGAAT	CGAGAACCCTAACACCAAAA	H	M01095O18	3246
17707	H_s_17707_1	AW351100	GACGTTGTCTCCAATGTGAAT	CGAGAACCCTAACACCAAAA	H	M01097N14	3246
17707	H_s_17707_1	AW351100	GACGTTGTCTCCAATGTGAAT	CGAGAACCCTAACACCAAAA	H	M01072I13
17755	E_s_17755_1	AW351125	CGGGGAGAGACAACACTTT	TAGTGTTCCCATTCGGACAT	E	M01033P08	0
17755	E_s_17755_1	AW351125	CGGGGAGAGACAACACTTT	TAGTGTTCCCATTCGGACAT	E	M01081H01	0
17755	E_s_17755_1	AW351125	CGGGGAGAGACAACACTTT	TAGTGTTCCCATTCGGACAT	E	M01032G09	498
17755	E_s_17755_1	AW351125	CGGGGAGAGACAACACTTT	TAGTGTTCCCATTCGGACAT	E	M01033F08	656
17755	E_s_17755_1	AW351125	CGGGGAGAGACAACACTTT	TAGTGTTCCCATTCGGACAT	E	M01091C13	4301
17755	E_s_17755_1	AW351125	CGGGGAGAGACAACACTTT	TAGTGTTCCCATTCGGACAT	E	M01013F11	4982
17755	E_s_17755_1	AW351125	CGGGGAGAGACAACACTTT	TAGTGTTCCCATTCGGACAT	E	M01030I01	4982
17755	E_s_17755_1	AW351125	CGGGGAGAGACAACACTTT	TAGTGTTCCCATTCGGACAT	E	M01031G05	4982
17755	E_s_17755_1	AW351125	CGGGGAGAGACAACACTTT	TAGTGTTCCCATTCGGACAT	E	M01068H24	4982
17755	E_s_17755_1	AW351125	CGGGGAGAGACAACACTTT	TAGTGTTCCCATTCGGACAT	E	M01081B13	4982
17755	E_s_17755_1	AW351125	CGGGGAGAGACAACACTTT	TAGTGTTCCCATTCGGACAT	E	M01013M11	6719
17835	J_s_17835_1	AW350621	GCCGCAGTGCCATACTTTTGTCTAAA	GCCCTCCTCCTCCTGTTCATTCA	J	M01133L18	0
17835	J_s_17835_1	AW350621	GCCGCAGTGCCATACTTTTGTCTAAA	GCCCTCCTCCTCCTGTTCATTCA	J	M01049M10	142
17835	J_s_17835_1	AW350621	GCCGCAGTGCCATACTTTTGTCTAAA	GCCCTCCTCCTCCTGTTCATTCA	J	M01040O14	519
17835	J_s_17835_1	AW350621	GCCGCAGTGCCATACTTTTGTCTAAA	GCCCTCCTCCTCCTGTTCATTCA	J	M01042K14	519
17835	J_s_17835_1	AW350621	GCCGCAGTGCCATACTTTTGTCTAAA	GCCCTCCTCCTCCTGTTCATTCA	J	M01051L09	519
17835	J_s_17835_1	AW350621	GCCGCAGTGCCATACTTTTGTCTAAA	GCCCTCCTCCTCCTGTTCATTCA	J	M01092K11	519
17835	J_s_17835_1	AW350621	GCCGCAGTGCCATACTTTTGTCTAAA	GCCCTCCTCCTCCTGTTCATTCA	J	M01135C24	519
17851	Unmapped_p_17851_1	AI495379	GCGTAGCAATGCGTATTCAAGTCATA	GGGCTCGGCAACAATACAAGACA	Unmapped	M01057B06	0
17851	Unmapped_p_17851_1	AI495379	GCGTAGCAATGCGTATTCAAGTCATA	GGGCTCGGCAACAATACAAGACA	Unmapped	M01114F11	0
17851	Unmapped_p_17851_1	AI495379	GCGTAGCAATGCGTATTCAAGTCATA	GGGCTCGGCAACAATACAAGACA	Unmapped	M01114D18	73
17851	Unmapped_p_17851_1	AI495379	GCGTAGCAATGCGTATTCAAGTCATA	GGGCTCGGCAACAATACAAGACA	Unmapped	M01085K09	117
17851	Unmapped_p_17851_1	AI495379	GCGTAGCAATGCGTATTCAAGTCATA	GGGCTCGGCAACAATACAAGACA	Unmapped	M01061A22	7200
17851	Unmapped_p_17851_1	AI495379	GCGTAGCAATGCGTATTCAAGTCATA	GGGCTCGGCAACAATACAAGACA	Unmapped	M01065B20	7200
17865	A1_s_17865_1	AW350637	GCCCTGACGACAACCTTACACTACAG	GCGATGCCCCAGAGTTGGATTTA	A1	M01113K02	4221
17865	A1_s_17865_1	AW350637	GCCCTGACGACAACCTTACACTACAG	GCGATGCCCCAGAGTTGGATTTA	A1	M01029G14	5600
17873	I_s_17873_1	AW350641	GCCCACGAGACTGAGCATTCATTA	GCCCGTCCGGTGTATTCAACTT	I	M01003I03	746
17873	I_s_17873_1	AW350641	GCCCACGAGACTGAGCATTCATTA	GCCCGTCCGGTGTATTCAACTT	I	M01039C02	746
17873	I_s_17873_1	AW350641	GCCCACGAGACTGAGCATTCATTA	GCCCGTCCGGTGTATTCAACTT	I	M01089A22	746
17873	I_s_17873_1	AW350641	GCCCACGAGACTGAGCATTCATTA	GCCCGTCCGGTGTATTCAACTT	I	M01041G06	3501
17873	I_s_17873_1	AW350641	GCCCACGAGACTGAGCATTCATTA	GCCCGTCCGGTGTATTCAACTT	I	M01055A18	3501
17873	I_s_17873_1	AW350641	GCCCACGAGACTGAGCATTCATTA	GCCCGTCCGGTGTATTCAACTT	I	M01088H05	3501
17873	I_s_17873_1	AW350641	GCCCACGAGACTGAGCATTCATTA	GCCCGTCCGGTGTATTCAACTT	I	M01043D05	6136
17873	I_s_17873_1	AW350641	GCCCACGAGACTGAGCATTCATTA	GCCCGTCCGGTGTATTCAACTT	I	M01092G18	6136
17873	I_s_17873_1	AW350641	GCCCACGAGACTGAGCATTCATTA	GCCCGTCCGGTGTATTCAACTT	I	M01107P21	6136
17873	I_s_17873_1	AW350641	GCCCACGAGACTGAGCATTCATTA	GCCCGTCCGGTGTATTCAACTT	I	M01111L05	6136
17875	Unmapped_p_17875_1	AI495368	GGGCAGGGCAATGGCAATAGTTTG	GGGGTGCAGCTAACAATGGTGATTCA	Unmapped	M01064D24	0
17875	Unmapped_p_17875_1	AI495368	GGGCAGGGCAATGGCAATAGTTTG	GGGGTGCAGCTAACAATGGTGATTCA	Unmapped	M01105I09	136
17875	Unmapped_p_17875_1	AI495368	GGGCAGGGCAATGGCAATAGTTTG	GGGGTGCAGCTAACAATGGTGATTCA	Unmapped	M01118M07	203
17875	Unmapped_p_17875_1	AI495368	GGGCAGGGCAATGGCAATAGTTTG	GGGGTGCAGCTAACAATGGTGATTCA	Unmapped	M01049I08	4846
17893	E_s_17893_1	AW350653	GCGGGAAGAAACGGCATCAAAACTGA	GCGGAAATGCAAAAGCGAGAATCAAG	E	M01005N22	4025
17893	E_s_17893_1	AW350653	GCGGGAAGAAACGGCATCAAAACTGA	GCGGAAATGCAAAAGCGAGAATCAAG	E	M01052P01	4025
17893	E_s_17893_1	AW350653	GCGGGAAGAAACGGCATCAAAACTGA	GCGGAAATGCAAAAGCGAGAATCAAG	E	M01066G13	4025
17893	E_s_17893_1	AW350653	GCGGGAAGAAACGGCATCAAAACTGA	GCGGAAATGCAAAAGCGAGAATCAAG	E	M01102C05	4025
17893	E_s_17893_1	AW350653	GCGGGAAGAAACGGCATCAAAACTGA	GCGGAAATGCAAAAGCGAGAATCAAG	E	M01105B01	4025
17893	E_s_17893_1	AW350653	GCGGGAAGAAACGGCATCAAAACTGA	GCGGAAATGCAAAAGCGAGAATCAAG	E	M01111H02	4025
17893	E_s_17893_1	AW350653	GCGGGAAGAAACGGCATCAAAACTGA	GCGGAAATGCAAAAGCGAGAATCAAG	E	M01132D05	4025
17893	E_s_17893_1	AW350653	GCGGGAAGAAACGGCATCAAAACTGA	GCGGAAATGCAAAAGCGAGAATCAAG	E	M01138K23	4025
17893	E_s_17893_1	AW350653	GCGGGAAGAAACGGCATCAAAACTGA	GCGGAAATGCAAAAGCGAGAATCAAG	E	M01066D13	6136
17893	E_s_17893_1	AW350653	GCGGGAAGAAACGGCATCAAAACTGA	GCGGAAATGCAAAAGCGAGAATCAAG	E	M01081D02	6136
17893	E_s_17893_1	AW350653	GCGGGAAGAAACGGCATCAAAACTGA	GCGGAAATGCAAAAGCGAGAATCAAG	E	M01102F13	6136
17893	E_s_17893_1	AW350653	GCGGGAAGAAACGGCATCAAAACTGA	GCGGAAATGCAAAAGCGAGAATCAAG	E	M01112A02	6136
17893	E_s_17893_1	AW350653	GCGGGAAGAAACGGCATCAAAACTGA	GCGGAAATGCAAAAGCGAGAATCAAG	E	M01114K23	6136
17893	E_s_17893_1	AW350653	GCGGGAAGAAACGGCATCAAAACTGA	GCGGAAATGCAAAAGCGAGAATCAAG	E	M01116D23	6136
17893	E_s_17893_1	AW350653	GCGGGAAGAAACGGCATCAAAACTGA	GCGGAAATGCAAAAGCGAGAATCAAG	E	M01127F13	6136
17893	E_s_17893_1	AW350653	GCGGGAAGAAACGGCATCAAAACTGA	GCGGAAATGCAAAAGCGAGAATCAAG	E	M01137K22	6136
17905	Unmapped_p_17905_1	AI495482	GCCCAAGCCAAATAACTCATTAAAGT	GCCGTTGCCACCACCAAAGATA	Unmapped	M01118M03	0
17905	Unmapped_p_17905_1	AI495482	GCCCAAGCCAAATAACTCATTAAAGT	GCCGTTGCCACCACCAAAGATA	Unmapped	M01007L08	94
17905	Unmapped_p_17905_1	AI495482	GCCCAAGCCAAATAACTCATTAAAGT	GCCGTTGCCACCACCAAAGATA	Unmapped	M01070C04	94
17905	Unmapped_p_17905_1	AI495482	GCCCAAGCCAAATAACTCATTAAAGT	GCCGTTGCCACCACCAAAGATA	Unmapped	M01120P15	94
17905	Unmapped_p_17905_1	AI495482	GCCCAAGCCAAATAACTCATTAAAGT	GCCGTTGCCACCACCAAAGATA	Unmapped	M01017C08	1027
17905	Unmapped_p_17905_1	AI495482	GCCCAAGCCAAATAACTCATTAAAGT	GCCGTTGCCACCACCAAAGATA	Unmapped	M01028G21	1027
17905	Unmapped_p_17905_1	AI495482	GCCCAAGCCAAATAACTCATTAAAGT	GCCGTTGCCACCACCAAAGATA	Unmapped	M01072H04	1027
17905	Unmapped_p_17905_1	AI495482	GCCCAAGCCAAATAACTCATTAAAGT	GCCGTTGCCACCACCAAAGATA	Unmapped	M01115L17	1027
17905	Unmapped_p_17905_1	AI495482	GCCCAAGCCAAATAACTCATTAAAGT	GCCGTTGCCACCACCAAAGATA	Unmapped	M01119P04	1027
17905	Unmapped_p_17905_1	AI495482	GCCCAAGCCAAATAACTCATTAAAGT	GCCGTTGCCACCACCAAAGATA	Unmapped	M01048H01	7215
17933	B2_s_17933_1	AW350676	GCGAAGCAAAATTCCAAACGATTATT	GCGGTTGCGGAGCACACTGTTA	B2	M01017L07	0
17933	B2_s_17933_1	AW350676	GCGAAGCAAAATTCCAAACGATTATT	GCGGTTGCGGAGCACACTGTTA	B2	M01105F04	59
17933	B2_s_17933_1	AW350676	GCGAAGCAAAATTCCAAACGATTATT	GCGGTTGCGGAGCACACTGTTA	B2	M01112E08	1048
17933	B2_s_17933_1	AW350676	GCGAAGCAAAATTCCAAACGATTATT	GCGGTTGCGGAGCACACTGTTA	B2	M01046F11	2644
17933	B2_s_17933_1	AW350676	GCGAAGCAAAATTCCAAACGATTATT	GCGGTTGCGGAGCACACTGTTA	B2	M01046F09	6713
17933	B2_s_17933_1	AW350676	GCGAAGCAAAATTCCAAACGATTATT	GCGGTTGCGGAGCACACTGTTA	B2	M01108G05	6713
17943	D1a_s_17943_1	AW350681	GCGTCCGATTGACCGATCTATACAAA	GCGGGAATGGAGCGAAGGAACTTATC	D1a	M01069G03	0
17943	D1a_s_17943_1	AW350681	GCGTCCGATTGACCGATCTATACAAA	GCGGGAATGGAGCGAAGGAACTTATC	D1a	M01112H11	0
17943	D1a_s_17943_1	AW350681	GCGTCCGATTGACCGATCTATACAAA	GCGGGAATGGAGCGAAGGAACTTATC	D1a	M01112H12	0
17943	D1a_s_17943_1	AW350681	GCGTCCGATTGACCGATCTATACAAA	GCGGGAATGGAGCGAAGGAACTTATC	D1a	M01111L18	416
17943	D1a_s_17943_1	AW350681	GCGTCCGATTGACCGATCTATACAAA	GCGGGAATGGAGCGAAGGAACTTATC	D1a	M01045G01	704
17943	D1a_s_17943_1	AW350681	GCGTCCGATTGACCGATCTATACAAA	GCGGGAATGGAGCGAAGGAACTTATC	D1a	M01067L12	7239
17953	Unmapped_p_17953_1	AW350688	GGCGAGGGCAACGTATGACACTAACT	GGCAGCTCAAGGAGGTGAATTTCTTA	Unmapped	M01051I03	0
17957	N_s_17957_1	AW350690	GCGATGCAAACAGACGGAACATATAG	GCGGGGAAGAAGATGAAGAAAGAAGA	N	M01052C21	0
17957	N_s_17957_1	AW350690	GCGATGCAAACAGACGGAACATATAG	GCGGGGAAGAAGATGAAGAAAGAAGA	N	M01052E21	625
17957	N_s_17957_1	AW350690	GCGATGCAAACAGACGGAACATATAG	GCGGGGAAGAAGATGAAGAAAGAAGA	N	M01053E10	2788
17957	N_s_17957_1	AW350690	GCGATGCAAACAGACGGAACATATAG	GCGGGGAAGAAGATGAAGAAAGAAGA	N	M01052G16	2858
17957	N_s_17957_1	AW350690	GCGATGCAAACAGACGGAACATATAG	GCGGGGAAGAAGATGAAGAAAGAAGA	N	M01100E10	2858
17957	N_s_17957_1	AW350690	GCGATGCAAACAGACGGAACATATAG	GCGGGGAAGAAGATGAAGAAAGAAGA	N	M01116K07	2858
17971	Unmapped_p_17971_1	AI496069	GCGACCCTGAACCAGAAAAGACTAAC	GGCGAGAGGGGAAAGAGTATGACAT	Unmapped	M01008D23	404
17971	Unmapped_p_17971_1	AI496069	GCGACCCTGAACCAGAAAAGACTAAC	GGCGAGAGGGGAAAGAGTATGACAT	Unmapped	M01009K22	404
17971	Unmapped_p_17971_1	AI496069	GCGACCCTGAACCAGAAAAGACTAAC	GGCGAGAGGGGAAAGAGTATGACAT	Unmapped	M01016J17	404
17971	Unmapped_p_17971_1	AI496069	GCGACCCTGAACCAGAAAAGACTAAC	GGCGAGAGGGGAAAGAGTATGACAT	Unmapped	M01092H09	404
17971	Unmapped_p_17971_1	AI496069	GCGACCCTGAACCAGAAAAGACTAAC	GGCGAGAGGGGAAAGAGTATGACAT	Unmapped	M01068O06	1173
17971	Unmapped_p_17971_1	AI496069	GCGACCCTGAACCAGAAAAGACTAAC	GGCGAGAGGGGAAAGAGTATGACAT	Unmapped	M01069D17	1173
17971	Unmapped_p_17971_1	AI496069	GCGACCCTGAACCAGAAAAGACTAAC	GGCGAGAGGGGAAAGAGTATGACAT	Unmapped	M01101D22	1173
17971	Unmapped_p_17971_1	AI496069	GCGACCCTGAACCAGAAAAGACTAAC	GGCGAGAGGGGAAAGAGTATGACAT	Unmapped	M01103L22	1173
17975	H_s_17975_1	AW350699	GGAAGGAAAAAGGAAAAAGAAATCAT	GGGGAGGCTCAAGAAAACTTTGTT	H	M01074A11	0
17975	H_s_17975_1	AW350699	GGAAGGAAAAAGGAAAAAGAAATCAT	GGGGAGGCTCAAGAAAACTTTGTT	H	M01087I09	0
17975	H_s_17975_1	AW350699	GGAAGGAAAAAGGAAAAAGAAATCAT	GGGGAGGCTCAAGAAAACTTTGTT	H	M01028B23	3819
17975	H_s_17975_1	AW350699	GGAAGGAAAAAGGAAAAAGAAATCAT	GGGGAGGCTCAAGAAAACTTTGTT	H	M01130K18	3819
17981	Unmapped_p_17981_1	AI495217	GGCTCCTTATGCTGCTGCTGCTATTT	GGCAGTGATGGGGAATGGCTCTATG	Unmapped	M01075P02	0
17983	A2_s_17983_1	AW350703	CCGACCCGATGCCAATTCAAGT	CCCGCACCCTCGACATCTTCAG	A2	M01052O07	0
17983	A2_s_17983_1	AW350703	CCGACCCGATGCCAATTCAAGT	CCCGCACCCTCGACATCTTCAG	A2	M01056B06	0
17983	A2_s_17983_1	AW350703	CCGACCCGATGCCAATTCAAGT	CCCGCACCCTCGACATCTTCAG	A2	M01053O15	1348
17983	A2_s_17983_1	AW350703	CCGACCCGATGCCAATTCAAGT	CCCGCACCCTCGACATCTTCAG	A2	M01057B13	1967
17983	A2_s_17983_1	AW350703	CCGACCCGATGCCAATTCAAGT	CCCGCACCCTCGACATCTTCAG	A2	M01017E06
18003	Unmapped_p_18003_1	AI495463	GCGAGGGGATGAACCATCAAGAAGAC	GCCGCCAGGATGCAGAGAGGAGATAC	Unmapped	M01014J03	0
18003	Unmapped_p_18003_1	AI495463	GCGAGGGGATGAACCATCAAGAAGAC	GCCGCCAGGATGCAGAGAGGAGATAC	Unmapped	M01089L03	0
18003	Unmapped_p_18003_1	AI495463	GCGAGGGGATGAACCATCAAGAAGAC	GCCGCCAGGATGCAGAGAGGAGATAC	Unmapped	M01014M03	138
18003	Unmapped_p_18003_1	AI495463	GCGAGGGGATGAACCATCAAGAAGAC	GCCGCCAGGATGCAGAGAGGAGATAC	Unmapped	M01138O18	2521
18003	Unmapped_p_18003_1	AI495463	GCGAGGGGATGAACCATCAAGAAGAC	GCCGCCAGGATGCAGAGAGGAGATAC	Unmapped	M01014O18	7237
18013	G_s_18013_1	AW350719	GGCGGGGAATTGCTACAAGTTAGAC	GCGTGGGCTCCTTTTGTAGAAGATGT	G	M01058L15	456
18013	G_s_18013_1	AW350719	GGCGGGGAATTGCTACAAGTTAGAC	GCGTGGGCTCCTTTTGTAGAAGATGT	G	M01060L12	456
18013	G_s_18013_1	AW350719	GGCGGGGAATTGCTACAAGTTAGAC	GCGTGGGCTCCTTTTGTAGAAGATGT	G	M01115F14	456
18013	G_s_18013_1	AW350719	GGCGGGGAATTGCTACAAGTTAGAC	GCGTGGGCTCCTTTTGTAGAAGATGT	G	M01026L23	2679
18013	G_s_18013_1	AW350719	GGCGGGGAATTGCTACAAGTTAGAC	GCGTGGGCTCCTTTTGTAGAAGATGT	G	M01104B04	2679
18013	G_s_18013_1	AW350719	GGCGGGGAATTGCTACAAGTTAGAC	GCGTGGGCTCCTTTTGTAGAAGATGT	G	M01104M15	2679
18013	G_s_18013_1	AW350719	GGCGGGGAATTGCTACAAGTTAGAC	GCGTGGGCTCCTTTTGTAGAAGATGT	G	M01111N05	2679
18061	Unmapped_p_18061_1	AI495247	CCGCCAAAGATAGCATAAAGAATACT	CCGCTGAAAGATTAGGAAATGATGAC	Unmapped	M01051M23	0
18061	Unmapped_p_18061_1	AI495247	CCGCCAAAGATAGCATAAAGAATACT	CCGCTGAAAGATTAGGAAATGATGAC	Unmapped	M01138H13	25
18061	Unmapped_p_18061_1	AI495247	CCGCCAAAGATAGCATAAAGAATACT	CCGCTGAAAGATTAGGAAATGATGAC	Unmapped	M01064O19	2764
18061	Unmapped_p_18061_1	AI495247	CCGCCAAAGATAGCATAAAGAATACT	CCGCTGAAAGATTAGGAAATGATGAC	Unmapped	M01134H14	2764
18061	Unmapped_p_18061_1	AI495247	CCGCCAAAGATAGCATAAAGAATACT	CCGCTGAAAGATTAGGAAATGATGAC	Unmapped	M01137G14	2764
18061	Unmapped_p_18061_1	AI495247	CCGCCAAAGATAGCATAAAGAATACT	CCGCTGAAAGATTAGGAAATGATGAC	Unmapped	M01022J07	6688
18061	Unmapped_p_18061_1	AI495247	CCGCCAAAGATAGCATAAAGAATACT	CCGCTGAAAGATTAGGAAATGATGAC	Unmapped	M01089O14
18065	I_s_18065_1	AW350745	GCGAAGCCAACAGAGTGAACAG	GCGGTGTGCTACCCAAGTATTTTAG	I	M01048M12	0
18065	I_s_18065_1	AW350745	GCGAAGCCAACAGAGTGAACAG	GCGGTGTGCTACCCAAGTATTTTAG	I	M01115F18	3
18065	I_s_18065_1	AW350745	GCGAAGCCAACAGAGTGAACAG	GCGGTGTGCTACCCAAGTATTTTAG	I	M01083K09	4462
18065	I_s_18065_1	AW350745	GCGAAGCCAACAGAGTGAACAG	GCGGTGTGCTACCCAAGTATTTTAG	I	M01115I18	4462
18065	I_s_18065_1	AW350745	GCGAAGCCAACAGAGTGAACAG	GCGGTGTGCTACCCAAGTATTTTAG	I	M01116N24	4462
18065	I_s_18065_1	AW350745	GCGAAGCCAACAGAGTGAACAG	GCGGTGTGCTACCCAAGTATTTTAG	I	M01131K07
18095	F_s_18095_1	AW350760	GCGGGGCGGGTTTTTCTTTACTCAT	GGGGAGCCAGAACCTGAACCTGAA	F	M01021C17	0
18095	F_s_18095_1	AW350760	GCGGGGCGGGTTTTTCTTTACTCAT	GGGGAGCCAGAACCTGAACCTGAA	F	M01021C21	0
18095	F_s_18095_1	AW350760	GCGGGGCGGGTTTTTCTTTACTCAT	GGGGAGCCAGAACCTGAACCTGAA	F	M01022C17	0
18095	F_s_18095_1	AW350760	GCGGGGCGGGTTTTTCTTTACTCAT	GGGGAGCCAGAACCTGAACCTGAA	F	M01039O01	0
18095	F_s_18095_1	AW350760	GCGGGGCGGGTTTTTCTTTACTCAT	GGGGAGCCAGAACCTGAACCTGAA	F	M01040B17	0
18095	F_s_18095_1	AW350760	GCGGGGCGGGTTTTTCTTTACTCAT	GGGGAGCCAGAACCTGAACCTGAA	F	M01107M06	0
18095	F_s_18095_1	AW350760	GCGGGGCGGGTTTTTCTTTACTCAT	GGGGAGCCAGAACCTGAACCTGAA	F	M01022O17	379
18095	F_s_18095_1	AW350760	GCGGGGCGGGTTTTTCTTTACTCAT	GGGGAGCCAGAACCTGAACCTGAA	F	M01048M23	1053
18095	F_s_18095_1	AW350760	GCGGGGCGGGTTTTTCTTTACTCAT	GGGGAGCCAGAACCTGAACCTGAA	F	M01103N17	7219
18095	F_s_18095_1	AW350760	GCGGGGCGGGTTTTTCTTTACTCAT	GGGGAGCCAGAACCTGAACCTGAA	F	M01107M17
18099	B1_s_18099_1	AW350762	GCCAATGGGGATAGGTTCTTCAGA	CGCCGATGTGGGAGTTTTTACAATC	B1	M01082L08	816
18099	B1_s_18099_1	AW350762	GCCAATGGGGATAGGTTCTTCAGA	CGCCGATGTGGGAGTTTTTACAATC	B1	M01079F05	2935
18099	B1_s_18099_1	AW350762	GCCAATGGGGATAGGTTCTTCAGA	CGCCGATGTGGGAGTTTTTACAATC	B1	M01083I24	2935
18099	B1_s_18099_1	AW350762	GCCAATGGGGATAGGTTCTTCAGA	CGCCGATGTGGGAGTTTTTACAATC	B1	M01053P23
18147	A2_s_18147_1	AW350786	GCCGCAGCAGCAGGAGGTAAACT	CGCTTGGTGCCAGGACAAAAATGTG	A2	M01011J08	399
18147	A2_s_18147_1	AW350786	GCCGCAGCAGCAGGAGGTAAACT	CGCTTGGTGCCAGGACAAAAATGTG	A2	M01053N02	399
18147	A2_s_18147_1	AW350786	GCCGCAGCAGCAGGAGGTAAACT	CGCTTGGTGCCAGGACAAAAATGTG	A2	M01083G09	399
18147	A2_s_18147_1	AW350786	GCCGCAGCAGCAGGAGGTAAACT	CGCTTGGTGCCAGGACAAAAATGTG	A2	M01096G09	399
18147	A2_s_18147_1	AW350786	GCCGCAGCAGCAGGAGGTAAACT	CGCTTGGTGCCAGGACAAAAATGTG	A2	M01080F18	851
18147	A2_s_18147_1	AW350786	GCCGCAGCAGCAGGAGGTAAACT	CGCTTGGTGCCAGGACAAAAATGTG	A2	M01093G07	851
18147	A2_s_18147_1	AW350786	GCCGCAGCAGCAGGAGGTAAACT	CGCTTGGTGCCAGGACAAAAATGTG	A2	M01103J20	851
18147	A2_s_18147_1	AW350786	GCCGCAGCAGCAGGAGGTAAACT	CGCTTGGTGCCAGGACAAAAATGTG	A2	M01130F12	851
18147	A2_s_18147_1	AW350786	GCCGCAGCAGCAGGAGGTAAACT	CGCTTGGTGCCAGGACAAAAATGTG	A2	M01015P08	2644
18147	A2_s_18147_1	AW350786	GCCGCAGCAGCAGGAGGTAAACT	CGCTTGGTGCCAGGACAAAAATGTG	A2	M01019E01	2644
18147	A2_s_18147_1	AW350786	GCCGCAGCAGCAGGAGGTAAACT	CGCTTGGTGCCAGGACAAAAATGTG	A2	M01038P01	2644
18147	A2_s_18147_1	AW350786	GCCGCAGCAGCAGGAGGTAAACT	CGCTTGGTGCCAGGACAAAAATGTG	A2	M01046F11	2644
18147	A2_s_18147_1	AW350786	GCCGCAGCAGCAGGAGGTAAACT	CGCTTGGTGCCAGGACAAAAATGTG	A2	M01062C11	2644
18147	A2_s_18147_1	AW350786	GCCGCAGCAGCAGGAGGTAAACT	CGCTTGGTGCCAGGACAAAAATGTG	A2	M01075B09	2644
18147	A2_s_18147_1	AW350786	GCCGCAGCAGCAGGAGGTAAACT	CGCTTGGTGCCAGGACAAAAATGTG	A2	M01083N12	2644
18147	A2_s_18147_1	AW350786	GCCGCAGCAGCAGGAGGTAAACT	CGCTTGGTGCCAGGACAAAAATGTG	A2	M01093E07	2644
18147	A2_s_18147_1	AW350786	GCCGCAGCAGCAGGAGGTAAACT	CGCTTGGTGCCAGGACAAAAATGTG	A2	M01102E04	2644
18147	A2_s_18147_1	AW350786	GCCGCAGCAGCAGGAGGTAAACT	CGCTTGGTGCCAGGACAAAAATGTG	A2	M01013G07	6136
18147	A2_s_18147_1	AW350786	GCCGCAGCAGCAGGAGGTAAACT	CGCTTGGTGCCAGGACAAAAATGTG	A2	M01080B18	6136
18147	A2_s_18147_1	AW350786	GCCGCAGCAGCAGGAGGTAAACT	CGCTTGGTGCCAGGACAAAAATGTG	A2	M01083J02	6136
18147	A2_s_18147_1	AW350786	GCCGCAGCAGCAGGAGGTAAACT	CGCTTGGTGCCAGGACAAAAATGTG	A2	M01083J12	6136
18147	A2_s_18147_1	AW350786	GCCGCAGCAGCAGGAGGTAAACT	CGCTTGGTGCCAGGACAAAAATGTG	A2	M01012J20	6713
18147	A2_s_18147_1	AW350786	GCCGCAGCAGCAGGAGGTAAACT	CGCTTGGTGCCAGGACAAAAATGTG	A2	M01020E09	6713
18147	A2_s_18147_1	AW350786	GCCGCAGCAGCAGGAGGTAAACT	CGCTTGGTGCCAGGACAAAAATGTG	A2	M01062F18	6713
18147	A2_s_18147_1	AW350786	GCCGCAGCAGCAGGAGGTAAACT	CGCTTGGTGCCAGGACAAAAATGTG	A2	M01083N02	6713
18175	L_s_18175_1	AW350800	GCCCTCGGACTTCTTTAATTCTTCTT	GCCCAGCCATTTGTTTATGAGA	L	M01039B23	0
18175	L_s_18175_1	AW350800	GCCCTCGGACTTCTTTAATTCTTCTT	GCCCAGCCATTTGTTTATGAGA	L	M01126J10	0
18187	D1b_s_18187_1	AW350806	GCCGAAGCCGCAATAAAAAGTTCTAT	GCCCCCAGACCCTCTCATCAGA	D1b	M01080M11	0
18187	D1b_s_18187_1	AW350806	GCCGAAGCCGCAATAAAAAGTTCTAT	GCCCCCAGACCCTCTCATCAGA	D1b	M01136F08	32
18187	D1b_s_18187_1	AW350806	GCCGAAGCCGCAATAAAAAGTTCTAT	GCCCCCAGACCCTCTCATCAGA	D1b	M01079D07	853
18187	D1b_s_18187_1	AW350806	GCCGAAGCCGCAATAAAAAGTTCTAT	GCCCCCAGACCCTCTCATCAGA	D1b	M01117D11	2173
18187	D1b_s_18187_1	AW350806	GCCGAAGCCGCAATAAAAAGTTCTAT	GCCCCCAGACCCTCTCATCAGA	D1b	M01011N02	2461
18187	D1b_s_18187_1	AW350806	GCCGAAGCCGCAATAAAAAGTTCTAT	GCCCCCAGACCCTCTCATCAGA	D1b	M01025D11	2461
18187	D1b_s_18187_1	AW350806	GCCGAAGCCGCAATAAAAAGTTCTAT	GCCCCCAGACCCTCTCATCAGA	D1b	M01010D23	7233
18413	Unmapped_p_18413_1	AI440552	ACCAGGACCACCATAGTAGAAGTAG	GGTGGATGCAGTTTGGGAATGA	Unmapped	M01065L20	0
18413	Unmapped_p_18413_1	AI440552	ACCAGGACCACCATAGTAGAAGTAG	GGTGGATGCAGTTTGGGAATGA	Unmapped	M01133M10	0
18413	Unmapped_p_18413_1	AI440552	ACCAGGACCACCATAGTAGAAGTAG	GGTGGATGCAGTTTGGGAATGA	Unmapped	M01070K10	1866
18413	Unmapped_p_18413_1	AI440552	ACCAGGACCACCATAGTAGAAGTAG	GGTGGATGCAGTTTGGGAATGA	Unmapped	M01051M17	5339
18413	Unmapped_p_18413_1	AI440552	ACCAGGACCACCATAGTAGAAGTAG	GGTGGATGCAGTTTGGGAATGA	Unmapped	M01051O23
18413	Unmapped_p_18413_1	AI440552	ACCAGGACCACCATAGTAGAAGTAG	GGTGGATGCAGTTTGGGAATGA	Unmapped	M01052H01
18413	Unmapped_p_18413_1	AI440552	ACCAGGACCACCATAGTAGAAGTAG	GGTGGATGCAGTTTGGGAATGA	Unmapped	M01075O23
18515	K_s_18515_1	AW350315	GAAGCCGTGTAATCGTCTTGGTAGTA	CTTCCGCCTCCTCCGCATCT	K	M01114N24	301
18515	K_s_18515_1	AW350315	GAAGCCGTGTAATCGTCTTGGTAGTA	CTTCCGCCTCCTCCGCATCT	K	M01134N24	982
18515	K_s_18515_1	AW350315	GAAGCCGTGTAATCGTCTTGGTAGTA	CTTCCGCCTCCTCCGCATCT	K	M01016L10	1098
18515	K_s_18515_1	AW350315	GAAGCCGTGTAATCGTCTTGGTAGTA	CTTCCGCCTCCTCCGCATCT	K	M01039N21	1098
18515	K_s_18515_1	AW350315	GAAGCCGTGTAATCGTCTTGGTAGTA	CTTCCGCCTCCTCCGCATCT	K	M01073B12	1098
18515	K_s_18515_1	AW350315	GAAGCCGTGTAATCGTCTTGGTAGTA	CTTCCGCCTCCTCCGCATCT	K	M01092C08	1098
18515	K_s_18515_1	AW350315	GAAGCCGTGTAATCGTCTTGGTAGTA	CTTCCGCCTCCTCCGCATCT	K	M01116G24	1098
18515	K_s_18515_1	AW350315	GAAGCCGTGTAATCGTCTTGGTAGTA	CTTCCGCCTCCTCCGCATCT	K	M01130E15	1098
18515	K_s_18515_1	AW350315	GAAGCCGTGTAATCGTCTTGGTAGTA	CTTCCGCCTCCTCCGCATCT	K	M01038N08	2533
18527	M_s_18527_1	AW350321	AGAGAGAAATTCACATAGCAGTCTGA	GACTCGCCCTGTTGCTGATG	M	M01047N14	0
18527	M_s_18527_1	AW350321	AGAGAGAAATTCACATAGCAGTCTGA	GACTCGCCCTGTTGCTGATG	M	M01134M17	156
18527	M_s_18527_1	AW350321	AGAGAGAAATTCACATAGCAGTCTGA	GACTCGCCCTGTTGCTGATG	M	M01074M13	1363
18527	M_s_18527_1	AW350321	AGAGAGAAATTCACATAGCAGTCTGA	GACTCGCCCTGTTGCTGATG	M	M01107J13
18551	F_s_18551_1	AW350333	GAGTTTCGGAATCACATCAGCAAA	TTCCTAATGTACCTCCACCTGTAGT	F	M01001K15	0
18551	F_s_18551_1	AW350333	GAGTTTCGGAATCACATCAGCAAA	TTCCTAATGTACCTCCACCTGTAGT	F	M01009M02	0
18551	F_s_18551_1	AW350333	GAGTTTCGGAATCACATCAGCAAA	TTCCTAATGTACCTCCACCTGTAGT	F	M01092A05	0
18551	F_s_18551_1	AW350333	GAGTTTCGGAATCACATCAGCAAA	TTCCTAATGTACCTCCACCTGTAGT	F	M01092L05	0
18551	F_s_18551_1	AW350333	GAGTTTCGGAATCACATCAGCAAA	TTCCTAATGTACCTCCACCTGTAGT	F	M01007L06	749
18551	F_s_18551_1	AW350333	GAGTTTCGGAATCACATCAGCAAA	TTCCTAATGTACCTCCACCTGTAGT	F	M01103C23	1584
18551	F_s_18551_1	AW350333	GAGTTTCGGAATCACATCAGCAAA	TTCCTAATGTACCTCCACCTGTAGT	F	M01026G03	2096
18551	F_s_18551_1	AW350333	GAGTTTCGGAATCACATCAGCAAA	TTCCTAATGTACCTCCACCTGTAGT	F	M01037G21	2096
18551	F_s_18551_1	AW350333	GAGTTTCGGAATCACATCAGCAAA	TTCCTAATGTACCTCCACCTGTAGT	F	M01082C22	2096
18551	F_s_18551_1	AW350333	GAGTTTCGGAATCACATCAGCAAA	TTCCTAATGTACCTCCACCTGTAGT	F	M01101E15	2096
18551	F_s_18551_1	AW350333	GAGTTTCGGAATCACATCAGCAAA	TTCCTAATGTACCTCCACCTGTAGT	F	M01009K15	6685
18557	B1_s_18557_1	AW350336	GGCACAATTAAGCGTTCAACACAA	GAGGGTTCCATGCTCACTTTCG	B1	M01041N03	3155
18557	B1_s_18557_1	AW350336	GGCACAATTAAGCGTTCAACACAA	GAGGGTTCCATGCTCACTTTCG	B1	M01058I08	3155
18557	B1_s_18557_1	AW350336	GGCACAATTAAGCGTTCAACACAA	GAGGGTTCCATGCTCACTTTCG	B1	M01126C17	3155
18557	B1_s_18557_1	AW350336	GGCACAATTAAGCGTTCAACACAA	GAGGGTTCCATGCTCACTTTCG	B1	M01079G10	6679
18577	H_s_18577_1	AW350349	CCAAGCAAGGGCACAACAACA	TTGGATGGCAGTTGCTTGGTAC	H	M01018N02	229
18577	H_s_18577_1	AW350349	CCAAGCAAGGGCACAACAACA	TTGGATGGCAGTTGCTTGGTAC	H	M01070A05	229
18577	H_s_18577_1	AW350349	CCAAGCAAGGGCACAACAACA	TTGGATGGCAGTTGCTTGGTAC	H	M01070E01	229
18577	H_s_18577_1	AW350349	CCAAGCAAGGGCACAACAACA	TTGGATGGCAGTTGCTTGGTAC	H	M01082P09	229
18577	H_s_18577_1	AW350349	CCAAGCAAGGGCACAACAACA	TTGGATGGCAGTTGCTTGGTAC	H	M01101N22	229
18577	H_s_18577_1	AW350349	CCAAGCAAGGGCACAACAACA	TTGGATGGCAGTTGCTTGGTAC	H	M01136D24	229
18577	H_s_18577_1	AW350349	CCAAGCAAGGGCACAACAACA	TTGGATGGCAGTTGCTTGGTAC	H	M01082P03	237
18577	H_s_18577_1	AW350349	CCAAGCAAGGGCACAACAACA	TTGGATGGCAGTTGCTTGGTAC	H	M01140D23	2292
18577	H_s_18577_1	AW350349	CCAAGCAAGGGCACAACAACA	TTGGATGGCAGTTGCTTGGTAC	H	M01136D23	2326
18577	H_s_18577_1	AW350349	CCAAGCAAGGGCACAACAACA	TTGGATGGCAGTTGCTTGGTAC	H	M01045F24
18619	B2_s_18619_1	AW350374	GGTATGGTATTGGCATGGCTAGG	GCTGGTGGATGGTGGATCTTG	B2	M01022E01	0
18619	B2_s_18619_1	AW350374	GGTATGGTATTGGCATGGCTAGG	GCTGGTGGATGGTGGATCTTG	B2	M01050O10	0
18619	B2_s_18619_1	AW350374	GGTATGGTATTGGCATGGCTAGG	GCTGGTGGATGGTGGATCTTG	B2	M01020M03	1457
18619	B2_s_18619_1	AW350374	GGTATGGTATTGGCATGGCTAGG	GCTGGTGGATGGTGGATCTTG	B2	M01024F09	1457
18619	B2_s_18619_1	AW350374	GGTATGGTATTGGCATGGCTAGG	GCTGGTGGATGGTGGATCTTG	B2	M01051I24	1457
18619	B2_s_18619_1	AW350374	GGTATGGTATTGGCATGGCTAGG	GCTGGTGGATGGTGGATCTTG	B2	M01072L05	1457
18619	B2_s_18619_1	AW350374	GGTATGGTATTGGCATGGCTAGG	GCTGGTGGATGGTGGATCTTG	B2	M01083A17	1457
18619	B2_s_18619_1	AW350374	GGTATGGTATTGGCATGGCTAGG	GCTGGTGGATGGTGGATCTTG	B2	M01053A24	3248
18619	B2_s_18619_1	AW350374	GGTATGGTATTGGCATGGCTAGG	GCTGGTGGATGGTGGATCTTG	B2	M01103M10	7203
18625	A2_s_18625_1	AW350378	TCAGAACAGACATTCAGTGAACAGAA	TCATACCCAACGATTGCCTACCT	A2	M01038O10	366
18625	A2_s_18625_1	AW350378	TCAGAACAGACATTCAGTGAACAGAA	TCATACCCAACGATTGCCTACCT	A2	M01007E04	2230
18625	A2_s_18625_1	AW350378	TCAGAACAGACATTCAGTGAACAGAA	TCATACCCAACGATTGCCTACCT	A2	M01035I06	2230
18625	A2_s_18625_1	AW350378	TCAGAACAGACATTCAGTGAACAGAA	TCATACCCAACGATTGCCTACCT	A2	M01071O10	2230
18635	G_s_18635_1	AW350384	ATGGCTGGTGATCAATAGAGACTAAG	GAGCAAGATACAGGAGGCAAAGT	G	M01037L06	0
18635	G_s_18635_1	AW350384	ATGGCTGGTGATCAATAGAGACTAAG	GAGCAAGATACAGGAGGCAAAGT	G	M01120O06	60
18635	G_s_18635_1	AW350384	ATGGCTGGTGATCAATAGAGACTAAG	GAGCAAGATACAGGAGGCAAAGT	G	M01120L06	1750
18635	G_s_18635_1	AW350384	ATGGCTGGTGATCAATAGAGACTAAG	GAGCAAGATACAGGAGGCAAAGT	G	M01027H21	3604
18635	G_s_18635_1	AW350384	ATGGCTGGTGATCAATAGAGACTAAG	GAGCAAGATACAGGAGGCAAAGT	G	M01037M06	3604
18635	G_s_18635_1	AW350384	ATGGCTGGTGATCAATAGAGACTAAG	GAGCAAGATACAGGAGGCAAAGT	G	M01065O08	3604
18635	G_s_18635_1	AW350384	ATGGCTGGTGATCAATAGAGACTAAG	GAGCAAGATACAGGAGGCAAAGT	G	M01072J19	3604
18645	D2_s_18645_1	AW350390	TGATGGCAGTACAAATTCCAGCATA	CGATGATGAAGATGAAGAGGACGAT	D2	M01010A24	0
18645	D2_s_18645_1	AW350390	TGATGGCAGTACAAATTCCAGCATA	CGATGATGAAGATGAAGAGGACGAT	D2	M01002A11	102
18645	D2_s_18645_1	AW350390	TGATGGCAGTACAAATTCCAGCATA	CGATGATGAAGATGAAGAGGACGAT	D2	M01006F19	1532
18645	D2_s_18645_1	AW350390	TGATGGCAGTACAAATTCCAGCATA	CGATGATGAAGATGAAGAGGACGAT	D2	M01062B22	1532
18645	D2_s_18645_1	AW350390	TGATGGCAGTACAAATTCCAGCATA	CGATGATGAAGATGAAGAGGACGAT	D2	M01114F02	1532
18645	D2_s_18645_1	AW350390	TGATGGCAGTACAAATTCCAGCATA	CGATGATGAAGATGAAGAGGACGAT	D2	M01006B10	1835
18645	D2_s_18645_1	AW350390	TGATGGCAGTACAAATTCCAGCATA	CGATGATGAAGATGAAGAGGACGAT	D2	M01116G02	1888
18657	D1a_s_18657_1	AW350397	TCATAGCAGAAGTCATATAGCGTCTT	AGGTGGAGTTCATCAATATTCTGGTA	D1a	M01046H14	0
18657	D1a_s_18657_1	AW350397	TCATAGCAGAAGTCATATAGCGTCTT	AGGTGGAGTTCATCAATATTCTGGTA	D1a	M01099K16	0
18657	D1a_s_18657_1	AW350397	TCATAGCAGAAGTCATATAGCGTCTT	AGGTGGAGTTCATCAATATTCTGGTA	D1a	M01133J01	0
18713	B1_s_18713_1	AW350838	ACATTGAGACAAGTCTAATCCATCCA	GCTTCCATGATGTCCAGGTGAA	B1	M01046H12	2193
18713	B1_s_18713_1	AW350838	ACATTGAGACAAGTCTAATCCATCCA	GCTTCCATGATGTCCAGGTGAA	B1	M01026K17	2935
18713	B1_s_18713_1	AW350838	ACATTGAGACAAGTCTAATCCATCCA	GCTTCCATGATGTCCAGGTGAA	B1	M01039A04	2935
18713	B1_s_18713_1	AW350838	ACATTGAGACAAGTCTAATCCATCCA	GCTTCCATGATGTCCAGGTGAA	B1	M01046F12	2935
18741	F_s_18741_1	AW350853	AACTAAGGATGGTACACACTGGTCTA	CTGGCGGATCTGGATCTGTCTC	F	M01029O06	2814
18741	F_s_18741_1	AW350853	AACTAAGGATGGTACACACTGGTCTA	CTGGCGGATCTGGATCTGTCTC	F	M01032A18	2814
18741	F_s_18741_1	AW350853	AACTAAGGATGGTACACACTGGTCTA	CTGGCGGATCTGGATCTGTCTC	F	M01043C10	2814
18741	F_s_18741_1	AW350853	AACTAAGGATGGTACACACTGGTCTA	CTGGCGGATCTGGATCTGTCTC	F	M01055C17	2814
18741	F_s_18741_1	AW350853	AACTAAGGATGGTACACACTGGTCTA	CTGGCGGATCTGGATCTGTCTC	F	M01057L10	2814
18741	F_s_18741_1	AW350853	AACTAAGGATGGTACACACTGGTCTA	CTGGCGGATCTGGATCTGTCTC	F	M01060I03	2814
18741	F_s_18741_1	AW350853	AACTAAGGATGGTACACACTGGTCTA	CTGGCGGATCTGGATCTGTCTC	F	M01079L20	2814
18741	F_s_18741_1	AW350853	AACTAAGGATGGTACACACTGGTCTA	CTGGCGGATCTGGATCTGTCTC	F	M01011D06
18743	Unmapped_p_18743_1	AI495269	ATTGTGGATGGGTTTGTGGGAAG	GCAAGTGTTTGGTTTCGTTCTGG	Unmapped	M01119C07	1027
18743	Unmapped_p_18743_1	AI495269	ATTGTGGATGGGTTTGTGGGAAG	GCAAGTGTTTGGTTTCGTTCTGG	Unmapped	M01009E01	6711
18767	D2_s_18767_1	AW350868	GCGGGTTAAGGCTGCGACTT	GCTTGGTGACCTTATGAACGAGAGT	D2	M01060E10	0
18767	D2_s_18767_1	AW350868	GCGGGTTAAGGCTGCGACTT	GCTTGGTGACCTTATGAACGAGAGT	D2	M01087E13	0
18767	D2_s_18767_1	AW350868	GCGGGTTAAGGCTGCGACTT	GCTTGGTGACCTTATGAACGAGAGT	D2	M01087E05	357
18767	D2_s_18767_1	AW350868	GCGGGTTAAGGCTGCGACTT	GCTTGGTGACCTTATGAACGAGAGT	D2	M01103A06	529
18767	D2_s_18767_1	AW350868	GCGGGTTAAGGCTGCGACTT	GCTTGGTGACCTTATGAACGAGAGT	D2	M01086L12	1325
18767	D2_s_18767_1	AW350868	GCGGGTTAAGGCTGCGACTT	GCTTGGTGACCTTATGAACGAGAGT	D2	M01104A13	1325
18767	D2_s_18767_1	AW350868	GCGGGTTAAGGCTGCGACTT	GCTTGGTGACCTTATGAACGAGAGT	D2	M01132F04	1325
18767	D2_s_18767_1	AW350868	GCGGGTTAAGGCTGCGACTT	GCTTGGTGACCTTATGAACGAGAGT	D2	M01107J24	2453
18805	H_s_18805_1	AW350888	TTAAGGTTCTGTGGAGCATGTCA	CAACGGTGGTCGCTTTCTCA	H	M01119F19	0
18805	H_s_18805_1	AW350888	TTAAGGTTCTGTGGAGCATGTCA	CAACGGTGGTCGCTTTCTCA	H	M01120F20	0
18809	N_s_18809_1	AW350890	CTTGGACAGAGTACATCAGGATACC	ATCATTTGAGCAAACAAGTTGGACAT	N	M01033B06	831
18809	N_s_18809_1	AW350890	CTTGGACAGAGTACATCAGGATACC	ATCATTTGAGCAAACAAGTTGGACAT	N	M01030B19	1460
18809	N_s_18809_1	AW350890	CTTGGACAGAGTACATCAGGATACC	ATCATTTGAGCAAACAAGTTGGACAT	N	M01036J06	1460
18809	N_s_18809_1	AW350890	CTTGGACAGAGTACATCAGGATACC	ATCATTTGAGCAAACAAGTTGGACAT	N	M01044P01	1460
18809	N_s_18809_1	AW350890	CTTGGACAGAGTACATCAGGATACC	ATCATTTGAGCAAACAAGTTGGACAT	N	M01107A01	1460
18809	N_s_18809_1	AW350890	CTTGGACAGAGTACATCAGGATACC	ATCATTTGAGCAAACAAGTTGGACAT	N	M01113F16	1460
18809	N_s_18809_1	AW350890	CTTGGACAGAGTACATCAGGATACC	ATCATTTGAGCAAACAAGTTGGACAT	N	M01131F01	1460
18809	N_s_18809_1	AW350890	CTTGGACAGAGTACATCAGGATACC	ATCATTTGAGCAAACAAGTTGGACAT	N	M01132F01	1460
18809	N_s_18809_1	AW350890	CTTGGACAGAGTACATCAGGATACC	ATCATTTGAGCAAACAAGTTGGACAT	N	M01036J12	1527
18813	E_s_18813_1	AW350892	ACCATCCTTACAGCAGGCAGAT	CTCAGGGAGGGAAGATCCTAACAG	E	M01114C03	0
18813	E_s_18813_1	AW350892	ACCATCCTTACAGCAGGCAGAT	CTCAGGGAGGGAAGATCCTAACAG	E	M01113H13	56
18813	E_s_18813_1	AW350892	ACCATCCTTACAGCAGGCAGAT	CTCAGGGAGGGAAGATCCTAACAG	E	M01114C02	136
18813	E_s_18813_1	AW350892	ACCATCCTTACAGCAGGCAGAT	CTCAGGGAGGGAAGATCCTAACAG	E	M01014A02	529
18813	E_s_18813_1	AW350892	ACCATCCTTACAGCAGGCAGAT	CTCAGGGAGGGAAGATCCTAACAG	E	M01002D05	2539
18813	E_s_18813_1	AW350892	ACCATCCTTACAGCAGGCAGAT	CTCAGGGAGGGAAGATCCTAACAG	E	M01002M16	2539
18813	E_s_18813_1	AW350892	ACCATCCTTACAGCAGGCAGAT	CTCAGGGAGGGAAGATCCTAACAG	E	M01016D02	2539
18813	E_s_18813_1	AW350892	ACCATCCTTACAGCAGGCAGAT	CTCAGGGAGGGAAGATCCTAACAG	E	M01078D09	2539
18813	E_s_18813_1	AW350892	ACCATCCTTACAGCAGGCAGAT	CTCAGGGAGGGAAGATCCTAACAG	E	M01083D18	2539
18813	E_s_18813_1	AW350892	ACCATCCTTACAGCAGGCAGAT	CTCAGGGAGGGAAGATCCTAACAG	E	M01087I02	2539
18813	E_s_18813_1	AW350892	ACCATCCTTACAGCAGGCAGAT	CTCAGGGAGGGAAGATCCTAACAG	E	M01105P13	2539
18813	E_s_18813_1	AW350892	ACCATCCTTACAGCAGGCAGAT	CTCAGGGAGGGAAGATCCTAACAG	E	M01132F12	2539
18859	D2_s_18859_1	AW350918	TGAACTGACATGGACAATGCGTAA	TGTAGCTGCTATACTCACTTCTATCC	D2	M01063F21	0
18859	D2_s_18859_1	AW350918	TGAACTGACATGGACAATGCGTAA	TGTAGCTGCTATACTCACTTCTATCC	D2	M01012C24	530
18859	D2_s_18859_1	AW350918	TGAACTGACATGGACAATGCGTAA	TGTAGCTGCTATACTCACTTCTATCC	D2	M01011C16	2365
18859	D2_s_18859_1	AW350918	TGAACTGACATGGACAATGCGTAA	TGTAGCTGCTATACTCACTTCTATCC	D2	M01067F13	2365
18869	B1_s_18869_1	AW350923	AGAACCTACCCTCGCTAACAACC	GGTTCGTGAAATTGCTCAGGACTT	B1	M01001F19	0
18869	B1_s_18869_1	AW350923	AGAACCTACCCTCGCTAACAACC	GGTTCGTGAAATTGCTCAGGACTT	B1	M01037K19	1163
18917	O_s_18917_1	AW350951	GCCTATGACACCTTAACTCCACTTG	GCTCCCGTGATTCTGCCAGTA	O	M01107P13	39
18917	O_s_18917_1	AW350951	GCCTATGACACCTTAACTCCACTTG	GCTCCCGTGATTCTGCCAGTA	O	M01057M20	156
18917	O_s_18917_1	AW350951	GCCTATGACACCTTAACTCCACTTG	GCTCCCGTGATTCTGCCAGTA	O	M01098L23	2764
18923	E_s_18923_1	AW350955	TCATGGTTATGCTATTACTGCTGAAG	GAAGTTGGAATGGTTGGAAGATGG	E	M01040C02	0
18923	E_s_18923_1	AW350955	TCATGGTTATGCTATTACTGCTGAAG	GAAGTTGGAATGGTTGGAAGATGG	E	M01137D12	0
18923	E_s_18923_1	AW350955	TCATGGTTATGCTATTACTGCTGAAG	GAAGTTGGAATGGTTGGAAGATGG	E	M01025A07	4150
18923	E_s_18923_1	AW350955	TCATGGTTATGCTATTACTGCTGAAG	GAAGTTGGAATGGTTGGAAGATGG	E	M01043L06	4150
18941	A2_s_18941_1	AW350968	TCCACTCAGTCCAACCAAATCTATC	GCACAGTTAAGAATCTTGAAGGAGTC	A2	M01018L06	4941
18941	A2_s_18941_1	AW350968	TCCACTCAGTCCAACCAAATCTATC	GCACAGTTAAGAATCTTGAAGGAGTC	A2	M01099C09	4941
18959	E_s_18959_1	AW350978	ATATCTGCCGATGGAAACCTGAAC	GGCTGCTGTATTACCTGGCTTAC	E	M01022P03	0
18959	E_s_18959_1	AW350978	ATATCTGCCGATGGAAACCTGAAC	GGCTGCTGTATTACCTGGCTTAC	E	M01063N24	32
18959	E_s_18959_1	AW350978	ATATCTGCCGATGGAAACCTGAAC	GGCTGCTGTATTACCTGGCTTAC	E	M01038L23	214
18959	E_s_18959_1	AW350978	ATATCTGCCGATGGAAACCTGAAC	GGCTGCTGTATTACCTGGCTTAC	E	M01040D23	1889
19001	G_s_19001_1	AW351001	CTTGAGTAAGCGACACCATAGACA	TTGGCAGATTACAGAGAAAGAGAAGT	G	M01127C21	0
19001	G_s_19001_1	AW351001	CTTGAGTAAGCGACACCATAGACA	TTGGCAGATTACAGAGAAAGAGAAGT	G	M01028C05	92
19001	G_s_19001_1	AW351001	CTTGAGTAAGCGACACCATAGACA	TTGGCAGATTACAGAGAAAGAGAAGT	G	M01003D24	95
19001	G_s_19001_1	AW351001	CTTGAGTAAGCGACACCATAGACA	TTGGCAGATTACAGAGAAAGAGAAGT	G	M01135G24	97
19001	G_s_19001_1	AW351001	CTTGAGTAAGCGACACCATAGACA	TTGGCAGATTACAGAGAAAGAGAAGT	G	M01020E12	234
19001	G_s_19001_1	AW351001	CTTGAGTAAGCGACACCATAGACA	TTGGCAGATTACAGAGAAAGAGAAGT	G	M01042B06	326
19001	G_s_19001_1	AW351001	CTTGAGTAAGCGACACCATAGACA	TTGGCAGATTACAGAGAAAGAGAAGT	G	M01104D12	326
19001	G_s_19001_1	AW351001	CTTGAGTAAGCGACACCATAGACA	TTGGCAGATTACAGAGAAAGAGAAGT	G	M01083G10	7234
19001	G_s_19001_1	AW351001	CTTGAGTAAGCGACACCATAGACA	TTGGCAGATTACAGAGAAAGAGAAGT	G	M01137A24	7234
19021	D2_s_19021_1	AW351011	ACAGACAAACCGGAACATAACACTAA	GAAGCAACTCGCCACCAAGG	D2	M01048K15	0
19021	D2_s_19021_1	AW351011	ACAGACAAACCGGAACATAACACTAA	GAAGCAACTCGCCACCAAGG	D2	M01086E10	1
19021	D2_s_19021_1	AW351011	ACAGACAAACCGGAACATAACACTAA	GAAGCAACTCGCCACCAAGG	D2	M01001F18	140
19021	D2_s_19021_1	AW351011	ACAGACAAACCGGAACATAACACTAA	GAAGCAACTCGCCACCAAGG	D2	M01066O08	142
19021	D2_s_19021_1	AW351011	ACAGACAAACCGGAACATAACACTAA	GAAGCAACTCGCCACCAAGG	D2	M01017D22	1099
19021	D2_s_19021_1	AW351011	ACAGACAAACCGGAACATAACACTAA	GAAGCAACTCGCCACCAAGG	D2	M01046B07	2162
19021	D2_s_19021_1	AW351011	ACAGACAAACCGGAACATAACACTAA	GAAGCAACTCGCCACCAAGG	D2	M01003G18	3024
19021	D2_s_19021_1	AW351011	ACAGACAAACCGGAACATAACACTAA	GAAGCAACTCGCCACCAAGG	D2	M01017I22	3024
19021	D2_s_19021_1	AW351011	ACAGACAAACCGGAACATAACACTAA	GAAGCAACTCGCCACCAAGG	D2	M01068N16	3024
19021	D2_s_19021_1	AW351011	ACAGACAAACCGGAACATAACACTAA	GAAGCAACTCGCCACCAAGG	D2	M01097O09	3024
19021	D2_s_19021_1	AW351011	ACAGACAAACCGGAACATAACACTAA	GAAGCAACTCGCCACCAAGG	D2	M01130B21	3024
19069	E_s_19069_1	AW351038	GCCCTTGCTTTGGACAATACAC	CCTGTGGAGCGGCTTCTATTC	E	M01081J09	0
19069	E_s_19069_1	AW351038	GCCCTTGCTTTGGACAATACAC	CCTGTGGAGCGGCTTCTATTC	E	M01082D09	4678
19069	E_s_19069_1	AW351038	GCCCTTGCTTTGGACAATACAC	CCTGTGGAGCGGCTTCTATTC	E	M01017N24	6601
19113	D1b_s_19113_1	AW351062	AAACCTGTACACTGAAATCAGCAATT	CTCGTCGCCGTCATCGTCTT	D1b	M01084L16	0
19113	D1b_s_19113_1	AW351062	AAACCTGTACACTGAAATCAGCAATT	CTCGTCGCCGTCATCGTCTT	D1b	M01011C20	1487
19113	D1b_s_19113_1	AW351062	AAACCTGTACACTGAAATCAGCAATT	CTCGTCGCCGTCATCGTCTT	D1b	M01037M13	1487
19113	D1b_s_19113_1	AW351062	AAACCTGTACACTGAAATCAGCAATT	CTCGTCGCCGTCATCGTCTT	D1b	M01059F20	1487
19149	D1b_s_19149_1	AW351080	CTCATCCCTTACCCAGAATCTGTAC	TTGATGCTTGCTTCATGGACATTC	D1b	M01008K17	0
19149	D1b_s_19149_1	AW351080	CTCATCCCTTACCCAGAATCTGTAC	TTGATGCTTGCTTCATGGACATTC	D1b	M01051D08	0
19149	D1b_s_19149_1	AW351080	CTCATCCCTTACCCAGAATCTGTAC	TTGATGCTTGCTTCATGGACATTC	D1b	M01053N16	0
19149	D1b_s_19149_1	AW351080	CTCATCCCTTACCCAGAATCTGTAC	TTGATGCTTGCTTCATGGACATTC	D1b	M01010D08	55
19149	D1b_s_19149_1	AW351080	CTCATCCCTTACCCAGAATCTGTAC	TTGATGCTTGCTTCATGGACATTC	D1b	M01010F12	55
19149	D1b_s_19149_1	AW351080	CTCATCCCTTACCCAGAATCTGTAC	TTGATGCTTGCTTCATGGACATTC	D1b	M01120P16	66
19149	D1b_s_19149_1	AW351080	CTCATCCCTTACCCAGAATCTGTAC	TTGATGCTTGCTTCATGGACATTC	D1b	M01057P16	88
19149	D1b_s_19149_1	AW351080	CTCATCCCTTACCCAGAATCTGTAC	TTGATGCTTGCTTCATGGACATTC	D1b	M01055E08	1399
19149	D1b_s_19149_1	AW351080	CTCATCCCTTACCCAGAATCTGTAC	TTGATGCTTGCTTCATGGACATTC	D1b	M01096K21	1399
19729	E_s_19729_1		GAACAGACTTTGGGGAAGCA	TTCATTGAATGGCAAGCAAC	E	M01001C14	0
19729	E_s_19729_1		GAACAGACTTTGGGGAAGCA	TTCATTGAATGGCAAGCAAC	E	M01094J04	5438
19729	E_s_19729_1		GAACAGACTTTGGGGAAGCA	TTCATTGAATGGCAAGCAAC	E	M01102C18	5438
19739	E_s_19739_1		GCATGGGTCTCGAACTCTACTAC	TCATTCGGGGATGTACATTATTC	E	M01133B16	95
19739	E_s_19739_1		GCATGGGTCTCGAACTCTACTAC	TCATTCGGGGATGTACATTATTC	E	M01097H22	837
19739	E_s_19739_1		GCATGGGTCTCGAACTCTACTAC	TCATTCGGGGATGTACATTATTC	E	M01097I16	1988
19739	E_s_19739_1		GCATGGGTCTCGAACTCTACTAC	TCATTCGGGGATGTACATTATTC	E	M01133I16	2607
19739	E_s_19739_1		GCATGGGTCTCGAACTCTACTAC	TCATTCGGGGATGTACATTATTC	E	M01009I16	3479
19739	E_s_19739_1		GCATGGGTCTCGAACTCTACTAC	TCATTCGGGGATGTACATTATTC	E	M01082H02	5675
19739	E_s_19739_1		GCATGGGTCTCGAACTCTACTAC	TCATTCGGGGATGTACATTATTC	E	M01133A24	5675
19749	A2_s_19749_1		AGGTTGATTACAGGGACTGCATA	AAACTATATTGGAAGCTGCACCA	A2	M01019N08	0
19749	A2_s_19749_1		AGGTTGATTACAGGGACTGCATA	AAACTATATTGGAAGCTGCACCA	A2	M01040A13	0
19749	A2_s_19749_1		AGGTTGATTACAGGGACTGCATA	AAACTATATTGGAAGCTGCACCA	A2	M01095J20	0
19765	O_s_19765_1		ATGAAAAGCAAAGGAGCTGACTA	CTTAGGGGGTCCACGTTACTTAC	O	M01099E21	18
19765	O_s_19765_1		ATGAAAAGCAAAGGAGCTGACTA	CTTAGGGGGTCCACGTTACTTAC	O	M01045L24	217
19765	O_s_19765_1		ATGAAAAGCAAAGGAGCTGACTA	CTTAGGGGGTCCACGTTACTTAC	O	M01097O21	217
19765	O_s_19765_1		ATGAAAAGCAAAGGAGCTGACTA	CTTAGGGGGTCCACGTTACTTAC	O	M01119D08	217
19807	J_s_19807_1		ATTTTGAGAGATGGCATCGACTA	GTAAGGTCCAAAAGGCTCTTGAT	J	M01063C05	0
19807	J_s_19807_1		ATTTTGAGAGATGGCATCGACTA	GTAAGGTCCAAAAGGCTCTTGAT	J	M01139L01	4211
19823	O_s_19823_1		TCTGTCACAAGAGTTTCCCTACC	TGAACAAATCTACGCCTCTTCAT	O	M01058C14	0
19823	O_s_19823_1		TCTGTCACAAGAGTTTCCCTACC	TGAACAAATCTACGCCTCTTCAT	O	M01094H20	0
19823	O_s_19823_1		TCTGTCACAAGAGTTTCCCTACC	TGAACAAATCTACGCCTCTTCAT	O	M01094P20	0
19823	O_s_19823_1		TCTGTCACAAGAGTTTCCCTACC	TGAACAAATCTACGCCTCTTCAT	O	M01120F14	0
19823	O_s_19823_1		TCTGTCACAAGAGTTTCCCTACC	TGAACAAATCTACGCCTCTTCAT	O	M01059D23	156
19823	O_s_19823_1		TCTGTCACAAGAGTTTCCCTACC	TGAACAAATCTACGCCTCTTCAT	O	M01058K14	652
19823	O_s_19823_1		TCTGTCACAAGAGTTTCCCTACC	TGAACAAATCTACGCCTCTTCAT	O	M01058H20	1934
19823	O_s_19823_1		TCTGTCACAAGAGTTTCCCTACC	TGAACAAATCTACGCCTCTTCAT	O	M01021K14	5833
20035	A1_s_20035_1	BG789450;BM525310	ACACAGAGTCTCTCTCTCCTCCT	AATCACGTAAAACAAAACACCAG	A1	M01086O01	0
20035	A1_s_20035_1	BG789450;BM525310	ACACAGAGTCTCTCTCTCCTCCT	AATCACGTAAAACAAAACACCAG	A1	M01032D02	2939
20035	A1_s_20035_1	BG789450;BM525310	ACACAGAGTCTCTCTCTCCTCCT	AATCACGTAAAACAAAACACCAG	A1	M01087O09	2939
20035	A1_s_20035_1	BG789450;BM525310	ACACAGAGTCTCTCTCTCCTCCT	AATCACGTAAAACAAAACACCAG	A1	M01092O05	2939
20035	A1_s_20035_1	BG789450;BM525310	ACACAGAGTCTCTCTCTCCTCCT	AATCACGTAAAACAAAACACCAG	A1	M01102C20	2939
20103	D1b_s_20103_1	BG511836;BM177725	GAACTGCTTTGATAATTTGATGC	GTTCAAATCATAACATTGCCATT	D1b	M01019A11	0
20103	D1b_s_20103_1	BG511836;BM177725	GAACTGCTTTGATAATTTGATGC	GTTCAAATCATAACATTGCCATT	D1b	M01038K18	10
20103	D1b_s_20103_1	BG511836;BM177725	GAACTGCTTTGATAATTTGATGC	GTTCAAATCATAACATTGCCATT	D1b	M01041J08	10
20103	D1b_s_20103_1	BG511836;BM177725	GAACTGCTTTGATAATTTGATGC	GTTCAAATCATAACATTGCCATT	D1b	M01039L22	664
20103	D1b_s_20103_1	BG511836;BM177725	GAACTGCTTTGATAATTTGATGC	GTTCAAATCATAACATTGCCATT	D1b	M01041J22	664
20103	D1b_s_20103_1	BG511836;BM177725	GAACTGCTTTGATAATTTGATGC	GTTCAAATCATAACATTGCCATT	D1b	M01064G12	749
20105	D1b_s_20105_1	AW733494;BU544937BI699318BU550647	AAATAACACACACTATGGCCTTG	GGGGAAAACAGAAAAAGAAACTA	D1b	M01101N03	0
20105	D1b_s_20105_1	AW733494;BU544937BI699318BU550647	AAATAACACACACTATGGCCTTG	GGGGAAAACAGAAAAAGAAACTA	D1b	M01137K03	0
20105	D1b_s_20105_1	AW733494;BU544937BI699318BU550647	AAATAACACACACTATGGCCTTG	GGGGAAAACAGAAAAAGAAACTA	D1b	M01044J17	61
20105	D1b_s_20105_1	AW733494;BU544937BI699318BU550647	AAATAACACACACTATGGCCTTG	GGGGAAAACAGAAAAAGAAACTA	D1b	M01038L18	7237
20105	D1b_s_20105_1	AW733494;BU544937BI699318BU550647	AAATAACACACACTATGGCCTTG	GGGGAAAACAGAAAAAGAAACTA	D1b	M01048G16	7243
20113	D1a_s_20113_1	AI442031 , BE057421	AAGATTGACTTCAGAGAAGGACC	AACTATCCAAGCAGACACACATT	D1a	M01047C17	0
20113	D1a_s_20113_1	AI442031 , BE057421	AAGATTGACTTCAGAGAAGGACC	AACTATCCAAGCAGACACACATT	D1a	M01088C09	0
20113	D1a_s_20113_1	AI442031 , BE057421	AAGATTGACTTCAGAGAAGGACC	AACTATCCAAGCAGACACACATT	D1a	M01089C17	235
20113	D1a_s_20113_1	AI442031 , BE057421	AAGATTGACTTCAGAGAAGGACC	AACTATCCAAGCAGACACACATT	D1a	M01046C09	1448
20127	E_s_20127_1	BM269639;BI321804	ATTGGGAATATTATGAATGGGTC	ACCATTAAAATATGCAGGAGGAT	E	M01057B10	0
20127	E_s_20127_1	BM269639;BI321804	ATTGGGAATATTATGAATGGGTC	ACCATTAAAATATGCAGGAGGAT	E	M01045I07	3289
20147	D2_s_20147_1	BE347495;BM178385	CCTACTCAACATCATTCACCAAT	ACCCCAAAAGTAAAAATCACAAT	D2	M01075N03	0
20147	D2_s_20147_1	BE347495;BM178385	CCTACTCAACATCATTCACCAAT	ACCCCAAAAGTAAAAATCACAAT	D2	M01091D16	0
20147	D2_s_20147_1	BE347495;BM178385	CCTACTCAACATCATTCACCAAT	ACCCCAAAAGTAAAAATCACAAT	D2	M01132N09	0
20147	D2_s_20147_1	BE347495;BM178385	CCTACTCAACATCATTCACCAAT	ACCCCAAAAGTAAAAATCACAAT	D2	M01074N22	11
20233	F_s_20233_1	BM177251;BU764563BG359717	ATCAACAACAAATTGAAAGGATG	TTCTCATAAAGCAGAGCAGAGAC	F	M01005P13	0
20233	F_s_20233_1	BM177251;BU764563BG359717	ATCAACAACAAATTGAAAGGATG	TTCTCATAAAGCAGAGCAGAGAC	F	M01020E20	0
20293	D1b_s_20293_1	BM269663;BG047208;BI702246	TCCAAGTGGGCTACATAGTCTAA	AGACTCGTCAAATTTAATGCAAA	D1b	M01010K21	45
20293	D1b_s_20293_1	BM269663;BG047208;BI702246	TCCAAGTGGGCTACATAGTCTAA	AGACTCGTCAAATTTAATGCAAA	D1b	M01018H18	45
20293	D1b_s_20293_1	BM269663;BG047208;BI702246	TCCAAGTGGGCTACATAGTCTAA	AGACTCGTCAAATTTAATGCAAA	D1b	M01020A09	45
20293	D1b_s_20293_1	BM269663;BG047208;BI702246	TCCAAGTGGGCTACATAGTCTAA	AGACTCGTCAAATTTAATGCAAA	D1b	M01020D19	45
20293	D1b_s_20293_1	BM269663;BG047208;BI702246	TCCAAGTGGGCTACATAGTCTAA	AGACTCGTCAAATTTAATGCAAA	D1b	M01036P08	4803
20293	D1b_s_20293_1	BM269663;BG047208;BI702246	TCCAAGTGGGCTACATAGTCTAA	AGACTCGTCAAATTTAATGCAAA	D1b	M01059C06	4803
20293	D1b_s_20293_1	BM269663;BG047208;BI702246	TCCAAGTGGGCTACATAGTCTAA	AGACTCGTCAAATTTAATGCAAA	D1b	M01112E18	4803
20293	D1b_s_20293_1	BM269663;BG047208;BI702246	TCCAAGTGGGCTACATAGTCTAA	AGACTCGTCAAATTTAATGCAAA	D1b	M01140C02	4803
20293	D1b_s_20293_1	BM269663;BG047208;BI702246	TCCAAGTGGGCTACATAGTCTAA	AGACTCGTCAAATTTAATGCAAA	D1b	M01017A08	6136
20293	D1b_s_20293_1	BM269663;BG047208;BI702246	TCCAAGTGGGCTACATAGTCTAA	AGACTCGTCAAATTTAATGCAAA	D1b	M01043C06	6136
20293	D1b_s_20293_1	BM269663;BG047208;BI702246	TCCAAGTGGGCTACATAGTCTAA	AGACTCGTCAAATTTAATGCAAA	D1b	M01138E06	6136
20293	D1b_s_20293_1	BM269663;BG047208;BI702246	TCCAAGTGGGCTACATAGTCTAA	AGACTCGTCAAATTTAATGCAAA	D1b	M01138P06	6136
20327	G_s_20327_1	BE475247;BI498217	ACGAGGCACTAATAACAGCAAAC	TCTGCATAAGACTCCTCGTACTC	G	M01011L12	94
20327	G_s_20327_1	BE475247;BI498217	ACGAGGCACTAATAACAGCAAAC	TCTGCATAAGACTCCTCGTACTC	G	M01056A13	94
20327	G_s_20327_1	BE475247;BI498217	ACGAGGCACTAATAACAGCAAAC	TCTGCATAAGACTCCTCGTACTC	G	M01060E15	411
20327	G_s_20327_1	BE475247;BI498217	ACGAGGCACTAATAACAGCAAAC	TCTGCATAAGACTCCTCGTACTC	G	M01136D11	411
20327	G_s_20327_1	BE475247;BI498217	ACGAGGCACTAATAACAGCAAAC	TCTGCATAAGACTCCTCGTACTC	G	M01057N04	823
20327	G_s_20327_1	BE475247;BI498217	ACGAGGCACTAATAACAGCAAAC	TCTGCATAAGACTCCTCGTACTC	G	M01120P04	823
20357	D2_s_20357_1	BU548158;BG043911	GATTACATGAAGCTCTATGCTGG	AGAAGAATCATGGGAGAGAGTTC	D2	M01140G13	0
20357	D2_s_20357_1	BU548158;BG043911	GATTACATGAAGCTCTATGCTGG	AGAAGAATCATGGGAGAGAGTTC	D2	M01085B02	584
20357	D2_s_20357_1	BU548158;BG043911	GATTACATGAAGCTCTATGCTGG	AGAAGAATCATGGGAGAGAGTTC	D2	M01015B11	2533
20357	D2_s_20357_1	BU548158;BG043911	GATTACATGAAGCTCTATGCTGG	AGAAGAATCATGGGAGAGAGTTC	D2	M01044I08	2533
20357	D2_s_20357_1	BU548158;BG043911	GATTACATGAAGCTCTATGCTGG	AGAAGAATCATGGGAGAGAGTTC	D2	M01062N12	2533
20357	D2_s_20357_1	BU548158;BG043911	GATTACATGAAGCTCTATGCTGG	AGAAGAATCATGGGAGAGAGTTC	D2	M01101L13	2533
20357	D2_s_20357_1	BU548158;BG043911	GATTACATGAAGCTCTATGCTGG	AGAAGAATCATGGGAGAGAGTTC	D2	M01114B02	3247
20357	D2_s_20357_1	BU548158;BG043911	GATTACATGAAGCTCTATGCTGG	AGAAGAATCATGGGAGAGAGTTC	D2	M01044I11	3833
20357	D2_s_20357_1	BU548158;BG043911	GATTACATGAAGCTCTATGCTGG	AGAAGAATCATGGGAGAGAGTTC	D2	M01119I08
20457	L_s_20457_1	BQ630104;BM527715BM178761BU081560	ACATCAACAACCAATACGAGAAC	TCGAATGATGGAATCTTTCTTTA	L	M01018G13	1289
20457	L_s_20457_1	BQ630104;BM527715BM178761BU081560	ACATCAACAACCAATACGAGAAC	TCGAATGATGGAATCTTTCTTTA	L	M01033D02	1289
20457	L_s_20457_1	BQ630104;BM527715BM178761BU081560	ACATCAACAACCAATACGAGAAC	TCGAATGATGGAATCTTTCTTTA	L	M01092O17	1289
20457	L_s_20457_1	BQ630104;BM527715BM178761BU081560	ACATCAACAACCAATACGAGAAC	TCGAATGATGGAATCTTTCTTTA	L	M01119N21	1289
20457	L_s_20457_1	BQ630104;BM527715BM178761BU081560	ACATCAACAACCAATACGAGAAC	TCGAATGATGGAATCTTTCTTTA	L	M01134E22	1289
20457	L_s_20457_1	BQ630104;BM527715BM178761BU081560	ACATCAACAACCAATACGAGAAC	TCGAATGATGGAATCTTTCTTTA	L	M01062E07	6707
20479	A1_s_20479_1	BM953793;BM526305	GTGAAGATTGAAGAACAGTCGTC	CTTCCACATCTTTCATTAGCTTG	A1	M01009N10	0
20479	A1_s_20479_1	BM953793;BM526305	GTGAAGATTGAAGAACAGTCGTC	CTTCCACATCTTTCATTAGCTTG	A1	M01134P21	0
20481	D1b_s_20481_1	BU547350;BE610959BM177522	AAACAACGGACATTATCAACAAC	TTCAAATTCAGATTTCCACACTT	D1b	M01024C06	0
20509	C1_s_20509_1	BU547742;BI469514	TTATAAAGGCCAGGGAAGAATAG	TGACAGATAGCAAAGAGATTGGT	C1	M01006M06	0
20509	C1_s_20509_1	BU547742;BI469514	TTATAAAGGCCAGGGAAGAATAG	TGACAGATAGCAAAGAGATTGGT	C1	M01017J21	0
20509	C1_s_20509_1	BU547742;BI469514	TTATAAAGGCCAGGGAAGAATAG	TGACAGATAGCAAAGAGATTGGT	C1	M01053F20	0
20509	C1_s_20509_1	BU547742;BI469514	TTATAAAGGCCAGGGAAGAATAG	TGACAGATAGCAAAGAGATTGGT	C1	M01130H04	0
20509	C1_s_20509_1	BU547742;BI469514	TTATAAAGGCCAGGGAAGAATAG	TGACAGATAGCAAAGAGATTGGT	C1	M01138M06	0
20509	C1_s_20509_1	BU547742;BI469514	TTATAAAGGCCAGGGAAGAATAG	TGACAGATAGCAAAGAGATTGGT	C1	M01084M19	223
20509	C1_s_20509_1	BU547742;BI469514	TTATAAAGGCCAGGGAAGAATAG	TGACAGATAGCAAAGAGATTGGT	C1	M01019H19	316
20509	C1_s_20509_1	BU547742;BI469514	TTATAAAGGCCAGGGAAGAATAG	TGACAGATAGCAAAGAGATTGGT	C1	M01084N19	3945
20509	C1_s_20509_1	BU547742;BI469514	TTATAAAGGCCAGGGAAGAATAG	TGACAGATAGCAAAGAGATTGGT	C1	M01135N04	3945
20509	C1_s_20509_1	BU547742;BI469514	TTATAAAGGCCAGGGAAGAATAG	TGACAGATAGCAAAGAGATTGGT	C1	M01127H08	6733
20509	C1_s_20509_1	BU547742;BI469514	TTATAAAGGCCAGGGAAGAATAG	TGACAGATAGCAAAGAGATTGGT	C1	M01018J06
20509	C1_s_20509_1	BU547742;BI469514	TTATAAAGGCCAGGGAAGAATAG	TGACAGATAGCAAAGAGATTGGT	C1	M01104H15
20517	M_s_20517_1	BM187614;BG508558;AW666067	TTGAAAACTCTTTTTCCACATTC	GTTCTGTTTGCTTTCATCTGTTC	M	M01025L12	2258
20517	M_s_20517_1	BM187614;BG508558;AW666067	TTGAAAACTCTTTTTCCACATTC	GTTCTGTTTGCTTTCATCTGTTC	M	M01028E20	2258
20571	M_s_20571_1	BI944208;BI322016	ATGGATGAGATCAATGAACAGAC	ACTTCGGTGTAGCATGTTTAAGA	M	M01030G03	0
20571	M_s_20571_1	BI944208;BI322016	ATGGATGAGATCAATGAACAGAC	ACTTCGGTGTAGCATGTTTAAGA	M	M01002B04	2047
20591	A2_s_20591_1	BQ298588;BQ133667	CTACATGGATACTCAGGCAAAAG	CAACTGAACCATAATATGTACCACA	A2	M01030D14	0
20591	A2_s_20591_1	BQ298588;BQ133667	CTACATGGATACTCAGGCAAAAG	CAACTGAACCATAATATGTACCACA	A2	M01106E18	0
20591	A2_s_20591_1	BQ298588;BQ133667	CTACATGGATACTCAGGCAAAAG	CAACTGAACCATAATATGTACCACA	A2	M01029D06	3227
20735	O_s_20735_1	BG155613	TCCAGAAATAGATAATGCAGTGG	CTTCAAGCATAGAAAGAAGACGA	O	M01013C06	0
20735	O_s_20735_1	BG155613	TCCAGAAATAGATAATGCAGTGG	CTTCAAGCATAGAAAGAAGACGA	O	M01038B04	0
20735	O_s_20735_1	BG155613	TCCAGAAATAGATAATGCAGTGG	CTTCAAGCATAGAAAGAAGACGA	O	M01068C20	0
20735	O_s_20735_1	BG155613	TCCAGAAATAGATAATGCAGTGG	CTTCAAGCATAGAAAGAAGACGA	O	M01115C20	0
21159	Unmapped_p_21159_1	AI442413	ACATACATACTATACTGGTGCCCCT	ACATATATTGGTGGCGTCTCATGC	Unmapped	M01028F14	0
21191	D2_s_21191_1	AW348248	CACTACACTGTCATTCGCTACTTCA	TCCGTCTCTTTCCATCTGCTCTC	D2	M01078C22	0
21191	D2_s_21191_1	AW348248	CACTACACTGTCATTCGCTACTTCA	TCCGTCTCTTTCCATCTGCTCTC	D2	M01056F11	2442
21199	B1_s_21199_1	AW348257	TGAGCATTATCCGCACCATTTACAT	GCATTGGCAGAGATAGCAGTTCC	B1	M01099L15	476
21199	B1_s_21199_1	AW348257	TGAGCATTATCCGCACCATTTACAT	GCATTGGCAGAGATAGCAGTTCC	B1	M01043C05	878
21199	B1_s_21199_1	AW348257	TGAGCATTATCCGCACCATTTACAT	GCATTGGCAGAGATAGCAGTTCC	B1	M01041N03	3155
21199	B1_s_21199_1	AW348257	TGAGCATTATCCGCACCATTTACAT	GCATTGGCAGAGATAGCAGTTCC	B1	M01097J15	3155
21199	B1_s_21199_1	AW348257	TGAGCATTATCCGCACCATTTACAT	GCATTGGCAGAGATAGCAGTTCC	B1	M01100P10	3155
21199	B1_s_21199_1	AW348257	TGAGCATTATCCGCACCATTTACAT	GCATTGGCAGAGATAGCAGTTCC	B1	M01106A08	3155
21199	B1_s_21199_1	AW348257	TGAGCATTATCCGCACCATTTACAT	GCATTGGCAGAGATAGCAGTTCC	B1	M01045G05	5025
21225	Unmapped_p_21225_1	AI442587	GTTGCTTGTTGGGCGGGAATC	TCGCACTATCCGCTACCAAGAC	Unmapped	M01006C05	32
21225	Unmapped_p_21225_1	AI442587	GTTGCTTGTTGGGCGGGAATC	TCGCACTATCCGCTACCAAGAC	Unmapped	M01136F08	32
21225	Unmapped_p_21225_1	AI442587	GTTGCTTGTTGGGCGGGAATC	TCGCACTATCCGCTACCAAGAC	Unmapped	M01010E08	33
21225	Unmapped_p_21225_1	AI442587	GTTGCTTGTTGGGCGGGAATC	TCGCACTATCCGCTACCAAGAC	Unmapped	M01080J11	362
21225	Unmapped_p_21225_1	AI442587	GTTGCTTGTTGGGCGGGAATC	TCGCACTATCCGCTACCAAGAC	Unmapped	M01106K05	1507
21225	Unmapped_p_21225_1	AI442587	GTTGCTTGTTGGGCGGGAATC	TCGCACTATCCGCTACCAAGAC	Unmapped	M01011N02	2461
21225	Unmapped_p_21225_1	AI442587	GTTGCTTGTTGGGCGGGAATC	TCGCACTATCCGCTACCAAGAC	Unmapped	M01118N15	7244
21237	Unmapped_p_21237_1	AI443060	AATTCCCACACTGCCACACAG	GTATGGGGATGGTGTTTGTGGAC	Unmapped	M01079E02	139
21237	Unmapped_p_21237_1	AI443060	AATTCCCACACTGCCACACAG	GTATGGGGATGGTGTTTGTGGAC	Unmapped	M01136C21	148
21237	Unmapped_p_21237_1	AI443060	AATTCCCACACTGCCACACAG	GTATGGGGATGGTGTTTGTGGAC	Unmapped	M01118O03	560
21237	Unmapped_p_21237_1	AI443060	AATTCCCACACTGCCACACAG	GTATGGGGATGGTGTTTGTGGAC	Unmapped	M01078E19	1145
21237	Unmapped_p_21237_1	AI443060	AATTCCCACACTGCCACACAG	GTATGGGGATGGTGTTTGTGGAC	Unmapped	M01082H04	1145
21237	Unmapped_p_21237_1	AI443060	AATTCCCACACTGCCACACAG	GTATGGGGATGGTGTTTGTGGAC	Unmapped	M01075N21	4320
21237	Unmapped_p_21237_1	AI443060	AATTCCCACACTGCCACACAG	GTATGGGGATGGTGTTTGTGGAC	Unmapped	M01134O21
21337	G_s_21337_1	AW348411	CGAACCTTGCTCTGACCGTATAG	AGTATTGTCCGCTGGCGATGA	G	M01019G04	79
21337	G_s_21337_1	AW348411	CGAACCTTGCTCTGACCGTATAG	AGTATTGTCCGCTGGCGATGA	G	M01039O10	79
21561	D1b_s_21561_1	AW348733	GCTTTGCCAAGATAAAAGTACACTG	GCAACAACCAAGGAAGCATATTACT	D1b	M01065D17	0
21575	L_s_21575_1	AW348757	CGAGAGATCAAAATGTCGTCATAAC	GCAAATACAACCAGGACAAGATGAT	L	M01039B08	365
21575	L_s_21575_1	AW348757	CGAGAGATCAAAATGTCGTCATAAC	GCAAATACAACCAGGACAAGATGAT	L	M01127P17	1035
21575	L_s_21575_1	AW348757	CGAGAGATCAAAATGTCGTCATAAC	GCAAATACAACCAGGACAAGATGAT	L	M01104C03	1249
21575	L_s_21575_1	AW348757	CGAGAGATCAAAATGTCGTCATAAC	GCAAATACAACCAGGACAAGATGAT	L	M01064K22	2682
21575	L_s_21575_1	AW348757	CGAGAGATCAAAATGTCGTCATAAC	GCAAATACAACCAGGACAAGATGAT	L	M01064F17
21603	G_s_21603_1	AW348803	AACCATATTCAAACGGCAAACCAAA	CGTTGCGGGTTACGATAGTGAA	G	M01084H09	0
21693	H_s_21693_1	AW349003	AGTTATGCTTAGTCCCGCACAAG	TGGAATTTCCTGATACCCTGAGTCT	H	M01033K14	1884
21693	H_s_21693_1	AW349003	AGTTATGCTTAGTCCCGCACAAG	TGGAATTTCCTGATACCCTGAGTCT	H	M01040O22	1884
21693	H_s_21693_1	AW349003	AGTTATGCTTAGTCCCGCACAAG	TGGAATTTCCTGATACCCTGAGTCT	H	M01042F19	1884
21693	H_s_21693_1	AW349003	AGTTATGCTTAGTCCCGCACAAG	TGGAATTTCCTGATACCCTGAGTCT	H	M01043D11	1884
21693	H_s_21693_1	AW349003	AGTTATGCTTAGTCCCGCACAAG	TGGAATTTCCTGATACCCTGAGTCT	H	M01087G08	1884
21693	H_s_21693_1	AW349003	AGTTATGCTTAGTCCCGCACAAG	TGGAATTTCCTGATACCCTGAGTCT	H	M01111O09	1884
21693	H_s_21693_1	AW349003	AGTTATGCTTAGTCCCGCACAAG	TGGAATTTCCTGATACCCTGAGTCT	H	M01116K05	1884
21693	H_s_21693_1	AW349003	AGTTATGCTTAGTCCCGCACAAG	TGGAATTTCCTGATACCCTGAGTCT	H	M01133D22	1884
21693	H_s_21693_1	AW349003	AGTTATGCTTAGTCCCGCACAAG	TGGAATTTCCTGATACCCTGAGTCT	H	M01136K08	1884
21693	H_s_21693_1	AW349003	AGTTATGCTTAGTCCCGCACAAG	TGGAATTTCCTGATACCCTGAGTCT	H	M01042D06	6136
21693	H_s_21693_1	AW349003	AGTTATGCTTAGTCCCGCACAAG	TGGAATTTCCTGATACCCTGAGTCT	H	M01043E08	6136
21693	H_s_21693_1	AW349003	AGTTATGCTTAGTCCCGCACAAG	TGGAATTTCCTGATACCCTGAGTCT	H	M01056D17	6136
21693	H_s_21693_1	AW349003	AGTTATGCTTAGTCCCGCACAAG	TGGAATTTCCTGATACCCTGAGTCT	H	M01057K08	6136
21693	H_s_21693_1	AW349003	AGTTATGCTTAGTCCCGCACAAG	TGGAATTTCCTGATACCCTGAGTCT	H	M01066D01	6136
21693	H_s_21693_1	AW349003	AGTTATGCTTAGTCCCGCACAAG	TGGAATTTCCTGATACCCTGAGTCT	H	M01072H13	6136
21693	H_s_21693_1	AW349003	AGTTATGCTTAGTCCCGCACAAG	TGGAATTTCCTGATACCCTGAGTCT	H	M01080D17	6136
21693	H_s_21693_1	AW349003	AGTTATGCTTAGTCCCGCACAAG	TGGAATTTCCTGATACCCTGAGTCT	H	M01093E22	6136
21693	H_s_21693_1	AW349003	AGTTATGCTTAGTCCCGCACAAG	TGGAATTTCCTGATACCCTGAGTCT	H	M01093L08	6136
21693	H_s_21693_1	AW349003	AGTTATGCTTAGTCCCGCACAAG	TGGAATTTCCTGATACCCTGAGTCT	H	M01093L14	6136
21693	H_s_21693_1	AW349003	AGTTATGCTTAGTCCCGCACAAG	TGGAATTTCCTGATACCCTGAGTCT	H	M01095P08	6136
21693	H_s_21693_1	AW349003	AGTTATGCTTAGTCCCGCACAAG	TGGAATTTCCTGATACCCTGAGTCT	H	M01117L01	6136
21693	H_s_21693_1	AW349003	AGTTATGCTTAGTCCCGCACAAG	TGGAATTTCCTGATACCCTGAGTCT	H	M01127F13	6136
21693	H_s_21693_1	AW349003	AGTTATGCTTAGTCCCGCACAAG	TGGAATTTCCTGATACCCTGAGTCT	H	M01130N08	6136
21693	H_s_21693_1	AW349003	AGTTATGCTTAGTCCCGCACAAG	TGGAATTTCCTGATACCCTGAGTCT	H	M01038L08	7237
21693	H_s_21693_1	AW349003	AGTTATGCTTAGTCCCGCACAAG	TGGAATTTCCTGATACCCTGAGTCT	H	M01042E14	7237
21693	H_s_21693_1	AW349003	AGTTATGCTTAGTCCCGCACAAG	TGGAATTTCCTGATACCCTGAGTCT	H	M01065D10	7237
21693	H_s_21693_1	AW349003	AGTTATGCTTAGTCCCGCACAAG	TGGAATTTCCTGATACCCTGAGTCT	H	M01067K11	7237
21693	H_s_21693_1	AW349003	AGTTATGCTTAGTCCCGCACAAG	TGGAATTTCCTGATACCCTGAGTCT	H	M01071B11	7237
21693	H_s_21693_1	AW349003	AGTTATGCTTAGTCCCGCACAAG	TGGAATTTCCTGATACCCTGAGTCT	H	M01073M04	7237
21693	H_s_21693_1	AW349003	AGTTATGCTTAGTCCCGCACAAG	TGGAATTTCCTGATACCCTGAGTCT	H	M01112O04	7237
21693	H_s_21693_1	AW349003	AGTTATGCTTAGTCCCGCACAAG	TGGAATTTCCTGATACCCTGAGTCT	H	M01120D11	7237
21693	H_s_21693_1	AW349003	AGTTATGCTTAGTCCCGCACAAG	TGGAATTTCCTGATACCCTGAGTCT	H	M01135G22	7237
21753	H_s_21753_1	AW349093	ATCGCCTCAGTTCATAGGTTCATAG	CTGGTGGGCAGTCTATTTGGG	H	M01006I12	0
21753	H_s_21753_1	AW349093	ATCGCCTCAGTTCATAGGTTCATAG	CTGGTGGGCAGTCTATTTGGG	H	M01073I21	0
21753	H_s_21753_1	AW349093	ATCGCCTCAGTTCATAGGTTCATAG	CTGGTGGGCAGTCTATTTGGG	H	M01117N14	0
21753	H_s_21753_1	AW349093	ATCGCCTCAGTTCATAGGTTCATAG	CTGGTGGGCAGTCTATTTGGG	H	M01138I12	0
21753	H_s_21753_1	AW349093	ATCGCCTCAGTTCATAGGTTCATAG	CTGGTGGGCAGTCTATTTGGG	H	M01093K17	737
21753	H_s_21753_1	AW349093	ATCGCCTCAGTTCATAGGTTCATAG	CTGGTGGGCAGTCTATTTGGG	H	M01045N08	3246
21753	H_s_21753_1	AW349093	ATCGCCTCAGTTCATAGGTTCATAG	CTGGTGGGCAGTCTATTTGGG	H	M01088K17	3246
21753	H_s_21753_1	AW349093	ATCGCCTCAGTTCATAGGTTCATAG	CTGGTGGGCAGTCTATTTGGG	H	M01095O18	3246
21753	H_s_21753_1	AW349093	ATCGCCTCAGTTCATAGGTTCATAG	CTGGTGGGCAGTCTATTTGGG	H	M01097N14	3246
21753	H_s_21753_1	AW349093	ATCGCCTCAGTTCATAGGTTCATAG	CTGGTGGGCAGTCTATTTGGG	H	M01072I13
21793	I_s_21793_1	AW349156	GGCCTCTAGTTATAACCAACAGAAA	GGCACGAGATTTGATGGAAGAAG	I	M01104F16	0
21827	L_s_21827_1	AW349218	GCACATAACACAATGATTGCCCAA	AGGGTACAACAAAATCTGCAAAGAA	L	M01018C14	275
21827	L_s_21827_1	AW349218	GCACATAACACAATGATTGCCCAA	AGGGTACAACAAAATCTGCAAAGAA	L	M01027M22	275
21827	L_s_21827_1	AW349218	GCACATAACACAATGATTGCCCAA	AGGGTACAACAAAATCTGCAAAGAA	L	M01041O20	275
21827	L_s_21827_1	AW349218	GCACATAACACAATGATTGCCCAA	AGGGTACAACAAAATCTGCAAAGAA	L	M01066B01	275
21827	L_s_21827_1	AW349218	GCACATAACACAATGATTGCCCAA	AGGGTACAACAAAATCTGCAAAGAA	L	M01104F24	275
21827	L_s_21827_1	AW349218	GCACATAACACAATGATTGCCCAA	AGGGTACAACAAAATCTGCAAAGAA	L	M01014E16	7237
21827	L_s_21827_1	AW349218	GCACATAACACAATGATTGCCCAA	AGGGTACAACAAAATCTGCAAAGAA	L	M01047C24	7237
21827	L_s_21827_1	AW349218	GCACATAACACAATGATTGCCCAA	AGGGTACAACAAAATCTGCAAAGAA	L	M01104L16	7237
21827	L_s_21827_1	AW349218	GCACATAACACAATGATTGCCCAA	AGGGTACAACAAAATCTGCAAAGAA	L	M01120M15	7237
21879	M_s_21879_1	AW349400	CCGCAGGCACTTCATGTTCTAA	GCTGGTTCAGATGGTCAGAAGATAT	M	M01004K22	1975
21879	M_s_21879_1	AW349400	CCGCAGGCACTTCATGTTCTAA	GCTGGTTCAGATGGTCAGAAGATAT	M	M01010E02	1975
21879	M_s_21879_1	AW349400	CCGCAGGCACTTCATGTTCTAA	GCTGGTTCAGATGGTCAGAAGATAT	M	M01026N14	1975
21879	M_s_21879_1	AW349400	CCGCAGGCACTTCATGTTCTAA	GCTGGTTCAGATGGTCAGAAGATAT	M	M01051M22	1975
21879	M_s_21879_1	AW349400	CCGCAGGCACTTCATGTTCTAA	GCTGGTTCAGATGGTCAGAAGATAT	M	M01053I09	1975
21879	M_s_21879_1	AW349400	CCGCAGGCACTTCATGTTCTAA	GCTGGTTCAGATGGTCAGAAGATAT	M	M01083H06	1975
21879	M_s_21879_1	AW349400	CCGCAGGCACTTCATGTTCTAA	GCTGGTTCAGATGGTCAGAAGATAT	M	M01119J23	1975
21879	M_s_21879_1	AW349400	CCGCAGGCACTTCATGTTCTAA	GCTGGTTCAGATGGTCAGAAGATAT	M	M01136O17	1975
21879	M_s_21879_1	AW349400	CCGCAGGCACTTCATGTTCTAA	GCTGGTTCAGATGGTCAGAAGATAT	M	M01020G02	2302
21879	M_s_21879_1	AW349400	CCGCAGGCACTTCATGTTCTAA	GCTGGTTCAGATGGTCAGAAGATAT	M	M01028I07	2302
21879	M_s_21879_1	AW349400	CCGCAGGCACTTCATGTTCTAA	GCTGGTTCAGATGGTCAGAAGATAT	M	M01070K14	2302
21879	M_s_21879_1	AW349400	CCGCAGGCACTTCATGTTCTAA	GCTGGTTCAGATGGTCAGAAGATAT	M	M01080H14	2302
21879	M_s_21879_1	AW349400	CCGCAGGCACTTCATGTTCTAA	GCTGGTTCAGATGGTCAGAAGATAT	M	M01120E07	2302
22025	B2_s_22025_1	AW349914	CCGGCCACAACCATAGACCT	TGCAAGACCTACTACCATCATTCC	B2	M01071J18	0
22025	B2_s_22025_1	AW349914	CCGGCCACAACCATAGACCT	TGCAAGACCTACTACCATCATTCC	B2	M01071J16	611
22025	B2_s_22025_1	AW349914	CCGGCCACAACCATAGACCT	TGCAAGACCTACTACCATCATTCC	B2	M01010G01	2966
22043	F_s_22043_1	AW349953	AGCTAGACAACTCAGTCGCATATT	CCACTTGGTTCACAGAGGAAGAT	F	M01008M07	0
22043	F_s_22043_1	AW349953	AGCTAGACAACTCAGTCGCATATT	CCACTTGGTTCACAGAGGAAGAT	F	M01075I05	0
22043	F_s_22043_1	AW349953	AGCTAGACAACTCAGTCGCATATT	CCACTTGGTTCACAGAGGAAGAT	F	M01127A05	0
22043	F_s_22043_1	AW349953	AGCTAGACAACTCAGTCGCATATT	CCACTTGGTTCACAGAGGAAGAT	F	M01127J05	0
22043	F_s_22043_1	AW349953	AGCTAGACAACTCAGTCGCATATT	CCACTTGGTTCACAGAGGAAGAT	F	M01135B16	0
22165	K_s_22165_1	AW351156	ATAAATTAAACGCAGCCACGAATGA	CGCTCAAGGACATCGTGTGG	K	M01046A01	0
22165	K_s_22165_1	AW351156	ATAAATTAAACGCAGCCACGAATGA	CGCTCAAGGACATCGTGTGG	K	M01113A17	0
22165	K_s_22165_1	AW351156	ATAAATTAAACGCAGCCACGAATGA	CGCTCAAGGACATCGTGTGG	K	M01115L21	44
22165	K_s_22165_1	AW351156	ATAAATTAAACGCAGCCACGAATGA	CGCTCAAGGACATCGTGTGG	K	M01086L20	412
22165	K_s_22165_1	AW351156	ATAAATTAAACGCAGCCACGAATGA	CGCTCAAGGACATCGTGTGG	K	M01052L21	425
22165	K_s_22165_1	AW351156	ATAAATTAAACGCAGCCACGAATGA	CGCTCAAGGACATCGTGTGG	K	M01086H10	425
22165	K_s_22165_1	AW351156	ATAAATTAAACGCAGCCACGAATGA	CGCTCAAGGACATCGTGTGG	K	M01115L20	425
22165	K_s_22165_1	AW351156	ATAAATTAAACGCAGCCACGAATGA	CGCTCAAGGACATCGTGTGG	K	M01031J05	690
22165	K_s_22165_1	AW351156	ATAAATTAAACGCAGCCACGAATGA	CGCTCAAGGACATCGTGTGG	K	M01113A10
22261	J_s_22261_1	AW351212	AATCGTGCAGACTCAATAGGAAGTT	AGGTTGCCAAAATACATAGCCAGTT	J	M01026G01	458
22261	J_s_22261_1	AW351212	AATCGTGCAGACTCAATAGGAAGTT	AGGTTGCCAAAATACATAGCCAGTT	J	M01014H22	6733
22261	J_s_22261_1	AW351212	AATCGTGCAGACTCAATAGGAAGTT	AGGTTGCCAAAATACATAGCCAGTT	J	M01026G12	6733
22261	J_s_22261_1	AW351212	AATCGTGCAGACTCAATAGGAAGTT	AGGTTGCCAAAATACATAGCCAGTT	J	M01059K24	6733
22387	A2_s_22387_1	AW351281	TGGGCTCTCCAGTTTCCTCC	CGAGTGCAAGGGCGTTTTCA	A2	M01057N13	0
22387	A2_s_22387_1	AW351281	TGGGCTCTCCAGTTTCCTCC	CGAGTGCAAGGGCGTTTTCA	A2	M01081D07	0
22387	A2_s_22387_1	AW351281	TGGGCTCTCCAGTTTCCTCC	CGAGTGCAAGGGCGTTTTCA	A2	M01055B13	1729
22387	A2_s_22387_1	AW351281	TGGGCTCTCCAGTTTCCTCC	CGAGTGCAAGGGCGTTTTCA	A2	M01089C07
22387	A2_s_22387_1	AW351281	TGGGCTCTCCAGTTTCCTCC	CGAGTGCAAGGGCGTTTTCA	A2	M01089D07
22445	A2_s_22445_1	AW351318	ACCAAATGAGTTGCTCCAAACCTTT	ACCTCAGATTACGTTGTCGGATCA	A2	M01097M16	0
22445	A2_s_22445_1	AW351318	ACCAAATGAGTTGCTCCAAACCTTT	ACCTCAGATTACGTTGTCGGATCA	A2	M01118O17	0
22445	A2_s_22445_1	AW351318	ACCAAATGAGTTGCTCCAAACCTTT	ACCTCAGATTACGTTGTCGGATCA	A2	M01097G22	1325
22445	A2_s_22445_1	AW351318	ACCAAATGAGTTGCTCCAAACCTTT	ACCTCAGATTACGTTGTCGGATCA	A2	M01016K10	1533
22445	A2_s_22445_1	AW351318	ACCAAATGAGTTGCTCCAAACCTTT	ACCTCAGATTACGTTGTCGGATCA	A2	M01040G10	1533
22445	A2_s_22445_1	AW351318	ACCAAATGAGTTGCTCCAAACCTTT	ACCTCAGATTACGTTGTCGGATCA	A2	M01065B13	1533
22445	A2_s_22445_1	AW351318	ACCAAATGAGTTGCTCCAAACCTTT	ACCTCAGATTACGTTGTCGGATCA	A2	M01097N16	1533
22445	A2_s_22445_1	AW351318	ACCAAATGAGTTGCTCCAAACCTTT	ACCTCAGATTACGTTGTCGGATCA	A2	M01064B22	1649
22445	A2_s_22445_1	AW351318	ACCAAATGAGTTGCTCCAAACCTTT	ACCTCAGATTACGTTGTCGGATCA	A2	M01047B13	2349
22445	A2_s_22445_1	AW351318	ACCAAATGAGTTGCTCCAAACCTTT	ACCTCAGATTACGTTGTCGGATCA	A2	M01084N19	3945
22445	A2_s_22445_1	AW351318	ACCAAATGAGTTGCTCCAAACCTTT	ACCTCAGATTACGTTGTCGGATCA	A2	M01137N10	6678
22445	A2_s_22445_1	AW351318	ACCAAATGAGTTGCTCCAAACCTTT	ACCTCAGATTACGTTGTCGGATCA	A2	M01118G17
24045	F_s_24045_1	AW101170;BI699840	AGGAGGAATCAAAGAATCCAAT	ACGCAGGAAAAGAAAAATAAAAC	F	M01013E01	0
24045	F_s_24045_1	AW101170;BI699840	AGGAGGAATCAAAGAATCCAAT	ACGCAGGAAAAGAAAAATAAAAC	F	M01017C04	0
24045	F_s_24045_1	AW101170;BI699840	AGGAGGAATCAAAGAATCCAAT	ACGCAGGAAAAGAAAAATAAAAC	F	M01017C16	0
24045	F_s_24045_1	AW101170;BI699840	AGGAGGAATCAAAGAATCCAAT	ACGCAGGAAAAGAAAAATAAAAC	F	M01069E04	0
24045	F_s_24045_1	AW101170;BI699840	AGGAGGAATCAAAGAATCCAAT	ACGCAGGAAAAGAAAAATAAAAC	F	M01018C20	11
24045	F_s_24045_1	AW101170;BI699840	AGGAGGAATCAAAGAATCCAAT	ACGCAGGAAAAGAAAAATAAAAC	F	M01089O04	121
24045	F_s_24045_1	AW101170;BI699840	AGGAGGAATCAAAGAATCCAAT	ACGCAGGAAAAGAAAAATAAAAC	F	M01014E15	339
24045	F_s_24045_1	AW101170;BI699840	AGGAGGAATCAAAGAATCCAAT	ACGCAGGAAAAGAAAAATAAAAC	F	M01089M15	369
24045	F_s_24045_1	AW101170;BI699840	AGGAGGAATCAAAGAATCCAAT	ACGCAGGAAAAGAAAAATAAAAC	F	M01068E04	399
24045	F_s_24045_1	AW101170;BI699840	AGGAGGAATCAAAGAATCCAAT	ACGCAGGAAAAGAAAAATAAAAC	F	M01089B04	6136
24047	J_s_24047_1	BE347060;BF067989	CCAAATGCCTCCTAAATTTTACT	TTTCGTCACTCTCTCTGAATGAT	J	M01064E06	1827
24047	J_s_24047_1	BE347060;BF067989	CCAAATGCCTCCTAAATTTTACT	TTTCGTCACTCTCTCTGAATGAT	J	M01068H13	1827
24047	J_s_24047_1	BE347060;BF067989	CCAAATGCCTCCTAAATTTTACT	TTTCGTCACTCTCTCTGAATGAT	J	M01089F13	1827
24047	J_s_24047_1	BE347060;BF067989	CCAAATGCCTCCTAAATTTTACT	TTTCGTCACTCTCTCTGAATGAT	J	M01135F04	1827
24047	J_s_24047_1	BE347060;BF067989	CCAAATGCCTCCTAAATTTTACT	TTTCGTCACTCTCTCTGAATGAT	J	M01136E11	1827
24047	J_s_24047_1	BE347060;BF067989	CCAAATGCCTCCTAAATTTTACT	TTTCGTCACTCTCTCTGAATGAT	J	M01139P08	1827
24047	J_s_24047_1	BE347060;BF067989	CCAAATGCCTCCTAAATTTTACT	TTTCGTCACTCTCTCTGAATGAT	J	M01064F01	6681
24047	J_s_24047_1	BE347060;BF067989	CCAAATGCCTCCTAAATTTTACT	TTTCGTCACTCTCTCTGAATGAT	J	M01066H08
24049	C2_s_24049_1	BU546498;BI427310	TACCAAGAGCAAGTAGAGACAGC	GAAGACATAACTGGAGCAACAAC	C2	M01062F16	0
24049	C2_s_24049_1	BU546498;BI427310	TACCAAGAGCAAGTAGAGACAGC	GAAGACATAACTGGAGCAACAAC	C2	M01094F12	0
24049	C2_s_24049_1	BU546498;BI427310	TACCAAGAGCAAGTAGAGACAGC	GAAGACATAACTGGAGCAACAAC	C2	M01094A17	140
24049	C2_s_24049_1	BU546498;BI427310	TACCAAGAGCAAGTAGAGACAGC	GAAGACATAACTGGAGCAACAAC	C2	M01006H13	2351
24049	C2_s_24049_1	BU546498;BI427310	TACCAAGAGCAAGTAGAGACAGC	GAAGACATAACTGGAGCAACAAC	C2	M01046G18	2351
24049	C2_s_24049_1	BU546498;BI427310	TACCAAGAGCAAGTAGAGACAGC	GAAGACATAACTGGAGCAACAAC	C2	M01066L16	2351
24049	C2_s_24049_1	BU546498;BI427310	TACCAAGAGCAAGTAGAGACAGC	GAAGACATAACTGGAGCAACAAC	C2	M01093B07	2351
24049	C2_s_24049_1	BU546498;BI427310	TACCAAGAGCAAGTAGAGACAGC	GAAGACATAACTGGAGCAACAAC	C2	M01101I24	2351
24049	C2_s_24049_1	BU546498;BI427310	TACCAAGAGCAAGTAGAGACAGC	GAAGACATAACTGGAGCAACAAC	C2	M01104J22	2351
24049	C2_s_24049_1	BU546498;BI427310	TACCAAGAGCAAGTAGAGACAGC	GAAGACATAACTGGAGCAACAAC	C2	M01138H04	2351
24049	C2_s_24049_1	BU546498;BI427310	TACCAAGAGCAAGTAGAGACAGC	GAAGACATAACTGGAGCAACAAC	C2	M01093A09	2793
24049	C2_s_24049_1	BU546498;BI427310	TACCAAGAGCAAGTAGAGACAGC	GAAGACATAACTGGAGCAACAAC	C2	M01018C01	6678
24147	D1a_s_24147_1	AW733364;BM568357	TCATAAATTGATGGGCTTCTCTA	ATTGAGCAATGATGAGACAGAAT	D1a	M01001B02	0
24147	D1a_s_24147_1	AW733364;BM568357	TCATAAATTGATGGGCTTCTCTA	ATTGAGCAATGATGAGACAGAAT	D1a	M01039C03	0
24147	D1a_s_24147_1	AW733364;BM568357	TCATAAATTGATGGGCTTCTCTA	ATTGAGCAATGATGAGACAGAAT	D1a	M01104F20	0
24147	D1a_s_24147_1	AW733364;BM568357	TCATAAATTGATGGGCTTCTCTA	ATTGAGCAATGATGAGACAGAAT	D1a	M01058D06	73
24147	D1a_s_24147_1	AW733364;BM568357	TCATAAATTGATGGGCTTCTCTA	ATTGAGCAATGATGAGACAGAAT	D1a	M01001P03	1888
24219	B1_s_24219_1	AW349905;BF423574	CATCTTAACCTAGGAAGAGCCAT	GCAGCTTAAAGAAGAAAGTCACA	B1	M01136G05	0
24221	C2_s_24221_1	BQ081802;BM108146;BM178075	GAAGCCTGTGATTCATAGAGATG	CAACTATGGAGGATGGAATACAA	C2	M01105I15	0
24221	C2_s_24221_1	BQ081802;BM108146;BM178075	GAAGCCTGTGATTCATAGAGATG	CAACTATGGAGGATGGAATACAA	C2	M01105K22	0
24221	C2_s_24221_1	BQ081802;BM108146;BM178075	GAAGCCTGTGATTCATAGAGATG	CAACTATGGAGGATGGAATACAA	C2	M01140H17	0
24221	C2_s_24221_1	BQ081802;BM108146;BM178075	GAAGCCTGTGATTCATAGAGATG	CAACTATGGAGGATGGAATACAA	C2	M01138O17	559
24221	C2_s_24221_1	BQ081802;BM108146;BM178075	GAAGCCTGTGATTCATAGAGATG	CAACTATGGAGGATGGAATACAA	C2	M01105K23	713
24221	C2_s_24221_1	BQ081802;BM108146;BM178075	GAAGCCTGTGATTCATAGAGATG	CAACTATGGAGGATGGAATACAA	C2	M01005M15	2179
24229	J_s_24229_1	BU549889;BQ452781	CGTATTTATAAAGTGAAACCCCC	AACCCAAAATTTATTTGAAGGAA	J	M01029A24	1997
24229	J_s_24229_1	BU549889;BQ452781	CGTATTTATAAAGTGAAACCCCC	AACCCAAAATTTATTTGAAGGAA	J	M01041B08	1997
24229	J_s_24229_1	BU549889;BQ452781	CGTATTTATAAAGTGAAACCCCC	AACCCAAAATTTATTTGAAGGAA	J	M01084A18	1997
24229	J_s_24229_1	BU549889;BQ452781	CGTATTTATAAAGTGAAACCCCC	AACCCAAAATTTATTTGAAGGAA	J	M01092D10	1997
24229	J_s_24229_1	BU549889;BQ452781	CGTATTTATAAAGTGAAACCCCC	AACCCAAAATTTATTTGAAGGAA	J	M01093N12	1997
24229	J_s_24229_1	BU549889;BQ452781	CGTATTTATAAAGTGAAACCCCC	AACCCAAAATTTATTTGAAGGAA	J	M01099H10	1997
24229	J_s_24229_1	BU549889;BQ452781	CGTATTTATAAAGTGAAACCCCC	AACCCAAAATTTATTTGAAGGAA	J	M01120L03	1997
24229	J_s_24229_1	BU549889;BQ452781	CGTATTTATAAAGTGAAACCCCC	AACCCAAAATTTATTTGAAGGAA	J	M01091D12	6639
24229	J_s_24229_1	BU549889;BQ452781	CGTATTTATAAAGTGAAACCCCC	AACCCAAAATTTATTTGAAGGAA	J	M01095B12	6639
24251	G_s_24251_1	BM177364;BM178815	CTTGGAATACCAGACATAATCCA	TCAAGTTAGGAAATGCTTCACAT	G	M01005L19	584
24251	G_s_24251_1	BM177364;BM178815	CTTGGAATACCAGACATAATCCA	TCAAGTTAGGAAATGCTTCACAT	G	M01006K17	584
24251	G_s_24251_1	BM177364;BM178815	CTTGGAATACCAGACATAATCCA	TCAAGTTAGGAAATGCTTCACAT	G	M01024P03	584
24251	G_s_24251_1	BM177364;BM178815	CTTGGAATACCAGACATAATCCA	TCAAGTTAGGAAATGCTTCACAT	G	M01039F03	584
24251	G_s_24251_1	BM177364;BM178815	CTTGGAATACCAGACATAATCCA	TCAAGTTAGGAAATGCTTCACAT	G	M01039H10	584
24251	G_s_24251_1	BM177364;BM178815	CTTGGAATACCAGACATAATCCA	TCAAGTTAGGAAATGCTTCACAT	G	M01064E10	584
24251	G_s_24251_1	BM177364;BM178815	CTTGGAATACCAGACATAATCCA	TCAAGTTAGGAAATGCTTCACAT	G	M01075G20	584
24251	G_s_24251_1	BM177364;BM178815	CTTGGAATACCAGACATAATCCA	TCAAGTTAGGAAATGCTTCACAT	G	M01075I22	584
24251	G_s_24251_1	BM177364;BM178815	CTTGGAATACCAGACATAATCCA	TCAAGTTAGGAAATGCTTCACAT	G	M01085B02	584
24251	G_s_24251_1	BM177364;BM178815	CTTGGAATACCAGACATAATCCA	TCAAGTTAGGAAATGCTTCACAT	G	M01130K05	584
24261	D2_s_24261_1	AW760604;BE210286	GGGTCGCTAGTTACAAGGTCTAT	GAGTGAGAAAAGCAAGTAAGCAA	D2	M01026N06	1532
24261	D2_s_24261_1	AW760604;BE210286	GGGTCGCTAGTTACAAGGTCTAT	GAGTGAGAAAAGCAAGTAAGCAA	D2	M01043O07	1532
24261	D2_s_24261_1	AW760604;BE210286	GGGTCGCTAGTTACAAGGTCTAT	GAGTGAGAAAAGCAAGTAAGCAA	D2	M01052G06	1532
24261	D2_s_24261_1	AW760604;BE210286	GGGTCGCTAGTTACAAGGTCTAT	GAGTGAGAAAAGCAAGTAAGCAA	D2	M01062B22	1532
24261	D2_s_24261_1	AW760604;BE210286	GGGTCGCTAGTTACAAGGTCTAT	GAGTGAGAAAAGCAAGTAAGCAA	D2	M01114F02	1532
24261	D2_s_24261_1	AW760604;BE210286	GGGTCGCTAGTTACAAGGTCTAT	GAGTGAGAAAAGCAAGTAAGCAA	D2	M01126M18	1532
24287	D2_s_24287_1	AW200899;BG042562BQ298111	GGTGTGAGTGGGTGATAATAAGA	TTCAGAATCGAAGTCGTACTTGT	D2	M01088A02	0
24287	D2_s_24287_1	AW200899;BG042562BQ298111	GGTGTGAGTGGGTGATAATAAGA	TTCAGAATCGAAGTCGTACTTGT	D2	M01029N02	94
24287	D2_s_24287_1	AW200899;BG042562BQ298111	GGTGTGAGTGGGTGATAATAAGA	TTCAGAATCGAAGTCGTACTTGT	D2	M01033D16	2285
24287	D2_s_24287_1	AW200899;BG042562BQ298111	GGTGTGAGTGGGTGATAATAAGA	TTCAGAATCGAAGTCGTACTTGT	D2	M01084B19	2285
24297	C1_s_24297_1	BE059483;BQ452979	AGAGTCTGCATCATTCCTTATCA	GATGATGTCTCCAATCCAGAATA	C1	M01073B05	0
24297	C1_s_24297_1	BE059483;BQ452979	AGAGTCTGCATCATTCCTTATCA	GATGATGTCTCCAATCCAGAATA	C1	M01139E17	0
24297	C1_s_24297_1	BE059483;BQ452979	AGAGTCTGCATCATTCCTTATCA	GATGATGTCTCCAATCCAGAATA	C1	M01108L18	391
24297	C1_s_24297_1	BE059483;BQ452979	AGAGTCTGCATCATTCCTTATCA	GATGATGTCTCCAATCCAGAATA	C1	M01139B17
24303	D2_s_24303_1	BG043547;BG406059	CCTTTACATTCTGTCAGCAAGAC	ACCAAAGGGAACAGAATATGAAT	D2	M01001M18	0
24303	D2_s_24303_1	BG043547;BG406059	CCTTTACATTCTGTCAGCAAGAC	ACCAAAGGGAACAGAATATGAAT	D2	M01017I22	3024
24303	D2_s_24303_1	BG043547;BG406059	CCTTTACATTCTGTCAGCAAGAC	ACCAAAGGGAACAGAATATGAAT	D2	M01068N16	3024
24303	D2_s_24303_1	BG043547;BG406059	CCTTTACATTCTGTCAGCAAGAC	ACCAAAGGGAACAGAATATGAAT	D2	M01097O09	3024
24303	D2_s_24303_1	BG043547;BG406059	CCTTTACATTCTGTCAGCAAGAC	ACCAAAGGGAACAGAATATGAAT	D2	M01130B21	3024
24333	A1_s_24333_1	AI965670;BU965479BG045185	TTGTTGAGGGCTAAGAGTAATGA	ACAATAGTTGCTCTCTCCCTACC	A1	M01030G17	0
24333	A1_s_24333_1	AI965670;BU965479BG045185	TTGTTGAGGGCTAAGAGTAATGA	ACAATAGTTGCTCTCTCCCTACC	A1	M01102I17	0
24333	A1_s_24333_1	AI965670;BU965479BG045185	TTGTTGAGGGCTAAGAGTAATGA	ACAATAGTTGCTCTCTCCCTACC	A1	M01062O01	57
24333	A1_s_24333_1	AI965670;BU965479BG045185	TTGTTGAGGGCTAAGAGTAATGA	ACAATAGTTGCTCTCTCCCTACC	A1	M01117P02	915
24333	A1_s_24333_1	AI965670;BU965479BG045185	TTGTTGAGGGCTAAGAGTAATGA	ACAATAGTTGCTCTCTCCCTACC	A1	M01062O04	2084
24333	A1_s_24333_1	AI965670;BU965479BG045185	TTGTTGAGGGCTAAGAGTAATGA	ACAATAGTTGCTCTCTCCCTACC	A1	M01066G13	4025
24333	A1_s_24333_1	AI965670;BU965479BG045185	TTGTTGAGGGCTAAGAGTAATGA	ACAATAGTTGCTCTCTCCCTACC	A1	M01047P05	4221
24333	A1_s_24333_1	AI965670;BU965479BG045185	TTGTTGAGGGCTAAGAGTAATGA	ACAATAGTTGCTCTCTCCCTACC	A1	M01063O12	4221
24333	A1_s_24333_1	AI965670;BU965479BG045185	TTGTTGAGGGCTAAGAGTAATGA	ACAATAGTTGCTCTCTCCCTACC	A1	M01067G08	4221
24333	A1_s_24333_1	AI965670;BU965479BG045185	TTGTTGAGGGCTAAGAGTAATGA	ACAATAGTTGCTCTCTCCCTACC	A1	M01113K02	4221
24333	A1_s_24333_1	AI965670;BU965479BG045185	TTGTTGAGGGCTAAGAGTAATGA	ACAATAGTTGCTCTCTCCCTACC	A1	M01089I17	5600
24333	A1_s_24333_1	AI965670;BU965479BG045185	TTGTTGAGGGCTAAGAGTAATGA	ACAATAGTTGCTCTCTCCCTACC	A1	M01096I15	5600
24333	A1_s_24333_1	AI965670;BU965479BG045185	TTGTTGAGGGCTAAGAGTAATGA	ACAATAGTTGCTCTCTCCCTACC	A1	M01059P24
24333	A1_s_24333_1	AI965670;BU965479BG045185	TTGTTGAGGGCTAAGAGTAATGA	ACAATAGTTGCTCTCTCCCTACC	A1	M01082I14
24345	L_s_24345_1	AW277381;BF596594	AACATTCATTCTCGAACCCTCT	CATATATATTGCCAAAGTTCCCC	L	M01013O13	0
24345	L_s_24345_1	AW277381;BF596594	AACATTCATTCTCGAACCCTCT	CATATATATTGCCAAAGTTCCCC	L	M01025N13	0
24345	L_s_24345_1	AW277381;BF596594	AACATTCATTCTCGAACCCTCT	CATATATATTGCCAAAGTTCCCC	L	M01112J22	0
24345	L_s_24345_1	AW277381;BF596594	AACATTCATTCTCGAACCCTCT	CATATATATTGCCAAAGTTCCCC	L	M01047P19	6
24345	L_s_24345_1	AW277381;BF596594	AACATTCATTCTCGAACCCTCT	CATATATATTGCCAAAGTTCCCC	L	M01046I15	74
24345	L_s_24345_1	AW277381;BF596594	AACATTCATTCTCGAACCCTCT	CATATATATTGCCAAAGTTCCCC	L	M01131M22	381
24345	L_s_24345_1	AW277381;BF596594	AACATTCATTCTCGAACCCTCT	CATATATATTGCCAAAGTTCCCC	L	M01026P14	3811
24345	L_s_24345_1	AW277381;BF596594	AACATTCATTCTCGAACCCTCT	CATATATATTGCCAAAGTTCCCC	L	M01031B22	6733
24345	L_s_24345_1	AW277381;BF596594	AACATTCATTCTCGAACCCTCT	CATATATATTGCCAAAGTTCCCC	L	M01115P24
24345	L_s_24345_1	AW277381;BF596594	AACATTCATTCTCGAACCCTCT	CATATATATTGCCAAAGTTCCCC	L	M01127I15
24441	D1b_s_24441_1	BE023979;BM142868	AAGATCATAGTTGGTGACATTGG	GATTGGTGGATTGCAAATTATTA	D1b	M01060I08	74
24441	D1b_s_24441_1	BE023979;BM142868	AAGATCATAGTTGGTGACATTGG	GATTGGTGGATTGCAAATTATTA	D1b	M01054I08	385
24441	D1b_s_24441_1	BE023979;BM142868	AAGATCATAGTTGGTGACATTGG	GATTGGTGGATTGCAAATTATTA	D1b	M01060A19	385
[truncated: 6,720 more rows]
