# Supplementary material for: Genetic marker anchoring by six-dimensional pools for development of a soybean physical map
Source: BMC Genomics. 2008 Jan 22;9:28. doi: 10.1186/1471-2164-9-28 (PMC2259328; doi:10.1186/1471-2164-9-28)
Supplement: Additional file 3 — Placement of markers and BES of the 8 cM-region on LG E. The dataset shows the placements of 36 markers and BES of 193 clones located in the 8 cM-region on LG E onto the 7× soybean assembly. [file 1471-2164-9-28-S3.xls]

## Sheet: Sheet1
GB ID of BES	FPC contig	WSS Scaffold	# of hit Scaffold	# of hits in current Scaffold	# of total hits
13055	322	super_7	2	1	1
14329	3377	super_96	1	1	1
14501	59	super_54	1	1	1
1485	59	super_54	2	2	3
16649	275	super_7	1	1	1
17679	70	super_7	2	1	1
18813	2359	super_104	3	1	4
19069	4678	super_96	1	1	1
19729	5438	super_96	1	1	1
21555	3753	super_144	2	1	3
24299	1866	super_54	2	2	4
28221	3456	super_54	1	1	1
28425	746	super_7	3	2	4
28805	3456	super_54	2	1	2
29343	255	super_54	1	2	2
39931	515	super_7	2	4	5
40185	214	super_7	1	2	2
40985	272	super_7	1	1	1
44107	22	super_7	2	1	2
7650	59	super_54	1	2	2
Sat_136	1621	super_96	1	3	3
Sat_172	singleton	super_330	1	3	3
Sat_380	2539	super_104	1	3	3
Satt045	412	super_7	1	2	2
Satt185	142	super_7	1	1	1
Satt204	1004	super_104	1	2	2
Satt263	3515	super_7	1	1	1
Satt355	275	super_7	2	2	4
Satt452	276	super_54	1	4	4
Satt483	80	super_7	1	2	2
Satt491	singleton	super_94	1	2	2
Satt602	322	super_7	1	2	2
Satt699	1621	super_96	1	2	2
Satt706	2539	super_104	1	1	1
Satt716	275	super_7	1	3	3
Satt724	1866	super_54	1	1	1
ED774183	22	super_1	12	6	81
CZ506816	22	super_18	2	3	6
ED708168	22	super_22	27	1	37
ED778649	22	super_28	2	3	6
ED699664	22	super_33	16	1	21
CZ514415	22	super_36	8	4	48
ED744028	22	super_41	2	2	6
ED760445	22	super_41	43	3	246
ED752919	22	super_48	97	3	447
CZ510088	22	super_60	12	2	32
ED716254	22	super_60	12	2	32
CZ507875	22	super_7	1	2	2
CZ516219	22	super_7	1	1	1
ED697028	22	super_7	1	2	2
ED744029	22	super_7	1	3	3
ED764364	22	super_7	1	1	1
CZ502821	22	super_7	1	2	2
ED661056	22	super_7	1	2	2
ED754118	22	super_7	1	1	1
ED746887	22	super_7	1	3	3
CZ508900	22	super_7	1	2	2
CZ515462	22	super_7	1	2	2
ED773604	22	super_7	1	2	2
ED691722	22	super_7	1	1	1
CZ514079	22	super_7	1	4	4
ED701103	22	super_7	4	1	4
ED771859	22	super_7	1	2	2
ED705145	22	super_7	1	2	2
ED654013	22	super_7	1	2	2
ED769520	22	super_7	2	2	4
ED778648	22	super_7	1	1	1
ED699665	22	super_7	1	1	1
CZ507780	22	super_7	1	2	2
ED700727	22	super_7	1	4	4
ED773605	22	super_7	10	3	25
CZ507423	22	super_7	1	1	1
CZ500066	22	super_7	1	3	3
ED674887	22	super_7	1	1	1
ED714418	22	super_7	1	2	2
ED646325	22	super_7	1	2	2
ED782475	22	super_7	1	6	6
ED718971	22	super_7	3	1	3
ED762089	22	super_7	1	7	7
ED700167	22	super_7	1	3	3
ED774184	22	super_7	1	2	2
ED735448	22	super_7	1	2	2
ED767670	22	super_7	1	3	3
ED708709	22	super_7	1	1	1
CZ499392	22	super_7	1	2	2
CZ508356	22	super_7	1	3	3
ED716253	22	super_7	1	1	1
ED776755	22	super_7	1	1	1
CZ516513	22	super_7	1	4	4
ED790153	22	super_7	1	3	3
ED747070	22	super_7	1	2	2
ED663211	22	super_7	1	1	1
ED681659	22	super_7	1	1	1
CZ514764	22	super_7	1	3	3
ED776756	22	super_7	1	2	2
CZ512535	22	super_7	1	3	3
ED697446	22	super_7	1	3	3
ED732380	22	super_7	1	4	4
ED750475	22	super_7	1	2	2
ED781433	22	super_7	1	2	2
CZ515279	22	super_7	1	4	4
ED747674	22	super_7	1	2	2
ED752920	22	super_7	1	1	1
ED747310	22	super_7	1	1	1
ED744890	22	super_7	1	1	1
CZ505733	22	super_70	28	1	50
ED766726	59	super_10	1	1	1
CZ507205	59	super_11	16	3	63
ED738778	59	super_119	8	4	24
ED719788	59	super_119	8	4	24
ED681841	59	super_13	3	1	3
CZ503175	59	super_15	1	2	2
CZ501074	59	super_3	9	2	20
ED790889	59	super_43	17	2	64
ED710458	59	super_44	1	3	3
ED758225	59	super_45	20	1	21
ED764583	59	super_48	1	3	3
CZ507277	59	super_54	1	2	2
ED774413	59	super_54	1	3	3
ED734539	59	super_54	1	1	1
ED700643	59	super_54	1	2	2
ED737503	59	super_54	1	2	2
CZ498765	59	super_54	1	2	2
CZ513201	59	super_54	1	4	4
CZ514547	59	super_54	1	2	2
ED734540	59	super_54	1	1	1
ED737504	59	super_54	7	4	20
ED716251	59	super_54	1	2	2
ED740080	59	super_54	1	2	2
CZ498746	59	super_54	1	3	3
CZ503351	59	super_54	1	2	2
ED771395	59	super_54	1	3	3
ED782171	59	super_54	1	3	3
CZ507757	59	super_54	1	1	1
ED743135	59	super_54	1	1	1
ED706534	59	super_54	1	1	1
ED765173	59	super_54	1	2	2
CZ500881	59	super_54	1	5	5
ED685917	59	super_54	1	2	2
ED789333	59	super_54	1	1	1
ED714402	59	super_54	1	2	2
ED758224	59	super_54	3	4	10
ED740701	59	super_54	1	6	6
ED744900	59	super_54	1	2	2
ED754716	59	super_54	1	2	2
ED704505	59	super_54	1	1	1
ED690025	59	super_54	1	1	1
ED761920	59	super_54	1	3	3
CZ512700	59	super_54	1	3	3
ED789306	59	super_54	1	1	1
ED728174	59	super_54	1	3	3
ED781171	59	super_54	1	2	2
ED742598	59	super_54	1	3	3
ED708258	59	super_54	1	2	2
ED772736	59	super_54	1	8	8
CZ506675	59	super_54	1	2	2
CZ502706	59	super_54	1	3	3
ED737237	59	super_54	1	1	1
ED769626	59	super_54	1	1	1
ED739503	59	super_54	1	3	3
ED755619	59	super_54	1	1	1
ED780536	59	super_54	1	1	1
ED673361	59	super_54	1	1	1
CZ512148	59	super_54	1	2	2
CZ503592	59	super_54	1	2	2
CZ505350	59	super_54	8	2	18
ED678450	59	super_54	1	1	1
ED761375	59	super_54	1	1	1
ED752089	59	super_54	1	2	2
ED745423	59	super_54	1	3	3
ED750143	59	super_54	1	6	6
ED705993	59	super_54	1	2	2
ED730386	59	super_54	1	3	3
ED765281	59	super_54	1	2	2
ED789527	59	super_54	1	2	2
ED793412	59	super_54	1	5	5
ED661691	59	super_54	1	3	3
ED745506	59	super_54	1	1	1
ED769583	59	super_54	1	2	2
ED721822	59	super_54	1	3	3
ED688231	59	super_54	1	1	1
ED710115	59	super_54	1	1	1
ED710861	59	super_54	1	1	1
ED744328	59	super_54	1	1	1
CZ503025	59	super_54	1	2	2
CZ508864	59	super_54	1	2	2
ED663975	59	super_54	1	1	1
ED763613	59	super_54	1	3	3
ED672989	59	super_54	1	1	1
ED717443	59	super_54	1	2	2
ED782875	59	super_54	1	1	1
ED667276	59	super_54	1	1	1
ED787985	59	super_54	1	2	2
ED771991	59	super_54	1	2	2
CZ512005	59	super_54	1	2	2
ED791449	59	super_54	1	1	1
CZ499597	59	super_54	1	5	5
ED737278	59	super_54	1	2	2
ED740088	59	super_54	1	2	2
ED664422	59	super_54	1	2	2
ED738779	59	super_54	1	1	1
ED786614	59	super_54	1	2	2
ED726637	59	super_54	1	1	1
CZ514445	59	super_54	1	3	3
ED724144	59	super_54	1	1	1
ED682144	59	super_54	1	5	5
CZ505783	59	super_54	1	2	2
ED745195	59	super_54	1	2	2
CZ514569	59	super_54	1	2	2
ED774607	59	super_54	1	1	1
ED774417	59	super_54	1	2	2
ED702753	59	super_54	1	1	1
ED732412	59	super_54	1	2	2
ED793467	59	super_54	4	3	6
ED743369	59	super_54	1	1	1
ED747550	59	super_54	1	4	4
ED726579	59	super_54	1	1	1
ED776904	59	super_54	1	2	2
ED673218	59	super_54	1	1	1
ED768617	59	super_54	1	1	1
ED661784	59	super_54	1	1	1
ED793468	59	super_54	1	2	2
ED677558	59	super_54	6	1	8
ED670728	59	super_54	1	1	1
CZ508386	59	super_54	1	6	6
ED772739	59	super_54	1	2	2
ED756062	59	super_54	1	1	1
ED713390	59	super_54	1	4	4
ED699812	59	super_54	1	6	6
ED762721	59	super_54	1	1	1
ED756063	59	super_54	1	3	3
ED764511	59	super_54	1	3	3
CZ502636	59	super_54	1	1	1
ED708501	59	super_54	1	1	1
ED738951	59	super_54	1	3	3
ED790760	59	super_54	1	5	5
ED688959	59	super_54	1	2	2
ED691593	59	super_54	1	2	2
ED765708	59	super_54	1	2	2
CZ514315	59	super_54	1	2	2
ED733588	59	super_54	1	1	1
ED719376	59	super_54	1	2	2
ED747902	59	super_54	1	2	2
CZ498801	59	super_54	1	2	2
ED691699	59	super_54	1	1	1
ED662460	59	super_540	1	1	1
ED772740	59	super_542	35	3	168
CZ503593	59	super_6	4	2	8
ED741609	59	super_62	1	1	1
CZ503808	59	super_844	9	1	10
ED735033	59	super_9	43	2	61
ED752633	70	super_150	19	3	63
ED730924	70	super_504	1	1	1
CZ500946	70	super_55	1	3	3
ED763713	70	super_58	64	15	462
CZ506449	70	super_7	1	3	3
ED790406	70	super_7	1	2	2
ED743934	70	super_7	1	2	2
ED660728	70	super_7	1	1	1
ED710854	70	super_7	1	6	6
ED670612	70	super_7	1	2	2
ED763375	70	super_7	1	1	1
ED782865	70	super_7	1	7	7
ED744005	70	super_7	1	2	2
ED719882	70	super_7	1	1	1
ED787316	70	super_7	1	6	6
ED792973	70	super_7	1	6	6
ED685582	70	super_7	1	1	1
CZ513027	70	super_7	1	3	3
ED666518	70	super_7	34	4	60
ED781281	70	super_7	1	5	5
ED719883	70	super_7	1	2	2
CZ514842	70	super_7	1	3	3
ED752899	70	super_7	1	2	2
ED792974	70	super_7	1	1	1
ED670244	70	super_7	1	1	1
ED736341	70	super_7	14	1	20
ED727509	70	super_7	1	5	5
ED786692	70	super_7	1	2	2
ED654237	70	super_7	1	1	1
CZ504981	70	super_7	7	4	18
CZ499180	70	super_7	1	3	3
CZ502292	70	super_7	1	2	2
ED684903	70	super_7	1	1	1
CZ502096	70	super_7	1	3	3
ED762907	70	super_7	10	6	36
ED768494	70	super_7	1	1	1
ED775657	70	super_7	1	4	4
ED786693	70	super_7	8	2	20
CZ498871	70	super_7	1	1	1
ED761778	70	super_7	1	1	1
CZ502223	70	super_7	1	1	1
ED765878	70	super_7	1	3	3
ED762908	70	super_7	1	2	2
ED688973	70	super_7	1	3	3
ED658311	70	super_7	1	1	1
ED768495	70	super_7	1	2	2
CZ509518	70	super_7	1	2	2
CZ516151	70	super_7	1	2	2
CZ509349	70	super_7	1	2	2
ED708318	70	super_7	1	2	2
ED781558	70	super_7	1	1	1
CZ508450	70	super_7	1	2	2
ED701399	70	super_7	1	1	1
CZ511485	70	super_7	1	3	3
ED716574	70	super_7	1	5	5
ED698426	70	super_7	1	2	2
ED657645	70	super_7	1	3	3
ED742437	70	super_7	1	1	1
ED760290	70	super_7	1	3	3
ED734047	70	super_7	1	4	4
ED793675	70	super_7	1	5	5
ED699710	70	super_7	1	2	2
ED787317	70	super_78	35	1	67
CZ503124	80	super_17	1	1	1
ED691881	80	super_18	39	4	196
CZ509664	80	super_23	20	2	70
ED659001	80	super_28	21	1	26
ED728125	80	super_30	46	1	100
ED700987	80	super_42	1	1	1
ED789485	80	super_44	5	1	6
ED701392	80	super_479	4	1	6
CZ511136	80	super_56	23	3	78
ED788439	80	super_7	1	5	5
ED737150	80	super_7	3	1	3
ED775875	80	super_7	1	1	1
ED687146	80	super_7	1	1	1
ED732981	80	super_7	1	3	3
CZ509209	80	super_7	1	2	2
ED700988	80	super_7	1	2	2
ED707132	80	super_7	1	1	1
ED735374	80	super_7	1	3	3
ED774314	80	super_7	1	2	2
ED787036	80	super_7	1	2	2
CZ514292	80	super_7	1	2	2
ED724404	80	super_7	1	1	1
ED714221	80	super_7	1	2	2
ED790237	80	super_7	1	2	2
ED787037	80	super_7	2	2	4
ED790898	80	super_7	1	3	3
ED787664	80	super_7	1	4	4
ED728124	80	super_7	1	1	1
CZ501073	80	super_7	1	2	2
CZ516449	80	super_7	1	2	2
ED716302	80	super_7	1	3	3
ED744829	80	super_7	1	1	1
ED769276	80	super_7	6	1	7
CZ514657	80	super_7	1	2	2
ED724405	80	super_7	1	1	1
ED788252	80	super_7	1	4	4
ED704876	80	super_7	1	1	1
ED769277	80	super_7	1	3	3
ED781885	80	super_7	1	2	2
ED751868	80	super_7	1	2	2
ED784310	80	super_7	1	1	1
ED793482	80	super_7	1	2	2
ED786317	80	super_7	1	2	2
ED759388	80	super_7	1	3	3
ED793483	80	super_7	6	2	14
ED778304	80	super_7	1	3	3
ED781886	80	super_7	1	3	3
ED722832	80	super_7	1	1	1
ED786318	80	super_7	1	2	2
ED721731	80	super_7	1	1	1
ED759389	80	super_7	3	4	12
ED716441	80	super_7	26	6	58
ED694704	80	super_7	1	1	1
ED737569	80	super_7	1	1	1
ED707823	80	super_7	1	1	1
ED727938	80	super_7	1	2	2
ED685181	80	super_7	1	2	2
ED740533	80	super_7	1	1	1
CZ514516	80	super_7	1	2	2
ED678825	80	super_7	1	2	2
ED774067	80	super_7	1	1	1
ED791951	80	super_7	1	3	3
ED737570	80	super_7	1	1	1
ED736912	80	super_7	1	1	1
ED787524	80	super_7	1	3	3
ED727939	80	super_7	1	2	2
ED707824	80	super_7	2	1	2
ED779125	80	super_7	1	3	3
ED779167	80	super_7	1	2	2
ED706599	80	super_7	1	1	1
ED793105	80	super_7	1	1	1
ED731122	80	super_7	1	3	3
ED774068	80	super_7	1	2	2
ED791952	80	super_7	1	1	1
ED733603	80	super_7	1	1	1
ED788296	80	super_7	1	6	6
ED702862	80	super_7	1	2	2
ED701867	80	super_7	1	2	2
ED701391	80	super_7	1	1	1
ED773023	80	super_7	1	5	5
ED694703	80	super_70	2	1	2
CZ505683	142	super_1	1	2	2
ED770823	142	super_19	14	3	63
ED703789	142	super_23	4	2	10
ED779883	142	super_23	12	3	36
ED716898	142	super_32	34	1	61
ED744672	142	super_39	8	2	35
ED735386	142	super_41	1	2	2
ED767448	142	super_7	1	3	3
CZ499033	142	super_7	6	4	9
ED776929	142	super_7	1	3	3
CZ505098	142	super_7	1	2	2
ED660074	142	super_7	1	2	2
ED691484	142	super_7	1	2	2
ED738062	142	super_7	4	4	12
ED727840	142	super_7	1	1	1
ED734751	142	super_7	1	2	2
ED770822	142	super_7	1	1	1
CZ509958	142	super_7	1	2	2
CZ516519	142	super_7	1	3	3
ED705214	142	super_7	1	2	2
CZ508569	142	super_7	1	2	2
ED660075	142	super_7	23	1	28
ED782854	142	super_7	1	2	2
ED738063	142	super_7	1	1	1
ED776930	142	super_7	1	1	1
ED727223	142	super_7	1	2	2
ED788145	142	super_7	1	1	1
ED741672	142	super_7	1	1	1
CZ506079	142	super_7	1	24	24
ED790173	142	super_7	102	56	1052
ED744673	142	super_7	1	3	3
CZ509789	142	super_7	1	2	2
ED705763	142	super_7	1	1	1
ED694944	142	super_7	1	1	1
CZ514100	142	super_7	1	3	3
ED729293	142	super_7	1	3	3
ED775938	142	super_7	1	2	2
ED734139	142	super_7	1	5	5
ED790174	142	super_7	1	4	4
CZ504324	142	super_7	1	1	1
ED683490	142	super_7	1	2	2
ED681198	142	super_7	1	1	1
ED754053	142	super_7	3	1	6
ED725180	142	super_7	1	3	3
CZ500143	142	super_7	1	2	2
CZ502083	142	super_7	1	2	2
ED689792	142	super_7	1	1	1
ED708835	142	super_7	1	3	3
CZ507229	142	super_7	1	3	3
ED756975	142	super_7	1	5	5
ED648322	142	super_7	1	2	2
ED792435	142	super_7	1	2	2
ED734572	142	super_7	1	3	3
ED761705	142	super_7	6	1	6
ED744126	142	super_7	1	3	3
ED743760	142	super_7	1	2	2
ED786200	142	super_7	1	5	5
ED735385	142	super_7	1	2	2
ED744950	142	super_7	1	2	2
ED717193	142	super_90	2	3	9
ED731052	214	super_0	2	5	7
CZ514001	214	super_1	5	8	24
ED773502	214	super_1108	32	1	55
ED694111	214	super_2	3	3	9
ED694110	214	super_26	31	1	46
CZ499191	214	super_26	26	3	111
ED778815	214	super_389	2	3	6
CZ505367	214	super_46	39	5	305
ED792352	214	super_58	66	10	330
CZ499916	214	super_6	1	2	2
ED738206	214	super_7	1	2	2
ED792353	214	super_7	1	2	2
ED775893	214	super_7	1	2	2
ED718772	214	super_7	11	2	28
ED729834	214	super_7	1	1	1
CZ503503	214	super_7	1	2	2
ED731053	214	super_7	1	4	4
ED749184	214	super_7	1	1	1
ED784466	214	super_7	1	4	4
ED732561	214	super_7	1	2	2
ED773775	214	super_7	1	5	5
ED706781	214	super_7	1	4	4
ED745898	214	super_7	1	3	3
ED747555	214	super_7	1	1	1
ED782838	214	super_7	1	1	1
ED758694	214	super_7	1	2	2
ED738251	214	super_7	1	3	3
ED736600	214	super_7	1	3	3
ED734064	214	super_7	1	1	1
ED753376	214	super_7	1	1	1
ED705457	214	super_7	1	2	2
ED719490	214	super_7	1	2	2
ED698338	214	super_7	1	1	1
ED773688	214	super_7	1	1	1
ED677009	214	super_7	1	1	1
ED765604	214	super_7	1	4	4
ED782196	214	super_7	1	4	4
ED756077	214	super_7	1	2	2
ED734568	214	super_7	1	2	2
CZ511196	214	super_7	1	5	5
ED688095	214	super_7	1	1	1
ED735300	214	super_7	1	7	7
ED769501	214	super_7	1	2	2
CZ515742	214	super_7	1	1	1
ED723170	214	super_7	1	1	1
ED732786	214	super_7	1	3	3
ED728917	214	super_7	1	1	1
ED756713	214	super_7	1	2	2
ED727573	214	super_7	1	3	3
ED744100	214	super_7	1	2	2
ED668887	214	super_7	1	1	1
ED696224	214	super_7	1	1	1
ED719476	214	super_7	1	2	2
ED756249	214	super_7	1	3	3
ED773469	214	super_7	1	3	3
ED792114	214	super_7	1	2	2
ED691664	214	super_7	1	1	1
ED726935	214	super_7	1	2	2
CZ511683	214	super_7	1	5	5
CZ513164	214	super_7	1	3	3
ED736126	214	super_7	39	6	110
ED782579	214	super_7	1	2	2
ED746863	214	super_7	1	3	3
ED697247	214	super_7	1	3	3
CZ503596	214	super_7	1	2	2
ED786267	214	super_7	1	2	2
ED782580	214	super_7	1	2	2
CZ500230	214	super_7	1	2	2
ED758884	214	super_7	1	2	2
ED723760	214	super_7	1	3	3
ED752283	214	super_7	1	1	1
ED736253	214	super_7	1	1	1
ED786268	214	super_7	1	5	5
ED701734	214	super_7	1	2	2
ED685333	214	super_7	1	1	1
ED683641	214	super_7	1	1	1
ED668153	214	super_7	1	1	1
ED776130	214	super_7	1	1	1
ED744987	214	super_7	1	3	3
ED773503	214	super_7	1	1	1
ED729833	214	super_7	7	2	8
ED710754	214	super_7	3	1	3
ED776129	214	super_93	52	6	366
ED753033	255	super_1188	1	2	2
ED762462	255	super_150	2	1	2
CZ514052	255	super_54	1	3	3
ED777492	255	super_54	1	3	3
ED706680	255	super_54	1	1	1
ED755897	255	super_54	1	4	4
ED739345	255	super_54	1	3	3
ED743831	255	super_54	1	2	2
ED783427	255	super_54	1	4	4
ED706681	255	super_54	1	1	1
ED695708	255	super_54	1	2	2
CZ505644	255	super_54	1	1	1
ED773139	255	super_54	1	2	2
CZ505889	255	super_54	1	4	4
ED723717	255	super_54	1	4	4
CZ501287	255	super_54	1	2	2
ED762463	255	super_54	1	3	3
ED717727	255	super_54	1	2	2
ED695041	255	super_54	1	3	3
ED756872	255	super_54	1	1	1
ED687062	255	super_54	1	1	1
ED785615	255	super_54	1	8	8
ED792055	255	super_54	1	2	2
ED768709	255	super_54	1	2	2
ED685111	255	super_54	1	2	2
CZ510067	255	super_54	1	3	3
ED716463	255	super_54	1	2	2
ED701761	255	super_54	1	5	5
ED705089	255	super_54	1	1	1
ED734752	255	super_54	1	4	4
ED793528	255	super_54	1	5	5
CZ501873	255	super_54	1	2	2
ED721501	255	super_54	1	1	1
ED777871	255	super_54	1	2	2
ED785358	255	super_54	1	1	1
ED729774	255	super_54	1	1	1
ED646726	255	super_54	1	2	2
ED734720	255	super_54	1	3	3
ED785527	255	super_54	1	3	3
ED779942	255	super_54	1	2	2
ED653170	255	super_54	1	1	1
CZ506093	255	super_54	1	2	2
ED740542	255	super_54	1	1	1
ED734753	255	super_7	2	1	2
ED709064	255	super_70	1	4	4
ED753032	255	super_9	23	5	65
ED786169	272	super_302	23	1	38
ED702554	272	super_54	2	1	2
ED738559	272	super_59	1	2	2
ED775222	272	super_7	1	1	1
ED663008	272	super_7	1	1	1
ED706267	272	super_7	1	1	1
ED786170	272	super_7	1	2	2
ED695225	272	super_7	1	2	2
ED748607	272	super_7	1	3	3
ED785178	272	super_7	1	5	5
ED779222	272	super_7	1	3	3
ED723713	272	super_7	1	3	3
ED763597	272	super_7	1	2	2
CZ501212	272	super_7	22	2	60
CZ510720	272	super_7	1	1	1
CZ509801	272	super_7	1	3	3
ED702555	272	super_7	1	2	2
CZ508966	272	super_7	1	6	6
ED663451	272	super_7	1	2	2
ED728369	272	super_7	1	2	2
ED709519	272	super_7	1	1	1
ED684353	272	super_7	1	1	1
ED702028	272	super_7	1	2	2
CZ511467	272	super_7	1	2	2
ED712433	272	super_7	1	2	2
ED705586	272	super_7	1	3	3
ED728953	272	super_7	1	2	2
ED726964	272	super_7	1	2	2
ED717417	272	super_7	1	2	2
ED691042	272	super_7	1	1	1
ED719770	272	super_7	1	4	4
ED738275	272	super_7	1	1	1
ED777282	272	super_7	1	3	3
CZ505429	272	super_7	1	2	2
ED753964	272	super_7	1	2	2
ED762040	272	super_7	1	2	2
ED706093	272	super_7	1	1	1
ED760928	272	super_7	1	5	5
ED702042	272	super_7	1	1	1
ED765420	272	super_7	1	1	1
ED719771	272	super_7	1	1	1
ED726132	272	super_7	1	3	3
ED666830	272	super_7	1	1	1
CZ504331	272	super_7	1	4	4
ED788075	272	super_7	1	2	2
ED772101	272	super_7	2	2	3
ED718425	272	super_7	1	1	1
ED715082	272	super_7	1	1	1
ED694629	272	super_7	1	1	1
ED701465	272	super_7	1	1	1
CZ510371	272	super_7	1	2	2
CZ511328	272	super_7	1	3	3
ED779292	272	super_7	1	2	2
ED646395	272	super_7	1	1	1
ED772651	272	super_7	1	1	1
CZ508762	272	super_7	1	3	3
ED776376	272	super_7	1	7	7
ED718169	272	super_7	1	4	4
ED737380	272	super_7	1	3	3
CZ508388	272	super_7	1	2	2
ED752818	272	super_7	1	2	2
ED739773	272	super_7	1	1	1
CZ514558	272	super_7	1	3	3
ED765204	272	super_7	1	2	2
ED790827	272	super_7	1	2	2
ED699277	272	super_7	1	3	3
CZ507989	272	super_7	1	5	5
CZ514670	272	super_7	1	2	2
ED733731	272	super_7	2	1	2
ED739693	272	super_7	1	1	1
ED705854	272	super_7	1	2	2
ED765025	272	super_7	1	2	2
ED786774	272	super_7	1	4	4
ED728952	272	super_96	24	2	58
ED700175	275	super_0	5	1	14
ED766225	275	super_16	21	1	42
ED745109	275	super_19	25	1	46
CZ505162	275	super_2	3	8	22
ED771911	275	super_23	47	7	124
ED777071	275	super_23	45	7	113
ED738640	275	super_23	56	2	252
ED730849	275	super_27	51	2	188
CZ499692	275	super_28	1	2	2
ED707321	275	super_28	53	2	198
CZ502002	275	super_35	1	2	2
CZ514984	275	super_40	1	2	2
CZ515482	275	super_41	17	2	60
ED728780	275	super_43	32	2	116
ED645036	275	super_44	3	1	3
ED704745	275	super_45	1	2	2
ED758554	275	super_5	9	1	9
ED754511	275	super_56	18	2	28
ED730693	275	super_6	28	4	74
CZ515388	275	super_61	18	6	69
ED728779	275	super_61	19	4	56
ED781830	275	super_621	1	1	1
ED703816	275	super_621	1	2	2
ED771784	275	super_621	2	2	3
ED778503	275	super_621	2	2	3
ED704643	275	super_621	9	2	34
ED684340	275	super_7	1	4	4
ED710069	275	super_7	1	2	2
ED726915	275	super_7	1	1	1
ED680848	275	super_7	1	1	1
CZ511911	275	super_7	1	3	3
ED791645	275	super_7	1	4	4
ED760850	275	super_7	4	1	4
ED689176	275	super_7	1	1	1
ED661371	275	super_7	1	1	1
ED698946	275	super_7	1	2	2
ED653245	275	super_7	1	1	1
ED672155	275	super_7	1	2	2
ED760851	275	super_7	1	2	2
ED751517	275	super_7	1	1	1
ED664031	275	super_7	1	2	2
ED777072	275	super_7	1	1	1
ED774022	275	super_7	1	1	1
CZ508543	275	super_7	1	2	2
ED695079	275	super_7	1	1	1
CZ501682	275	super_7	1	2	2
ED677967	275	super_7	1	1	1
ED714750	275	super_7	1	2	2
ED668385	275	super_7	1	1	1
ED699249	275	super_7	1	2	2
ED700246	275	super_7	1	3	3
ED716287	275	super_7	1	1	1
ED754512	275	super_7	1	2	2
ED667995	275	super_7	1	2	2
ED766226	275	super_7	1	3	3
ED735480	275	super_7	1	3	3
ED758555	275	super_7	1	1	1
ED757662	275	super_7	1	3	3
ED717732	275	super_7	4	1	7
CZ502888	275	super_7	1	2	2
ED676987	275	super_7	8	1	8
ED717541	275	super_7	1	3	3
ED671738	275	super_7	1	1	1
ED672922	275	super_7	1	1	1
CZ505256	275	super_7	1	3	3
CZ509138	275	super_7	20	4	52
ED770255	275	super_7	35	5	51
ED648493	275	super_7	1	1	1
ED703815	275	super_7	12	3	19
ED717611	275	super_7	20	4	52
ED770256	275	super_7	1	1	1
ED781831	275	super_7	1	2	2
ED694620	275	super_7	1	2	2
ED730692	275	super_7	2	1	3
CZ507592	275	super_7	1	2	2
ED738001	275	super_7	1	2	2
ED780382	275	super_7	1	2	2
CZ503703	275	super_7	1	2	2
ED724634	275	super_7	1	2	2
ED735171	275	super_7	1	1	1
ED780080	275	super_7	1	2	2
CZ513463	275	super_7	1	3	3
ED694621	275	super_7	15	8	32
ED737549	275	super_7	1	1	1
ED751702	275	super_7	1	2	2
CZ499775	275	super_7	1	2	2
ED738639	275	super_7	1	1	1
ED780081	275	super_7	3	1	3
ED693230	275	super_7	1	2	2
ED737550	275	super_7	1	3	3
ED783446	275	super_7	1	2	2
CZ515054	275	super_7	1	3	3
ED730363	275	super_7	1	2	2
ED744033	275	super_7	1	1	1
ED724635	275	super_7	1	1	1
CZ515334	275	super_7	1	2	2
ED751703	275	super_7	12	2	28
ED673453	275	super_7	1	1	1
ED759908	275	super_7	1	2	2
CZ509713	275	super_7	1	5	5
ED777926	275	super_7	1	1	1
ED726493	275	super_7	1	3	3
ED704644	275	super_7	14	1	18
CZ513243	275	super_7	1	2	2
CZ499492	275	super_7	1	2	2
CZ510438	275	super_7	1	2	2
CZ511855	275	super_7	1	2	2
ED709834	275	super_7	1	1	1
CZ506440	275	super_7	1	3	3
ED674484	275	super_7	1	1	1
ED713868	275	super_7	1	1	1
ED775565	275	super_7	1	1	1
ED663751	275	super_7	1	1	1
ED772995	275	super_7	1	2	2
ED723716	275	super_7	1	2	2
ED694366	275	super_7	1	1	1
ED714936	275	super_7	1	2	2
ED782628	275	super_7	1	4	4
ED755577	275	super_7	1	1	1
ED788672	275	super_7	1	10	10
ED792297	275	super_7	1	3	3
ED742025	275	super_7	3	1	3
ED745111	275	super_7	1	4	4
ED715845	275	super_7	1	2	2
ED647605	275	super_7	1	1	1
CZ513525	275	super_7	1	1	1
ED725782	275	super_7	2	1	2
ED751292	275	super_7	1	1	1
ED756986	275	super_7	1	1	1
ED781473	275	super_7	1	2	2
ED697410	275	super_7	1	1	1
ED773138	275	super_7	1	2	2
CZ513148	275	super_7	1	2	2
ED701428	275	super_7	1	1	1
ED751468	275	super_7	1	4	4
ED717966	275	super_7	1	2	2
ED717495	275	super_7	1	1	1
ED645981	275	super_7	1	2	2
CZ515084	275	super_7	1	3	3
ED730367	275	super_7	1	3	3
ED701429	275	super_7	3	3	6
ED767596	275	super_7	1	2	2
ED743203	275	super_7	1	1	1
ED661781	275	super_7	1	3	3
ED730316	275	super_7	1	1	1
ED743504	275	super_7	1	5	5
ED759377	275	super_7	1	4	4
ED761270	275	super_7	1	1	1
CZ515886	275	super_7	1	4	4
ED727703	275	super_7	1	1	1
ED737525	275	super_7	1	1	1
ED761271	275	super_7	1	2	2
CZ503969	275	super_7	5	3	18
CZ511333	275	super_7	1	3	3
CZ503674	275	super_7	1	2	2
ED744780	275	super_7	1	1	1
ED738967	275	super_7	4	1	5
CZ510422	275	super_7	1	3	3
ED741458	275	super_7	1	4	4
ED680615	275	super_7	5	1	6
ED721957	275	super_7	58	22	288
ED718316	275	super_7	1	1	1
ED726599	275	super_7	1	1	1
ED732282	275	super_7	1	2	2
ED703106	275	super_7	1	1	1
CZ499557	275	super_7	1	4	4
ED742149	275	super_7	1	1	1
ED751359	275	super_7	1	2	2
CZ506554	275	super_7	1	2	2
ED692232	275	super_7	1	1	1
ED670380	275	super_7	4	2	5
ED730850	275	super_7	1	1	1
ED751360	275	super_7	3	1	3
ED722378	275	super_7	1	3	3
CZ499104	275	super_726	16	2	68
ED771411	275	super_73	1	5	5
ED717540	275	super_8	21	1	27
ED687154	275	super_9	18	1	28
ED676271	275	super_93	90	1	382
ED700174	275	super_97	46	1	82
ED708122	275	super_99	1	1	1
ED708123	275	super_99	1	2	2
ED741542	276	super_1	1	2	2
ED710880	276	super_21	1	2	2
ED761441	276	super_23	1	1	1
ED708985	276	super_26	1	1	1
ED749778	276	super_3346	7	2	14
CZ503306	276	super_54	1	2	2
ED673570	276	super_54	1	1	1
ED766292	276	super_54	1	3	3
ED695358	276	super_54	1	2	2
ED720976	276	super_54	1	1	1
ED792463	276	super_54	1	7	7
ED756303	276	super_54	1	1	1
ED671575	276	super_54	1	1	1
ED719544	276	super_54	1	3	3
CZ510625	276	super_54	1	2	2
CZ507949	276	super_54	1	2	2
CZ516216	276	super_54	1	3	3
ED754808	276	super_54	1	1	1
ED768127	276	super_54	1	4	4
ED790699	276	super_54	1	1	1
ED743441	276	super_54	1	2	2
ED652775	276	super_54	1	2	2
ED696650	276	super_54	1	3	3
ED736522	276	super_54	1	3	3
ED746395	276	super_54	14	2	28
ED743276	276	super_54	1	1	1
ED660424	276	super_54	1	1	1
ED746396	276	super_54	1	1	1
ED679542	276	super_54	1	1	1
ED744815	276	super_54	1	1	1
ED731268	276	super_54	1	2	2
CZ503945	276	super_54	1	2	2
ED694124	276	super_54	1	2	2
ED708892	276	super_54	1	1	1
ED703131	276	super_54	1	1	1
ED699461	276	super_54	1	1	1
ED713505	276	super_54	1	1	1
CZ504614	276	super_54	1	1	1
ED693498	276	super_54	1	1	1
ED758903	276	super_54	1	3	3
ED730428	276	super_54	1	3	3
ED724921	276	super_54	1	2	2
ED765767	276	super_54	1	7	7
CZ511939	276	super_54	1	2	2
ED712340	276	super_54	1	1	1
ED724203	276	super_54	1	1	1
ED668149	276	super_54	1	1	1
CZ498894	276	super_54	1	2	2
ED775036	276	super_54	1	5	5
ED657355	276	super_54	1	1	1
ED718000	276	super_54	10	1	14
ED733842	276	super_54	1	1	1
ED774933	276	super_54	1	1	1
ED711782	276	super_54	1	3	3
ED754375	276	super_54	1	1	1
ED786066	276	super_54	1	3	3
ED738339	276	super_54	1	3	3
ED732663	276	super_54	1	2	2
CZ510319	276	super_54	1	2	2
ED761753	276	super_54	1	2	2
ED670991	276	super_54	1	1	1
CZ509168	276	super_54	1	2	2
ED765645	276	super_54	1	1	1
ED738280	276	super_54	1	2	2
ED780725	276	super_54	1	2	2
ED732664	276	super_54	2	3	6
ED718050	276	super_54	1	2	2
ED714162	276	super_54	1	3	3
ED753192	276	super_54	1	2	2
ED744589	276	super_54	1	1	1
ED773485	276	super_54	1	2	2
CZ500487	276	super_54	1	5	5
CZ509306	276	super_54	1	1	1
ED746787	276	super_54	1	2	2
CZ513996	276	super_54	1	1	1
ED729380	276	super_54	1	1	1
ED685056	276	super_54	1	1	1
ED679541	276	super_54	1	1	1
ED753193	276	super_54	1	2	2
ED726645	276	super_54	1	1	1
CZ509698	276	super_54	1	2	2
ED695513	276	super_54	1	2	2
ED750286	276	super_54	1	3	3
ED774091	276	super_54	1	2	2
ED736957	276	super_54	1	2	2
CZ502887	276	super_54	1	5	5
ED675306	276	super_54	1	1	1
ED787901	276	super_54	1	2	2
ED782202	276	super_54	1	2	2
ED737965	276	super_54	1	4	4
ED790536	276	super_54	1	3	3
ED714805	276	super_54	5	1	5
ED711352	276	super_54	1	1	1
ED789845	276	super_54	1	4	4
ED732627	276	super_54	1	5	5
ED732197	276	super_54	1	1	1
ED663766	276	super_54	1	2	2
ED771680	276	super_70	1	2	2
ED707959	276	super_79	1	2	2
ED724204	276	super_8	34	4	52
CZ510421	276	super_9	10	4	30
ED755497	322	super_1	1	2	2
ED741605	322	super_18	1	2	2
ED731355	322	super_19	3	3	6
ED778415	322	super_22	7	2	18
CZ500069	322	super_30	5	5	25
ED780004	322	super_41	7	2	18
ED775713	322	super_7	1	4	4
ED735838	322	super_7	1	6	6
ED768175	322	super_7	1	2	2
ED744868	322	super_7	1	3	3
ED669745	322	super_7	1	1	1
ED746374	322	super_7	1	4	4
ED738316	322	super_7	1	3	3
ED696390	322	super_7	1	2	2
ED758916	322	super_7	1	1	1
ED703191	322	super_7	1	2	2
ED763792	322	super_7	1	1	1
ED753804	322	super_7	1	5	5
ED773588	322	super_7	1	1	1
ED743242	322	super_7	1	2	2
ED758917	322	super_7	5	2	12
ED731356	322	super_7	1	4	4
CZ510974	322	super_7	1	2	2
ED725075	322	super_7	32	5	45
ED751838	322	super_7	1	1	1
ED778416	322	super_7	1	10	10
ED743956	322	super_7	1	1	1
CZ508790	322	super_7	1	4	4
ED715205	322	super_7	1	3	3
ED668589	322	super_7	1	1	1
ED682836	322	super_7	1	1	1
ED708263	322	super_7	1	1	1
ED728272	322	super_7	1	2	2
ED713808	322	super_7	1	2	2
CZ513889	322	super_7	1	2	2
ED773429	322	super_7	1	2	2
ED760424	322	super_7	1	2	2
ED759659	322	super_7	1	4	4
ED773277	322	super_7	1	4	4
ED782645	322	super_7	1	4	4
ED696333	322	super_7	1	4	4
CZ507566	322	super_7	1	3	3
CZ513909	322	super_7	1	4	4
ED726003	322	super_7	1	4	4
ED691291	322	super_7	7	1	10
CZ507114	322	super_7	1	1	1
ED681540	322	super_7	1	1	1
ED777819	322	super_7	1	2	2
ED669322	322	super_7	1	1	1
ED697154	322	super_7	1	1	1
ED770948	322	super_7	1	2	2
ED742789	322	super_7	1	1	1
ED676869	322	super_7	1	1	1
ED748640	322	super_7	1	2	2
ED777820	322	super_7	1	2	2
ED649904	322	super_7	1	1	1
ED789363	322	super_7	1	5	5
ED788375	322	super_7	1	1	1
CZ513087	322	super_7	1	3	3
ED666365	322	super_7	1	2	2
ED727452	322	super_7	1	1	1
ED673517	322	super_7	1	1	1
ED706342	322	super_7	1	1	1
CZ511474	322	super_7	1	2	2
CZ516013	322	super_7	1	5	5
ED702164	322	super_7	1	1	1
ED727656	322	super_7	1	2	2
CZ509436	322	super_7	2	2	4
ED716120	322	super_7	1	1	1
ED789677	322	super_7	1	4	4
ED738945	322	super_7	1	2	2
ED788376	322	super_7	1	3	3
ED720600	322	super_7	1	1	1
ED756232	322	super_7	1	4	4
ED664001	322	super_7	1	1	1
ED650144	322	super_7	1	2	2
ED738946	322	super_7	2	3	6
ED685816	322	super_7	1	1	1
ED755498	322	super_7	1	7	7
ED736196	412	super_10	19	1	20
ED693314	412	super_30	3	1	3
ED787374	412	super_35	23	4	120
ED759745	412	super_43	16	8	60
ED647344	412	super_582	1	2	2
ED688182	412	super_7	1	1	1
ED741783	412	super_7	1	5	5
CZ503246	412	super_7	1	3	3
ED790843	412	super_7	1	1	1
CZ505106	412	super_7	1	1	1
ED697132	412	super_7	1	2	2
ED760843	412	super_7	1	2	2
ED711650	412	super_7	1	2	2
ED728750	412	super_7	1	3	3
ED672080	412	super_7	1	1	1
ED671253	412	super_7	1	1	1
ED730055	412	super_7	1	2	2
ED766242	412	super_7	1	2	2
ED693315	412	super_7	1	2	2
ED712004	412	super_7	1	2	2
ED731942	412	super_7	1	1	1
ED785631	412	super_7	1	5	5
ED759744	412	super_7	1	2	2
ED763808	412	super_7	1	2	2
ED692060	412	super_7	1	4	4
ED733327	412	super_7	1	2	2
ED757104	412	super_7	1	2	2
CZ506329	412	super_7	1	4	4
ED767335	412	super_7	1	1	1
ED765191	412	super_7	1	3	3
ED736195	412	super_7	1	3	3
ED715908	412	super_7	1	3	3
ED710251	412	super_7	1	2	2
ED772254	412	super_7	1	2	2
ED772847	412	super_7	1	5	5
ED792199	412	super_7	1	2	2
ED793219	412	super_7	1	5	5
ED721417	412	super_7	1	1	1
ED787375	412	super_8	25	2	31
ED742302	515	super_0	1	2	2
ED672999	515	super_0	1	1	1
ED708794	515	super_0	1	1	1
CZ503955	515	super_0	1	2	2
ED781564	515	super_0	1	1	1
ED792344	515	super_0	1	3	3
ED737731	515	super_0	1	1	1
CZ505516	515	super_0	1	3	3
ED735306	515	super_0	1	1	1
ED740175	515	super_0	1	3	3
ED777721	515	super_0	1	2	2
ED691236	515	super_0	1	1	1
ED714266	515	super_0	1	4	4
ED724235	515	super_0	1	1	1
ED745249	515	super_0	1	3	3
ED700430	515	super_0	1	3	3
ED680972	515	super_0	1	2	2
ED734785	515	super_0	1	6	6
CZ509079	515	super_0	1	2	2
ED744083	515	super_0	1	2	2
ED647335	515	super_0	1	1	1
CZ503967	515	super_0	1	4	4
ED736915	515	super_0	1	4	4
ED713250	515	super_0	1	1	1
ED694132	515	super_0	1	2	2
ED660443	515	super_0	1	3	3
ED667153	515	super_0	1	1	1
ED770187	515	super_0	1	4	4
ED738727	515	super_0	1	2	2
ED717360	515	super_0	1	5	5
ED774678	515	super_0	1	3	3
ED659095	515	super_0	1	2	2
ED716415	515	super_0	1	1	1
ED750901	515	super_0	1	1	1
ED742467	515	super_0	1	2	2
CZ508583	515	super_0	1	1	1
ED763263	515	super_0	1	1	1
ED786908	515	super_0	1	6	6
ED757502	515	super_0	1	1	1
ED755200	515	super_0	1	6	6
CZ499744	515	super_0	1	1	1
ED694513	515	super_0	1	3	3
ED741983	515	super_0	1	2	2
ED781563	515	super_0	2	3	6
ED664745	515	super_0	1	1	1
ED772509	515	super_0	1	3	3
CZ505738	515	super_0	1	2	2
CZ514196	515	super_0	1	3	3
ED773492	515	super_0	1	1	1
CZ502995	515	super_0	1	3	3
ED673058	515	super_0	1	1	1
ED708825	515	super_0	1	1	1
ED665364	515	super_0	1	1	1
ED665491	515	super_0	1	1	1
ED694976	515	super_0	1	1	1
ED662043	515	super_0	1	1	1
ED679712	515	super_0	1	3	3
ED785506	515	super_0	1	1	1
CZ506888	515	super_0	1	1	1
ED679390	515	super_0	2	1	2
ED694739	515	super_0	1	8	8
ED784971	515	super_0	1	7	7
ED793466	515	super_0	1	9	9
ED663174	515	super_0	1	1	1
CZ504154	515	super_0	1	2	2
ED778268	515	super_0	1	1	1
ED683216	515	super_0	1	2	2
ED756710	515	super_0	1	2	2
ED745719	515	super_0	1	3	3
ED772975	515	super_0	1	1	1
ED771888	515	super_0	1	1	1
CZ514553	515	super_0	29	20	210
ED738674	515	super_0	1	3	3
CZ506709	515	super_0	1	1	1
ED772976	515	super_0	1	6	6
ED718767	515	super_1	3	1	4
ED766716	515	super_136	1	2	2
ED777985	515	super_16	13	2	32
CZ499925	515	super_18	1	2	2
CZ498630	515	super_64	1	3	3
ED693374	515	super_64	1	1	1
CZ504207	515	super_68	1	5	5
ED704649	515	super_721	2	1	2
ED702142	515	super_721	1	2	2
ED790666	515	super_721	1	1	1
ED781027	515	super_82	34	2	96
ED668638	515	super_94	44	1	81
ED725011	746	super_1	1	1	1
ED788185	746	super_10	8	6	30
ED779968	746	super_10	48	4	332
ED778782	746	super_10	48	2	166
ED764468	746	super_104	1	1	1
ED709250	746	super_126	1	1	1
ED783048	746	super_15	1	2	2
ED758027	746	super_155	20	1	39
ED692897	746	super_18	11	1	27
CZ498673	746	super_18	1	2	2
ED750532	746	super_19	18	3	33
ED718704	746	super_2	4	2	10
ED736737	746	super_22	1	3	3
ED720208	746	super_22	3	12	18
CZ503626	746	super_22	1	3	3
ED759823	746	super_22	1	3	3
ED729093	746	super_22	1	2	2
ED650429	746	super_22	1	1	1
ED752790	746	super_22	1	1	1
ED735732	746	super_22	1	1	1
ED743702	746	super_22	5	2	10
ED778015	746	super_22	1	3	3
ED735164	746	super_22	1	4	4
ED701772	746	super_22	1	2	2
ED669064	746	super_22	1	1	1
ED779577	746	super_22	1	4	4
ED716392	746	super_22	1	4	4
ED701773	746	super_22	1	1	1
CZ510015	746	super_22	1	2	2
ED716332	746	super_22	1	2	2
CZ513397	746	super_22	1	4	4
CZ513532	746	super_22	1	2	2
ED711072	746	super_22	1	2	2
CZ502501	746	super_22	1	2	2
CZ511677	746	super_22	1	2	2
ED790643	746	super_22	1	7	7
ED772180	746	super_22	1	2	2
ED668775	746	super_22	1	1	1
ED730024	746	super_22	1	1	1
ED697473	746	super_22	1	2	2
ED766832	746	super_22	1	1	1
ED777454	746	super_22	1	2	2
ED668371	746	super_22	1	1	1
CZ498836	746	super_22	1	3	3
ED671281	746	super_22	1	3	3
ED667511	746	super_22	1	2	2
ED735176	746	super_22	1	1	1
ED654309	746	super_22	1	2	2
ED790611	746	super_22	1	6	6
ED783805	746	super_22	1	8	8
ED730025	746	super_22	1	2	2
ED722685	746	super_22	1	1	1
CZ503326	746	super_22	1	3	3
ED673911	746	super_22	1	1	1
ED726899	746	super_22	1	1	1
ED792815	746	super_22	1	2	2
CZ512544	746	super_22	1	3	3
ED787140	746	super_22	1	4	4
ED697234	746	super_22	1	1	1
ED780997	746	super_22	1	4	4
ED736576	746	super_22	1	1	1
ED765076	746	super_22	1	2	2
ED783954	746	super_22	1	1	1
ED695382	746	super_22	1	1	1
ED698271	746	super_22	1	1	1
CZ511504	746	super_22	1	2	2
ED703761	746	super_22	1	1	1
ED701060	746	super_22	2	2	4
ED765265	746	super_22	1	3	3
CZ504002	746	super_22	1	2	2
ED737487	746	super_22	1	1	1
CZ509688	746	super_22	1	2	2
ED695383	746	super_22	1	2	2
ED679128	746	super_22	1	1	1
ED750268	746	super_22	1	1	1
ED774514	746	super_22	1	1	1
ED765305	746	super_22	1	2	2
ED718552	746	super_22	1	2	2
ED716800	746	super_22	1	2	2
ED757206	746	super_22	1	2	2
ED738957	746	super_22	1	3	3
ED765591	746	super_22	1	1	1
ED768587	746	super_22	1	1	1
ED750269	746	super_22	14	2	32
CZ513730	746	super_22	1	5	5
CZ510181	746	super_22	1	2	2
ED713337	746	super_22	1	1	1
ED744266	746	super_22	1	4	4
ED731692	746	super_22	1	1	1
ED718010	746	super_22	1	1	1
CZ498442	746	super_22	1	2	2
ED675539	746	super_22	1	1	1
ED730112	746	super_22	1	3	3
CZ505058	746	super_22	1	2	2
CZ501653	746	super_22	1	2	2
CZ513805	746	super_22	1	3	3
ED726562	746	super_22	1	2	2
CZ510606	746	super_22	1	2	2
CZ512476	746	super_22	1	3	3
ED697916	746	super_22	1	2	2
ED792445	746	super_22	1	8	8
ED711332	746	super_22	1	3	3
ED702898	746	super_22	1	1	1
ED663928	746	super_22	1	1	1
ED668551	746	super_22	1	1	1
ED759255	746	super_22	6	15	30
ED695741	746	super_22	1	2	2
ED746000	746	super_22	1	3	3
ED656735	746	super_22	1	2	2
ED746629	746	super_22	1	2	2
ED759256	746	super_22	1	2	2
CZ516414	746	super_22	1	3	3
ED788186	746	super_22	1	1	1
ED771269	746	super_22	1	4	4
CZ507129	746	super_22	1	1	1
CZ513567	746	super_22	1	1	1
CZ502276	746	super_22	1	2	2
ED774776	746	super_22	1	2	2
ED760986	746	super_22	2	4	8
CZ514759	746	super_22	1	3	3
ED727599	746	super_22	1	3	3
ED701673	746	super_22	1	1	1
ED786110	746	super_22	1	5	5
ED764834	746	super_22	1	1	1
ED674316	746	super_22	1	2	2
ED750120	746	super_22	1	2	2
ED726450	746	super_22	1	1	1
ED718702	746	super_22	1	1	1
ED713967	746	super_22	23	6	81
ED769806	746	super_22	1	1	1
ED741989	746	super_22	1	1	1
ED714566	746	super_22	1	1	1
ED713968	746	super_22	1	2	2
ED683545	746	super_22	1	2	2
ED787811	746	super_22	1	3	3
ED753290	746	super_22	1	1	1
ED775285	746	super_22	1	1	1
ED729131	746	super_22	1	4	4
ED785799	746	super_22	1	1	1
ED711846	746	super_22	1	1	1
ED709044	746	super_22	1	1	1
ED682313	746	super_22	10	1	10
ED777159	746	super_22	1	1	1
ED785800	746	super_22	1	2	2
ED772738	746	super_22	1	2	2
ED786330	746	super_22	1	1	1
ED785785	746	super_22	1	1	1
ED791777	746	super_22	1	2	2
ED717899	746	super_22	1	2	2
ED708676	746	super_22	1	5	5
CZ505842	746	super_22	1	2	2
ED703578	746	super_22	1	2	2
ED791778	746	super_22	1	2	2
ED705683	746	super_22	6	2	7
CZ503933	746	super_22	1	1	1
ED753515	746	super_22	1	1	1
ED720674	746	super_22	1	2	2
CZ515873	746	super_22	1	5	5
ED746524	746	super_22	1	1	1
ED694654	746	super_22	1	2	2
ED778447	746	super_22	1	2	2
ED740247	746	super_22	1	1	1
ED693754	746	super_22	1	1	1
ED727002	746	super_22	1	3	3
ED777147	746	super_22	1	2	2
ED727812	746	super_22	1	3	3
ED695725	746	super_22	1	1	1
ED704808	746	super_22	1	2	2
ED769128	746	super_22	1	3	3
ED718838	746	super_22	1	1	1
ED741679	746	super_22	1	1	1
CZ515896	746	super_22	1	2	2
ED749801	746	super_22	1	2	2
CZ500460	746	super_22	1	4	4
ED694346	746	super_22	1	1	1
ED782940	746	super_22	1	6	6
CZ512882	746	super_22	1	1	1
ED758061	746	super_22	1	2	2
ED758968	746	super_22	1	1	1
CZ515852	746	super_22	1	8	8
CZ501176	746	super_22	1	3	3
ED701754	746	super_22	1	2	2
ED773559	746	super_22	1	3	3
ED755250	746	super_22	1	2	2
ED689440	746	super_22	1	2	2
ED645384	746	super_22	1	2	2
ED735490	746	super_22	1	2	2
ED754027	746	super_22	1	1	1
ED660089	746	super_22	1	1	1
ED738114	746	super_22	26	2	34
ED649245	746	super_22	1	1	1
ED726266	746	super_22	1	2	2
ED785849	746	super_22	1	4	4
ED772348	746	super_22	1	2	2
ED694342	746	super_22	1	1	1
ED763343	746	super_22	1	1	1
ED731998	746	super_22	1	1	1
ED778781	746	super_22	1	2	2
ED738115	746	super_22	1	1	1
ED774109	746	super_22	1	2	2
CZ510321	746	super_22	1	2	2
ED754035	746	super_22	1	2	2
ED731999	746	super_22	1	2	2
CZ501136	746	super_22	1	3	3
ED706467	746	super_22	1	2	2
ED692265	746	super_22	1	2	2
ED789159	746	super_22	1	2	2
ED681695	746	super_22	1	1	1
ED751657	746	super_22	1	3	3
ED789389	746	super_22	1	2	2
ED745641	746	super_22	1	8	8
ED718336	746	super_22	1	2	2
ED779974	746	super_22	1	2	2
ED763380	746	super_22	1	2	2
CZ504065	746	super_22	1	2	2
ED734404	746	super_22	1	4	4
ED789160	746	super_22	1	1	1
ED791484	746	super_22	1	2	2
ED791379	746	super_22	1	2	2
CZ501860	746	super_22	1	4	4
ED755863	746	super_22	1	3	3
CZ511748	746	super_22	1	1	1
ED698236	746	super_22	1	1	1
ED706610	746	super_22	1	1	1
ED648966	746	super_22	1	1	1
CZ513077	746	super_22	1	3	3
ED738698	746	super_22	1	2	2
ED737767	746	super_22	1	4	4
ED741173	746	super_22	3	2	4
CZ514432	746	super_22	1	4	4
ED769824	746	super_22	1	2	2
ED682003	746	super_22	1	3	3
ED775077	746	super_22	1	2	2
ED696598	746	super_22	1	1	1
ED650154	746	super_22	1	2	2
ED741174	746	super_22	1	2	2
ED703609	746	super_22	1	5	5
ED740986	746	super_22	6	2	12
CZ505578	746	super_22	1	2	2
ED782981	746	super_22	1	1	1
CZ513595	746	super_22	1	3	3
CZ508397	746	super_22	1	1	1
ED727540	746	super_22	1	4	4
ED707634	746	super_22	1	3	3
CZ514011	746	super_22	1	4	4
ED729012	746	super_22	1	3	3
ED740987	746	super_22	1	2	2
CZ502479	746	super_22	1	2	2
ED699808	746	super_22	1	2	2
ED753730	746	super_22	1	1	1
CZ511760	746	super_22	1	1	1
ED768726	746	super_22	1	1	1
ED789335	746	super_22	1	1	1
ED698405	746	super_22	1	1	1
ED768727	746	super_22	1	2	2
CZ515951	746	super_22	1	4	4
ED744321	746	super_22	1	3	3
ED718149	746	super_22	1	1	1
ED653863	746	super_22	1	3	3
CZ503783	746	super_22	1	2	2
ED706657	746	super_22	1	1	1
CZ504772	746	super_22	1	2	2
CZ506883	746	super_22	1	2	2
ED771209	746	super_22	1	5	5
ED737524	746	super_22	1	3	3
CZ511801	746	super_22	1	2	2
ED715863	746	super_22	1	2	2
ED703138	746	super_22	1	2	2
ED703177	746	super_22	1	3	3
CZ512941	746	super_22	1	1	1
ED679034	746	super_22	1	1	1
ED776565	746	super_22	1	2	2
CZ503390	746	super_22	1	1	1
ED702386	746	super_22	1	3	3
ED749631	746	super_22	1	1	1
ED702826	746	super_22	1	3	3
CZ506156	746	super_22	1	3	3
ED670157	746	super_22	1	3	3
ED656714	746	super_22	1	2	2
ED776276	746	super_22	1	4	4
ED739168	746	super_22	1	3	3
ED776338	746	super_22	1	4	4
ED670822	746	super_22	1	1	1
ED781571	746	super_22	1	1	1
ED746751	746	super_22	1	1	1
CZ516367	746	super_22	1	8	8
ED727264	746	super_22	1	1	1
ED693914	746	super_22	1	3	3
ED706611	746	super_22	1	1	1
ED763982	746	super_22	1	2	2
ED769461	746	super_22	1	1	1
ED745038	746	super_22	1	1	1
ED726677	746	super_22	1	1	1
ED743243	746	super_22	14	1	15
ED762677	746	super_22	1	2	2
ED675409	746	super_22	1	1	1
ED744641	746	super_22	1	3	3
ED735697	746	super_22	1	1	1
ED766556	746	super_22	1	2	2
ED701936	746	super_22	1	2	2
CZ514524	746	super_22	1	5	5
ED699355	746	super_22	1	1	1
CZ502841	746	super_22	1	2	2
ED777304	746	super_22	1	1	1
ED673821	746	super_22	1	1	1
ED725837	746	super_22	1	2	2
ED751568	746	super_22	1	1	1
CZ504380	746	super_22	1	2	2
ED656784	746	super_22	1	1	1
ED672165	746	super_22	1	1	1
ED751094	746	super_22	1	1	1
ED761647	746	super_22	1	2	2
CZ515149	746	super_22	1	1	1
CZ509016	746	super_22	1	1	1
ED772981	746	super_22	28	1	30
CZ513652	746	super_22	1	2	2
ED699568	746	super_22	1	1	1
ED720207	746	super_22	1	3	3
ED782084	746	super_22	1	4	4
CZ508993	746	super_22	1	5	5
ED709829	746	super_22	1	1	1
ED772982	746	super_22	1	2	2
ED773807	746	super_22	1	2	2
ED703637	746	super_22	1	3	3
ED710039	746	super_22	1	2	2
ED765226	746	super_22	3	5	8
CZ515144	746	super_22	1	5	5
ED728368	746	super_22	1	2	2
ED737135	746	super_22	1	3	3
ED759343	746	super_22	1	2	2
ED749362	746	super_22	1	1	1
ED772314	746	super_22	1	1	1
CZ509837	746	super_22	3	9	15
ED704957	746	super_22	1	1	1
ED751441	746	super_22	1	1	1
CZ508375	746	super_22	1	2	2
CZ510131	746	super_22	1	2	2
CZ512305	746	super_22	1	3	3
ED728132	746	super_22	1	2	2
ED722738	746	super_22	1	1	1
ED759433	746	super_22	1	5	5
ED754609	746	super_22	1	2	2
CZ513215	746	super_237	12	3	60
ED713484	746	super_237	12	1	20
ED700578	746	super_24	1	1	1
ED728584	746	super_26	41	1	67
ED708913	746	super_28	2	1	2
ED721245	746	super_3	21	1	25
ED705150	746	super_31	41	2	118
ED711845	746	super_32	19	1	23
ED772956	746	super_35	29	1	39
ED693000	746	super_37	1	2	2
ED752258	746	super_4	1	7	7
CZ505806	746	super_41	1	4	4
ED751567	746	super_41	41	2	55
CZ501585	746	super_43	7	3	57
CZ509757	746	super_43	12	1	13
ED710735	746	super_5	1	3	3
ED756626	746	super_51	1	2	2
ED701512	746	super_565	1	1	1
CZ501712	746	super_6	47	2	150
ED714565	746	super_60	20	1	23
ED682314	746	super_61	12	1	12
ED766261	746	super_67	1	3	3
ED709169	746	super_71	1	2	2
ED709489	746	super_73	1	3	3
ED741676	746	super_801	62	2	244
ED741677	746	super_829	63	4	512
ED709242	746	super_83	1	1	1
ED770947	746	super_929	14	1	15
ED774509	746	super_93	95	4	874
ED705682	746	super_94	55	1	88
ED792108	1004	super_104	1	2	2
ED765365	1004	super_104	1	1	1
ED712423	1004	super_104	1	1	1
ED731373	1004	super_104	1	1	1
ED741077	1004	super_104	1	2	2
ED753552	1004	super_104	1	1	1
ED761488	1004	super_104	1	4	4
ED773701	1004	super_104	1	1	1
ED767735	1004	super_104	1	1	1
ED761489	1004	super_104	1	4	4
ED753553	1004	super_1366	1	2	2
ED747260	1004	super_1366	1	1	1
ED710547	1004	super_6	1	3	3
ED729417	1621	super_104	1	1	1
CZ507010	1621	super_28	1	2	2
ED747915	1621	super_96	1	2	2
ED783406	1621	super_96	1	1	1
ED740038	1621	super_96	1	2	2
CZ512336	1621	super_96	1	2	2
ED697651	1621	super_96	1	1	1
CZ514149	1621	super_96	1	1	1
ED729724	1621	super_96	1	1	1
ED729416	1621	super_96	1	1	1
ED789728	1866	super_196	1	18	18
ED789729	1866	super_196	4	7	10
CZ500682	1866	super_27	1	2	2
ED775355	1866	super_54	1	2	2
ED775898	1866	super_54	1	1	1
ED736086	1866	super_54	1	2	2
CZ514838	1866	super_54	1	3	3
ED713574	1866	super_54	1	1	1
CZ502480	1866	super_54	1	2	2
ED727408	1866	super_54	1	3	3
ED733789	1866	super_54	1	9	9
ED736085	1866	super_54	1	1	1
ED779290	1866	super_54	3	1	3
ED683505	1866	super_54	1	2	2
ED745244	1866	super_54	1	3	3
ED719139	1866	super_54	1	1	1
ED707276	1866	super_54	1	1	1
ED664131	1866	super_54	1	2	2
ED714927	1866	super_54	1	1	1
ED752964	1866	super_54	1	2	2
ED771750	1866	super_54	1	1	1
ED697216	1866	super_54	1	2	2
ED721959	1866	super_54	1	2	2
ED751366	1866	super_54	1	4	4
CZ506581	1866	super_54	1	3	3
ED688773	1866	super_54	1	1	1
CZ509525	1866	super_54	1	1	1
CZ516074	1866	super_54	1	1	1
ED700277	1866	super_55	2	2	4
ED700278	1866	super_55	1	1	1
ED735458	2539	super_104	1	2	2
ED673311	2539	super_104	1	1	1
ED749944	2539	super_104	1	1	1
CZ502422	2539	super_104	1	2	2
ED734468	2539	super_104	1	5	5
ED727555	2539	super_104	1	2	2
ED743125	2539	super_104	1	5	5
ED761429	2539	super_104	1	2	2
CZ498866	2539	super_104	1	2	2
ED682549	2539	super_104	1	2	2
ED769370	2539	super_104	1	1	1
CZ504344	2539	super_104	1	2	2
CZ502973	2539	super_104	1	2	2
CZ513505	2539	super_104	1	5	5
ED730592	2539	super_104	1	1	1
ED769371	2539	super_104	1	1	1
ED768614	3377	super_96	1	1	1
ED698883	3377	super_96	1	1	1
CZ515127	3377	super_96	1	2	2
ED697322	3377	super_96	1	1	1
ED671464	3377	super_96	1	1	1
CZ507681	3377	super_96	1	2	2
ED698882	3377	super_96	1	1	1
CZ514044	3377	super_96	1	1	1
ED700460	3456	super_142	1	2	2
ED764559	3456	super_17	1	1	1
ED764560	3456	super_36	27	1	38
ED651171	3456	super_54	1	1	1
ED743120	3456	super_54	1	2	2
ED757681	3456	super_54	1	1	1
ED668856	3456	super_54	1	1	1
CZ513769	3456	super_54	1	2	2
ED792711	3456	super_54	1	2	2
ED791387	3456	super_54	1	8	8
CZ510413	3456	super_54	1	3	3
ED703252	3456	super_54	1	1	1
ED729973	3456	super_54	1	3	3
ED653134	3456	super_54	1	1	1
CZ503496	3456	super_54	1	2	2
CZ502282	3456	super_54	1	2	2
ED707551	3456	super_54	1	2	2
ED717889	3456	super_54	1	3	3
ED726866	3456	super_54	1	4	4
ED685064	3456	super_54	1	1	1
ED752777	3456	super_54	1	3	3
ED768961	3456	super_54	1	2	2
ED704141	3456	super_54	1	1	1
ED676545	3456	super_54	1	1	1
CZ500609	3515	super_30	1	2	2
ED671631	3515	super_60	2	1	2
ED731338	3515	super_7	1	2	2
ED780391	3515	super_7	1	2	2
ED671632	3515	super_7	1	1	1
CZ513047	3515	super_7	1	3	3
CZ507339	3515	super_7	1	2	2
ED715870	3515	super_7	1	1	1
ED684043	3515	super_7	1	2	2
ED735691	3753	super_144	1	3	3
ED740455	3753	super_144	1	3	3
CZ508904	4678	super_9	1	1	1
ED701836	4678	super_9	8	1	8
ED759307	4678	super_9	1	3	3
CZ516263	4678	super_9	1	5	5
ED726833	4678	super_9	1	1	1
ED785742	4678	super_9	1	3	3
ED704479	4678	super_9	1	1	1
ED701837	4678	super_9	1	1	1
ED711175	4678	super_9	1	1	1
ED735541	5438	super_7	6	1	10
ED661571	5438	super_96	1	1	1
ED783483	6601	super_0	1	2	2
ED787113	6601	super_6	1	4	4
ED705123	6601	super_6	1	1	1
ED790661	6601	super_6	2	1	2
ED760232	6601	super_6	2	5	8
ED724381	6601	super_6	1	1	1
ED779866	6601	super_6	2	1	2
ED773306	6601	super_6	91	13	355
ED689988	6601	super_6	2	1	2
ED762277	6601	super_6	1	4	4
CZ510076	6601	super_6	1	4	4
ED716278	6601	super_6	1	2	2
ED702624	6601	super_6	2	1	2
CZ515932	6601	super_6	1	3	3
CZ513361	6601	super_6	1	2	2
ED723320	6601	super_6	1	1	1
ED694352	6601	super_6	1	2	2
ED705122	6601	super_6	9	1	16
ED753604	6601	super_6	1	1	1
ED779865	6601	super_6	2	2	3
ED689987	6601	super_6	2	4	6
ED713936	6601	super_6	10	2	36
ED791222	6601	super_6	1	3	3
ED727627	6601	super_851	2	1	3
ED716277	6601	super_93	91	2	355
ED700310	6678	super_0	1	1	1
CZ499329	6678	super_0	8	5	50
ED705199	6678	super_10	22	1	53
ED681354	6678	super_113	8	1	10
ED773029	6678	super_1152	17	2	38
CZ503430	6678	super_13	43	4	184
CZ500785	6678	super_130	1	2	2
ED760369	6678	super_1399	44	3	231
ED741829	6678	super_19	1	3	3
ED658671	6678	super_2	14	1	17
ED695940	6678	super_22	2	1	3
ED685362	6678	super_22	2	1	2
CZ501077	6678	super_22	2	5	10
ED785794	6678	super_23	11	1	14
CZ501239	6678	super_299	1	3	3
ED741637	6678	super_3	1	3	3
ED741638	6678	super_3	1	1	1
CZ501050	6678	super_31	28	3	44
CZ499904	6678	super_32	1	2	2
ED737060	6678	super_330	31	4	140
ED670112	6678	super_35	1	1	1
ED709623	6678	super_4	6	1	13
ED716150	6678	super_45	2	2	4
CZ511867	6678	super_45	2	2	4
ED697640	6678	super_45	5	2	14
ED710359	6678	super_45	1	3	3
ED756982	6678	super_48	57	1	72
CZ504183	6678	super_55	1	2	2
ED763575	6678	super_55	28	1	35
ED658670	6678	super_56	20	1	26
ED735812	6678	super_58	50	2	194
ED728726	6678	super_6	3	1	3
CZ505699	6678	super_6	1	2	2
ED772167	6678	super_6	1	2	2
ED789667	6678	super_7	17	4	96
ED781284	6678	super_70	1	3	3
ED747043	6678	super_70	1	1	1
ED781963	6678	super_70	1	1	1
ED727018	6678	super_70	4	2	8
ED655199	6678	super_70	1	1	1
ED751480	6678	super_70	1	1	1
ED695266	6678	super_70	1	4	4
CZ514880	6678	super_70	1	4	4
ED755453	6678	super_70	1	2	2
ED749273	6678	super_70	1	1	1
CZ505598	6678	super_70	1	3	3
CZ510459	6678	super_70	1	2	2
ED773946	6678	super_70	1	9	9
ED708417	6678	super_70	6	2	13
ED732266	6678	super_70	1	2	2
CZ499257	6678	super_70	1	3	3
ED694016	6678	super_70	1	1	1
CZ512365	6678	super_70	1	2	2
ED711482	6678	super_70	1	3	3
ED765904	6678	super_70	1	1	1
ED708418	6678	super_70	1	1	1
ED763418	6678	super_70	1	1	1
ED694017	6678	super_70	1	2	2
ED756679	6678	super_70	1	2	2
ED660081	6678	super_70	1	1	1
ED721161	6678	super_70	1	2	2
CZ498754	6678	super_70	1	2	2
ED710837	6678	super_70	1	1	1
CZ505844	6678	super_70	1	2	2
ED726696	6678	super_70	1	3	3
ED730340	6678	super_70	1	3	3
ED784749	6678	super_70	1	4	4
CZ510512	6678	super_70	1	1	1
CZ501741	6678	super_70	1	2	2
ED740823	6678	super_70	1	1	1
ED726222	6678	super_70	1	3	3
CZ508602	6678	super_70	1	1	1
CZ515522	6678	super_70	1	5	5
ED785875	6678	super_70	1	2	2
CZ498780	6678	super_70	1	1	1
ED683093	6678	super_70	1	2	2
ED713813	6678	super_70	1	2	2
ED751999	6678	super_70	1	1	1
CZ501114	6678	super_70	1	1	1
ED741917	6678	super_70	1	2	2
ED759644	6678	super_70	1	5	5
CZ507112	6678	super_70	1	2	2
ED700927	6678	super_70	1	1	1
ED696668	6678	super_70	1	3	3
CZ502107	6678	super_70	1	5	5
ED687813	6678	super_70	1	1	1
ED786247	6678	super_70	1	2	2
ED788346	6678	super_70	1	5	5
CZ504939	6678	super_70	1	2	2
CZ512932	6678	super_70	1	2	2
ED726870	6678	super_70	1	1	1
ED752779	6678	super_70	4	1	4
ED715033	6678	super_70	1	5	5
ED732193	6678	super_70	1	1	1
ED786248	6678	super_70	1	2	2
ED789448	6678	super_70	1	3	3
ED734233	6678	super_70	1	2	2
ED711438	6678	super_70	1	2	2
ED747808	6678	super_70	1	2	2
ED756244	6678	super_70	1	1	1
ED774462	6678	super_70	1	2	2
ED718997	6678	super_70	1	1	1
ED649774	6678	super_70	1	1	1
ED780527	6678	super_70	1	1	1
ED723284	6678	super_70	1	2	2
ED702194	6678	super_70	1	4	4
ED708379	6678	super_70	1	3	3
ED785793	6678	super_70	1	4	4
ED780528	6678	super_70	1	4	4
ED695267	6678	super_70	6	1	6
ED790042	6678	super_70	1	1	1
ED773874	6678	super_70	1	6	6
ED758482	6678	super_70	1	2	2
ED732718	6678	super_70	1	1	1
ED718350	6678	super_70	1	3	3
ED671970	6678	super_70	1	1	1
ED739042	6678	super_70	1	2	2
ED664501	6678	super_70	1	1	1
ED734714	6678	super_70	1	2	2
ED665344	6678	super_70	1	1	1
CZ501812	6678	super_70	1	2	2
ED778514	6678	super_70	1	2	2
ED650094	6678	super_70	1	1	1
ED709105	6678	super_70	1	1	1
ED788112	6678	super_70	1	5	5
CZ511652	6678	super_70	1	2	2
ED695587	6678	super_70	1	3	3
ED714719	6678	super_70	1	1	1
ED730341	6678	super_70	1	2	2
ED663899	6678	super_70	1	1	1
ED681506	6678	super_70	1	1	1
ED668438	6678	super_70	1	1	1
ED759794	6678	super_70	1	2	2
ED728727	6678	super_70	1	2	2
ED724037	6678	super_70	1	2	2
ED701971	6678	super_70	1	1	1
ED745752	6678	super_70	1	2	2
CZ507553	6678	super_70	1	2	2
ED760370	6678	super_70	1	2	2
ED793148	6678	super_70	1	2	2
ED786469	6678	super_70	1	2	2
CZ511525	6678	super_70	1	3	3
ED734063	6678	super_70	1	3	3
ED791085	6678	super_70	1	2	2
ED670764	6678	super_70	1	1	1
ED718589	6678	super_70	1	1	1
ED732789	6678	super_70	1	1	1
ED751783	6678	super_70	1	2	2
ED701924	6678	super_70	1	1	1
CZ506108	6678	super_70	1	2	2
ED777540	6678	super_70	1	2	2
ED727260	6678	super_70	1	2	2
ED765254	6678	super_70	1	2	2
CZ512268	6678	super_70	1	2	2
ED651173	6678	super_70	1	2	2
ED709289	6678	super_70	1	1	1
CZ498718	6678	super_70	1	1	1
CZ513631	6678	super_70	1	4	4
CZ498537	6678	super_70	1	3	3
CZ511381	6678	super_70	1	3	3
CZ503037	6678	super_70	1	2	2
ED728954	6678	super_70	1	1	1
ED763201	6678	super_70	1	2	2
CZ504793	6678	super_70	1	2	2
ED707719	6678	super_70	1	1	1
ED775894	6678	super_70	1	1	1
CZ503707	6678	super_70	1	10	10
ED695032	6678	super_70	1	2	2
ED705000	6678	super_70	1	2	2
ED697641	6678	super_70	1	7	7
ED788837	6678	super_70	1	4	4
ED705101	6678	super_70	1	3	3
ED729816	6678	super_70	1	3	3
ED726960	6678	super_70	1	3	3
ED719918	6678	super_70	1	5	5
ED700825	6678	super_70	1	1	1
ED703410	6678	super_70	1	2	2
ED715007	6678	super_70	1	3	3
ED776779	6678	super_70	1	6	6
ED646455	6678	super_70	1	4	4
CZ505751	6678	super_70	1	4	4
ED713275	6678	super_70	10	6	38
CZ501188	6678	super_70	16	1	20
ED645922	6678	super_70	1	1	1
ED660891	6678	super_70	1	1	1
CZ510041	6678	super_70	1	2	2
CZ515476	6678	super_70	1	4	4
ED664151	6678	super_70	26	2	44
ED670468	6678	super_70	1	1	1
ED784853	6678	super_70	1	1	1
ED776780	6678	super_70	13	6	32
ED703411	6678	super_70	27	6	75
ED666012	6678	super_70	1	2	2
ED766222	6678	super_70	1	2	2
CZ501043	6678	super_70	1	2	2
ED689561	6678	super_70	18	1	23
ED768482	6678	super_70	1	2	2
ED774525	6678	super_70	1	2	2
ED784496	6678	super_70	1	9	9
ED749838	6678	super_70	1	3	3
ED784854	6678	super_70	10	1	14
ED690708	6678	super_70	1	1	1
ED789666	6678	super_70	1	2	2
ED773028	6678	super_70	1	1	1
ED689842	6678	super_70	1	1	1
ED768483	6678	super_70	16	1	21
CZ504038	6678	super_70	1	3	3
ED696608	6678	super_70	1	1	1
ED761878	6678	super_70	27	6	78
ED754300	6678	super_70	1	1	1
ED780790	6678	super_70	2	1	2
ED780482	6678	super_70	16	2	38
ED751479	6678	super_70	1	2	2
ED721574	6678	super_70	1	4	4
ED735811	6678	super_70	1	2	2
ED648789	6678	super_70	1	1	1
ED791540	6678	super_70	1	2	2
CZ510487	6678	super_70	1	3	3
ED787717	6678	super_70	1	2	2
ED763576	6678	super_70	2	3	6
ED786600	6678	super_70	1	5	5
CZ503424	6678	super_70	2	1	2
ED757125	6678	super_70	1	2	2
ED710979	6678	super_70	1	2	2
ED787718	6678	super_70	1	5	5
ED791272	6678	super_70	1	2	2
ED754321	6678	super_70	1	1	1
ED774730	6678	super_70	1	1	1
ED786078	6678	super_70	1	4	4
ED681726	6678	super_70	1	1	1
ED786694	6678	super_70	2	2	4
ED654597	6678	super_70	1	2	2
CZ510367	6678	super_70	1	2	2
CZ512048	6678	super_70	1	2	2
ED779641	6678	super_70	1	2	2
CZ513233	6678	super_70	1	1	1
CZ512550	6678	super_70	1	1	1
CZ504089	6678	super_70	1	2	2
ED767466	6678	super_70	1	2	2
ED695350	6678	super_70	1	2	2
ED709979	6678	super_70	1	2	2
ED752890	6678	super_70	1	1	1
ED724669	6678	super_70	1	2	2
ED784474	6678	super_70	1	3	3
ED688109	6678	super_70	1	2	2
ED772168	6678	super_70	1	7	7
ED786699	6678	super_70	1	1	1
ED777478	6678	super_70	1	2	2
ED715796	6678	super_70	1	1	1
ED713121	6678	super_70	1	1	1
ED698279	6678	super_70	1	2	2
ED775369	6678	super_70	1	2	2
ED643689	6678	super_70	1	1	1
ED704102	6678	super_70	1	2	2
ED745759	6678	super_70	1	2	2
ED729158	6678	super_70	1	2	2
ED752891	6678	super_70	2	1	3
ED739182	6678	super_70	1	2	2
ED786491	6678	super_70	1	6	6
ED695644	6678	super_70	1	2	2
ED775895	6678	super_70	2	1	2
CZ507653	6678	super_70	1	2	2
ED671355	6678	super_70	1	1	1
ED703189	6678	super_70	1	2	2
ED699144	6678	super_70	1	1	1
ED681979	6678	super_70	1	3	3
ED676332	6678	super_70	21	2	100
ED785144	6678	super_70	1	1	1
CZ498488	6678	super_70	1	1	1
ED704368	6678	super_70	1	1	1
ED656954	6678	super_70	1	1	1
ED709624	6678	super_70	18	1	26
ED736430	6678	super_70	1	3	3
ED684401	6678	super_70	1	1	1
ED760316	6678	super_70	1	2	2
ED732678	6678	super_70	1	2	2
ED770750	6678	super_70	1	1	1
ED737059	6678	super_70	1	1	1
ED684402	6678	super_70	15	1	21
CZ506327	6678	super_70	1	3	3
ED683915	6678	super_70	88	10	407
ED749573	6678	super_70	1	1	1
ED725255	6678	super_70	1	1	1
ED787743	6678	super_70	1	3	3
ED779155	6678	super_70	1	1	1
ED773545	6678	super_70	1	1	1
ED672649	6678	super_70	1	1	1
ED762098	6678	super_70	1	4	4
CZ499163	6678	super_70	1	2	2
ED672252	6678	super_70	1	1	1
ED724726	6678	super_70	1	2	2
CZ505441	6678	super_70	1	3	3
ED691409	6678	super_70	1	1	1
ED681353	6678	super_70	1	1	1
ED708543	6678	super_70	1	1	1
ED724274	6678	super_70	1	2	2
ED752778	6678	super_70	1	2	2
ED781607	6678	super_70	1	5	5
ED774274	6678	super_70	1	2	2
ED780118	6678	super_70	1	2	2
ED690956	6678	super_70	1	1	1
CZ516262	6678	super_70	1	1	1
CZ501293	6678	super_70	1	2	2
ED749124	6678	super_70	1	2	2
ED786698	6678	super_8	11	8	64
ED671356	6678	super_8	48	2	103
ED732192	6678	super_8	37	2	56
ED701925	6678	super_82	26	1	60
ED778515	6678	super_93	10	2	22
ED689841	6678	super_936	2	1	2
ED629439	0	super_2	1	2	2
ED762419	0	super_94	1	1	1
ED762418	0	super_370	2	2	3
