# Supplementary material for: Genetic marker anchoring by six-dimensional pools for development of a soybean physical map
Source: BMC Genomics. 2008 Jan 22;9:28. doi: 10.1186/1471-2164-9-28 (PMC2259328; doi:10.1186/1471-2164-9-28)
Supplement: Additional file 4 — Summary of BES anchoring to 7× assembly. The data is summarized to show the percentage of BAC clones anchored to the 7× assembly based on the placements of markers and BES in additional file 3. [file 1471-2164-9-28-S4.xls]

## Sheet: Sheet1
Marker	Contig	WSS Scaffold	number of anchored BESmatched	number of total BES in the contig	percentage
39931	515	super_7	0	87	0	false positive
28245	746	super_7	0	372	0	duplicated region
19069	4678	super_9	0	9	0	false positive
19069	6601	super_0	0	25	0	false positive
14501	6678	super_54	0	310	0	duplicated region
19729	5438	super_7	1	2	50
Satt204	1004	super_104	10	13	76
Satt263	3515	super_7	7	9	77
Satt699, Sat_136	1621	super_96	8	10	80
Satt355,Satt716,16649,28425	275	super_7	148	182	81
44107	22	super_7	58	70	82
24299,Satt724	1866	super_54	25	30	83
Satt045	412	super_7	33	39	84
Satt483	80	super_7	71	82	86
40185	214	super_7	72	83	86
28805; 28221	3456	super_54	21	24	87
1485; 7650; 14501	59	super_54	128	145	88
Satt185	142	super_7	53	60	88
14501;29343	255	super_54	41	46	89
Satt452	276	super_54	92	101	91
17679	70	super_7	58	63	92
Satt602, 13055	322	super_7	73	79	92
40985	272	super_7	70	74	94
Sat_380, 18813, Satt706	2539	super_104	16	16	100
14329	3377	super_96	9	9	100
21555	3753	super_144	2	2	100
					86	average
