# Supplementary material for: Genetic marker anchoring by six-dimensional pools for development of a soybean physical map
Source: BMC Genomics. 2008 Jan 22;9:28. doi: 10.1186/1471-2164-9-28 (PMC2259328; doi:10.1186/1471-2164-9-28)
Supplement: Additional file 5 — Annotation of unigenes mapped by in silico approach. The data provided the information about annotation of unigenes mapped by in silico approach and the number of BAC hits. [file 1471-2164-9-28-S5.xls]

## Sheet: Sheet1
Unigene sequence ID	Unigene	Sequence length	number of hit BACs	Functional Category	Description
Gma#S11048653	Gma.17228	len=482	1
Gma#S11322011	Gma.10058	len=1710	1	Protein Destination & Storage	12S seed storage protein, putative / cruciferin, putative
Gma#S15177336	Gma.11343	len=1324	1	Transcription	myb family transcription factor (MYB107)
Gma#S15222994	Gma.11344	len=1272	1	Disease & Defense	disease resistance protein, RPP13-like (CC-NBS class), putative
Gma#S15847407	Gma.3411	len=646	1	Transcription	transcription regulatory protein SNF2, putative
Gma#S15847757	Gma.13367	len=639	1	No Homology to Known Proteins
Gma#S15847836	Gma.12589	len=456	1	Unclassified - Protein With Unknown Function	nodulin MtN21 family protein
Gma#S15848181	Gma.2103	len=688	1	No Homology to Known Proteins
Gma#S15848434	Gma.15679	len=672	1	Unclassified - Hypothetical Protein NOT Supported by cDNA	YGGT family protein
Gma#S15848722	Gma.12645	len=401	1	Cell Growth & Division	minichromosome maintenance family protein / MCM family protein
Gma#S15848929	Gma.536	len=509	1	Unclassified - Protein With Unknown Function	expressed protein
Gma#S15849098	Gma.12667	len=636	1	No Homology to Known Proteins
Gma#S15849133	Gma.1986	len=681	1	Metabolism	hydroxymethylbilane synthase / porphobilinogen deaminase, chloroplast / pre-uroporphyrinogen synthase
Gma#S15849151	Gma.13066	len=688	1	Unclassified - Hypothetical Protein Supported by cDNA	C2 domain-containing protein
Gma#S15849243	Gma.27184	len=648	1
Gma#S15849410	Gma.15471	len=706	1
Gma#S15849429	Gma.12689	len=460	1
Gma#S15849492	Gma.13134	len=612	1	Unclassified - Hypothetical Protein Supported by cDNA	expressed protein
Gma#S15849496	Gma.12693	len=227	1	Transposon	gb|AAG51247.1| copia-type polyprotein, putative; 28768-32772 [Ar...
Gma#S15849522	Gma.13145	len=605	1	Protein Destination & Storage	zinc finger (C3HC4-type RING finger) family protein (RMA1)
Gma#S15849524	Gma.29913	len=495	1
Gma#S15849542	Gma.12697	len=597	1	No Homology to Known Proteins
Gma#S15849621	Gma.1755	len=698	1	Unclassified - Hypothetical Protein Supported by cDNA	expressed protein
Gma#S15849638	Gma.12707	len=613	1	Post-Transcription	proline-rich family protein
Gma#S15850124	Gma.12742	len=729	1	Unclassified - Hypothetical Protein Supported by cDNA	expressed protein
Gma#S15850206	Gma.12235	len=691	1	Energy	photosystem II reaction center PsbP family protein
Gma#S15850542	Gma.12763	len=620	1	No Homology to Known Proteins
Gma#S15850619	Gma.12769	len=364	1	No Homology to Known Proteins
Gma#S15851060	Gma.12795	len=538	1	No Homology to Known Proteins
Gma#S15851198	Gma.12802	len=283	1	No Homology to Known Proteins
Gma#S15851442	Gma.13346	len=626	1	Transcription	postsynaptic protein-related
Gma#S15851486	Gma.12816	len=680	1	Unclassified - Hypothetical Protein Supported by cDNA	kinesin light chain-related
Gma#S15852039	Gma.12475	len=695	1	Protein Destination & Storage	ubiquitin family protein
Gma#S15852594	Gma.12972	len=592	1	No Homology to Known Proteins
Gma#S15853012	Gma.3450	len=695	1	Cell Growth & Division	autophagy 8c (APG8c)
Gma#S15853069	Gma.12896	len=654	1	No Homology to Known Proteins
Gma#S15853082	Gma.12878	len=604	1	Unclassified - Protein With Unknown Function	expressed protein
Gma#S15853113	Gma.12725	len=633	1	No Homology to Known Proteins
Gma#S15853301	Gma.12912	len=330	1	Unclassified - Hypothetical Protein NOT Supported by cDNA	zinc knuckle (CCHC-type) family protein
Gma#S15853380	Gma.30270	len=704	1
Gma#S15853536	Gma.7014	len=673	1	Unclassified - Hypothetical Protein Supported by cDNA	leucine-rich repeat family protein
Gma#S15853772	Gma.5789	len=674	1	Unclassified - Hypothetical Protein Supported by cDNA	plastocyanin-like domain-containing protein
Gma#S15853809	Gma.12240	len=624	1	Protein Destination & Storage	subtilase family protein
Gma#S15853928	Gma.12941	len=297	1	No Homology to Known Proteins
Gma#S15854170	Gma.28216	len=710	1
Gma#S15854181	Gma.12954	len=641	1	No Homology to Known Proteins
Gma#S15854398	Gma.12962	len=493	1	Cell Structure	expressed protein
Gma#S15898219	Gma.470	len=1849	1	Transporter	NRAMP metal ion transporter 3 (NRAMP3)
Gma#S15919474	Gma.13424	len=661	1	No Homology to Known Proteins
Gma#S15919578	Gma.13184	len=664	1	Energy	light stress-responsive one-helix protein (OHP2)
Gma#S15919611	Gma.26786	len=640	1
Gma#S15919834	Gma.29926	len=698	1
Gma#S15920155	Gma.13457	len=611	1	Metabolism	carbamoyl-phosphate synthase (glutamine-hydrolyzing) (CARA) / glutamine-dependent carbamoyl-phosphate synthase small subunit
Gma#S15920339	Gma.29354	len=717	1
Gma#S15920686	Gma.5733	len=630	1	Signal Transduction	calcium-binding protein, putative
Gma#S15920816	Gma.11930	len=598	1	No Homology to Known Proteins
Gma#S15920852	Gma.10639	len=621	1	Unclassified - Hypothetical Protein NOT Supported by cDNA	VQ motif-containing protein
Gma#S15921097	Gma.13499	len=631	1	Metabolism	serine decarboxylase
Gma#S15921208	Gma.6875	len=691	1	No Homology to Known Proteins
Gma#S15921287	Gma.13512	len=644	1	No Homology to Known Proteins
Gma#S15921481	Gma.17967	len=654	1	No Homology to Known Proteins
Gma#S15921494	Gma.26781	len=597	1
Gma#S15921699	Gma.3062	len=702	1	Unclassified - Protein With Unknown Function	gb|AAT77407.1| unknown protein [Oryza sativa (japonica cultivar-...
Gma#S15921776	Gma.15881	len=595	1	No Homology to Known Proteins
Gma#S15921790	Gma.6000	len=552	1	Unclassified - Hypothetical Protein NOT Supported by cDNA	hypothetical protein
Gma#S15921803	Gma.13421	len=351	1	No Homology to Known Proteins
Gma#S15922086	Gma.13009	len=686	1	Unclassified - Hypothetical Protein NOT Supported by cDNA	expressed protein
Gma#S15922117	Gma.13558	len=415	1	No Homology to Known Proteins
Gma#S15922179	Gma.10093	len=510	1	Secondary Metabolism	carbon-nitrogen hydrolase family protein
Gma#S15922196	Gma.15221	len=680	1	No Homology to Known Proteins
Gma#S15922373	Gma.29936	len=709	1
Gma#S15922381	Gma.23532	len=709	1
Gma#S15922529	Gma.13573	len=680	1	No Homology to Known Proteins
Gma#S15922805	Gma.13588	len=481	1	No Homology to Known Proteins
Gma#S15922827	Gma.13589	len=595	1	No Homology to Known Proteins
Gma#S15922840	Gma.15828	len=693	1	No Homology to Known Proteins
Gma#S15922920	Gma.16326	len=693	1	Protein Synthesis	aminoacyl-t-RNA synthetase, putative
Gma#S15923463	Gma.6559	len=605	1	Signal Transduction	mitogen-activated protein kinase, putative
Gma#S15923653	Gma.13624	len=227	1	No Homology to Known Proteins
Gma#S15923677	Gma.13627	len=581	1	Protein Destination & Storage	vacuolar protein sorting-associated protein 35 family protein / VPS35 family protein
Gma#S15923780	Gma.13631	len=590	1	Unclassified - Protein With Unknown Function	expressed protein
Gma#S15923959	Gma.14159	len=685	1	No Homology to Known Proteins
Gma#S15923963	Gma.5399	len=745	1	No Homology to Known Proteins
Gma#S15924300	Gma.11240	len=489	1	No Homology to Known Proteins
Gma#S15924329	Gma.4555	len=496	1	Unclassified - Hypothetical Protein Supported by cDNA	expressed protein
Gma#S15924815	Gma.1519	len=580	1	Unclassified - Hypothetical Protein Supported by cDNA	expressed protein
Gma#S15925098	Gma.14461	len=638	1	Unclassified - Hypothetical Protein NOT Supported by cDNA	hypothetical protein
Gma#S15925180	Gma.13690	len=642	1	No Homology to Known Proteins
Gma#S15925282	Gma.29946	len=451	1
Gma#S15925455	Gma.11043	len=694	1	Metabolism	omega-3 fatty acid desaturase, chloroplast, temperature-sensitive (FAD8)
Gma#S15925487	Gma.19148	len=473	1
Gma#S15925634	Gma.13709	len=418	1	Unclassified - Hypothetical Protein Supported by cDNA	expressed protein
Gma#S15925751	Gma.13719	len=256	1	No Homology to Known Proteins
Gma#S15925821	Gma.2489	len=599	1	Unclassified - Hypothetical Protein NOT Supported by cDNA	GCN5-related N-acetyltransferase (GNAT) family protein
Gma#S15925978	Gma.2288	len=646	1	Unclassified - Protein With Unknown Function	GDSL-motif lipase/hydrolase family protein
Gma#S15926163	Gma.13736	len=670	1	Secondary Metabolism	laccase, putative / diphenol oxidase, putative
Gma#S15926175	Gma.14003	len=640	1
Gma#S15926985	Gma.13771	len=339	1	Protein Synthesis	ribosomal protein S9 family protein
Gma#S15927115	Gma.12669	len=662	1	Metabolism	hydrolase, alpha/beta fold family protein
Gma#S15927184	Gma.8109	len=667	1	Unclassified - Hypothetical Protein NOT Supported by cDNA	expressed protein
Gma#S15927204	Gma.13785	len=482	1
Gma#S15927611	Gma.20294	len=652	1
Gma#S15927774	Gma.28857	len=644	1
Gma#S15927808	Gma.30053	len=723	1
Gma#S15928070	Gma.9377	len=616	1	Signal Transduction	short-chain dehydrogenase/reductase (SDR) family protein
Gma#S15928112	Gma.13812	len=648	1	No Homology to Known Proteins
Gma#S15928315	Gma.2939	len=636	1	No Homology to Known Proteins
Gma#S15928376	Gma.16246	len=589	1	No Homology to Known Proteins
Gma#S15928582	Gma.3270	len=681	1	Unclassified - Hypothetical Protein Supported by cDNA	diacylglycerol acyltransferase family
Gma#S15928616	Gma.13826	len=623	1
Gma#S15928625	Gma.29958	len=540	1
Gma#S15929194	Gma.17200	len=605	1
Gma#S15929346	Gma.7183	len=678	1	No Homology to Known Proteins
Gma#S15929633	Gma.13851	len=478	1	No Homology to Known Proteins
Gma#S15929650	Gma.13852	len=692	1	Unclassified - Protein With Unknown Function	DNAJ heat shock N-terminal domain-containing protein
Gma#S15929722	Gma.1397	len=634	1	Unclassified - Protein With Unknown Function	heavy-metal-associated domain-containing protein / copper chaperone (CCH)-related
Gma#S15929911	Gma.13862	len=588	1	No Homology to Known Proteins
Gma#S15930514	Gma.473	len=553	1	No Homology to Known Proteins
Gma#S15930946	Gma.13162	len=671	1	Metabolism	rhodanese-like domain-containing protein
Gma#S15930971	Gma.13894	len=610	1	Transcription	chloroplast signal recognition particle component (CAO)
Gma#S15931291	Gma.7200	len=675	1	Metabolism	6-phosphogluconate dehydrogenase NAD-binding domain-containing protein
Gma#S15931301	Gma.25023	len=510	1
Gma#S15931566	Gma.13915	len=668	1	No Homology to Known Proteins
Gma#S15931583	Gma.3316	len=718	1	Cell Structure	histone H2A.F/Z
Gma#S15931886	Gma.13920	len=673	1	No Homology to Known Proteins
Gma#S15932012	Gma.15167	len=679	1	Secondary Metabolism	oxidoreductase, 2OG-Fe(II) oxygenase family protein
Gma#S15932143	Gma.13927	len=675	1	Unclassified - Hypothetical Protein NOT Supported by cDNA	expressed protein
Gma#S15932233	Gma.28873	len=656	1
Gma#S15932687	Gma.13386	len=624	1	Unclassified - Hypothetical Protein NOT Supported by cDNA	XS domain-containing protein / XS zinc finger domain-containing protein-related
Gma#S15932953	Gma.2306	len=701	1	Unclassified - Hypothetical Protein Supported by cDNA	expressed protein
Gma#S15933266	Gma.814	len=694	1	Transcription	DNA-directed RNA polymerase I, II, and III, putative
Gma#S15933581	Gma.11320	len=649	1	Unclassified - Protein With Unknown Function	leo1-like family protein
Gma#S15933644	Gma.19055	len=607	1
Gma#S15934054	Gma.29749	len=539	1
Gma#S15934168	Gma.12805	len=660	1	Unclassified - Protein With Unknown Function	yippee family protein
Gma#S15934590	Gma.13994	len=415	1	Metabolism	beta-ketoacyl-CoA synthase family protein
Gma#S15934673	Gma.29605	len=634	1
Gma#S15934701	Gma.13412	len=638	1	Metabolism	tropinone reductase, putative / tropine dehydrogenase, putative
Gma#S15935048	Gma.12238	len=656	1	Energy	chlorophyll A-B binding protein, putative (LHCA5)
Gma#S15935255	Gma.25621	len=644	1
Gma#S15935470	Gma.16654	len=643	1	No Homology to Known Proteins
Gma#S15935506	Gma.14025	len=650	1	Energy	pyruvate kinase, putative
Gma#S15935813	Gma.14037	len=535	1	Cell Growth & Division	crooked neck protein, putative / cell cycle protein, putative
Gma#S15935896	Gma.14042	len=383	1	No Homology to Known Proteins
Gma#S15936048	Gma.8743	len=650	1	No Homology to Known Proteins
Gma#S15936138	Gma.29971	len=419	1
Gma#S15936276	Gma.19314	len=593	1
Gma#S15936654	Gma.13642	len=581	1	Metabolism	short-chain dehydrogenase/reductase (SDR) family protein
Gma#S15936698	Gma.13937	len=672	1	Unclassified - Protein With Unknown Function	senescence-associated protein, putative
Gma#S15936807	Gma.14073	len=639	1	Unclassified - Hypothetical Protein NOT Supported by cDNA	pentatricopeptide (PPR) repeat-containing protein
Gma#S15937006	Gma.29974	len=332	1
Gma#S15937012	Gma.674	len=665	1	Unclassified - Hypothetical Protein NOT Supported by cDNA	short-chain dehydrogenase/reductase (SDR) family protein
Gma#S15937267	Gma.14110	len=618	1	Signal Transduction	protein kinase family protein
Gma#S15937814	Gma.12585	len=504	1	No Homology to Known Proteins
Gma#S15937966	Gma.12557	len=669	1	No Homology to Known Proteins
Gma#S15938010	Gma.13885	len=669	1
Gma#S15938047	Gma.14146	len=574	1	Unclassified - Hypothetical Protein NOT Supported by cDNA	hypothetical protein
Gma#S15938212	Gma.14156	len=467	1	No Homology to Known Proteins
Gma#S15938220	Gma.9412	len=644	1	Energy	photosystem II stability/assembly factor, chloroplast (HCF136)
Gma#S15938310	Gma.15576	len=693	1	Unclassified - Hypothetical Protein NOT Supported by cDNA	origin recognition complex subunit 6 family protein (ORC6)
Gma#S15938468	Gma.13454	len=705	1	Secondary Metabolism	coronatine-responsive protein / coronatine-induced protein 1 (CORI1)
Gma#S15938480	Gma.16722	len=562	1	Post-Transcription	DEAD/DEAH box helicase family protein / pentatricopeptide (PPR) repeat-containing protein
Gma#S15939333	Gma.25415	len=614	1
Gma#S15939467	Gma.9923	len=583	1	No Homology to Known Proteins
Gma#S15939688	Gma.6681	len=522	1	No Homology to Known Proteins
Gma#S15939790	Gma.14230	len=539	1	Cell Growth & Division	DNA-directed DNA polymerase alpha catalytic subunit, putative
Gma#S15939907	Gma.9921	len=593	1	Unclassified - Hypothetical Protein NOT Supported by cDNA	KOW domain-containing protein / D111/G-patch domain-containing protein
Gma#S15940062	Gma.29908	len=714	1
Gma#S15940285	Gma.14256	len=624	1	No Homology to Known Proteins
Gma#S15941515	Gma.12541	len=399	1
Gma#S15941547	Gma.30462	len=585	1
Gma#S15942201	Gma.13138	len=632	1	No Homology to Known Proteins
Gma#S15942567	Gma.27713	len=617	1
Gma#S16159678	Gma.6070	len=2365	1	Disease & Defense	disease resistance protein (TIR-NBS-LRR class), putative
Gma#S16165500	Gma.5637	len=1406	1	Metabolism	galactinol synthase, putative
Gma#S16521845	Gma.26958	len=631	1
Gma#S16521870	Gma.14267	len=266	1	No Homology to Known Proteins
Gma#S16521994	Gma.8403	len=584	1	Unclassified - Hypothetical Protein NOT Supported by cDNA	expressed protein
Gma#S16522208	Gma.23254	len=647	1
Gma#S16522255	Gma.2294	len=707	1	Metabolism	2,3-biphosphoglycerate-independent phosphoglycerate mutase, putative / phosphoglyceromutase, putative
Gma#S16522340	Gma.26701	len=691	1
Gma#S16522868	Gma.1668	len=614	1
Gma#S16523085	Gma.24714	len=799	1
Gma#S16523114	Gma.3522	len=780	1	Unclassified - Hypothetical Protein Supported by cDNA	expressed protein
Gma#S16523126	Gma.28707	len=846	1
Gma#S16523145	Gma.26691	len=573	1
Gma#S16523222	Gma.29989	len=553	1
Gma#S16523240	Gma.15882	len=663	1	No Homology to Known Proteins
Gma#S16523409	Gma.6108	len=488	1	Unclassified - Hypothetical Protein NOT Supported by cDNA	expressed protein
Gma#S16523410	Gma.5426	len=685	1	Cell Structure	expressed protein
Gma#S16523468	Gma.13345	len=673	1	Unclassified - Hypothetical Protein Supported by cDNA	expressed protein
Gma#S16523661	Gma.14302	len=433	1	No Homology to Known Proteins
Gma#S16523896	Gma.14310	len=405	1	No Homology to Known Proteins
Gma#S16523900	Gma.10485	len=576	1	No Homology to Known Proteins
Gma#S16523970	Gma.14312	len=280	1	No Homology to Known Proteins
Gma#S16524117	Gma.28545	len=651	1
Gma#S16524231	Gma.23130	len=604	1
Gma#S16524599	Gma.25849	len=499	1
Gma#S16524603	Gma.30229	len=494	1
Gma#S16525078	Gma.24247	len=464	1
Gma#S16631583	Gma.16814	len=2365	1	Cell Structure	beta-fructosidase (BFRUCT1) / beta-fructofuranosidase / cell wall invertase
Gma#S17053779	Gma.18135	len=1539	1
Gma#S17487095	Gma.16827	len=1063	1	Disease & Defense	superoxide dismutase (Fe), putative / iron superoxide dismutase, putative
Gma#S17640131	Gma.4470	len=827	1	Unclassified - Protein With Unknown Function	photoassimilate-responsive protein-related
Gma#S17640356	Gma.26642	len=731	1
Gma#S17640387	Gma.8041	len=606	1	Unclassified - Protein With Unknown Function	stable protein 1-related
Gma#S17640768	Gma.29674	len=713	1
Gma#S17640876	Gma.23722	len=761	1
Gma#S17641070	Gma.27552	len=631	1
Gma#S17641113	Gma.12976	len=663	1	No Homology to Known Proteins
Gma#S17641126	Gma.10970	len=805	1	Transporter	anion-transporting ATPase, putative
Gma#S17641317	Gma.17917	len=602	1	Unclassified - Hypothetical Protein NOT Supported by cDNA	expressed protein
Gma#S17641509	Gma.3810	len=721	1	Disease & Defense	sp|P17642|PRS2_SOLTU Pathogenesis-related protein STH-2
Gma#S17641512	Gma.7624	len=822	1	Metabolism	long-chain-fatty-acid--CoA ligase family protein / long-chain acyl-CoA synthetase family protein (LACS8)
Gma#S17641610	Gma.6593	len=886	1	Metabolism	hydroxyacylglutathione hydrolase, putative / glyoxalase II, putative
Gma#S17641747	Gma.23404	len=750	1
Gma#S17641873	Gma.6113	len=690	1	Intracellular Traffic	GTP-binding protein (SAR1A)
Gma#S17641972	Gma.2004	len=747	1	Unclassified - Hypothetical Protein NOT Supported by cDNA	expressed protein
Gma#S17642199	Gma.26944	len=724	1
Gma#S17642247	Gma.166	len=750	1
Gma#S17642354	Gma.5632	len=723	1	Unclassified - Hypothetical Protein Supported by cDNA	MD-2-related lipid recognition domain-containing protein / ML domain-containing protein
Gma#S17642517	Gma.26621	len=722	1
Gma#S17642650	Gma.2842	len=491	1	Unclassified - Protein With Unknown Function	yippee family protein
Gma#S17642745	Gma.6881	len=721	1	Metabolism	dihydrolipoamide S-acetyltransferase, putative
Gma#S18337945	Gma.2874	len=2695	1
Gma#S18345325	Gma.4575	len=1074	1	Energy	fructose-bisphosphate aldolase, putative
Gma#S18530457	Gma.26612	len=624	1
Gma#S18530463	Gma.4952	len=809	1	Cell Structure	xyloglucan:xyloglucosyl transferase, putative / xyloglucan endotransglycosylase, putative / endo-xyloglucan transferase, putative
Gma#S18530468	Gma.26611	len=606	1
Gma#S18530497	Gma.26946	len=793	1
Gma#S18530556	Gma.4178	len=651	1	Unclassified - Hypothetical Protein Supported by cDNA	expressed protein
Gma#S18530586	Gma.6739	len=677	1	Transcription	RNA polymerase II 15.9 kDa subunit (RPB15.9)
Gma#S18530587	Gma.27847	len=784	1
Gma#S18530651	Gma.6951	len=795	1	Unclassified - Hypothetical Protein Supported by cDNA	methyl-CpG-binding domain-containing protein
Gma#S18531091	Gma.15370	len=792	1
Gma#S18531241	Gma.18126	len=784	1
Gma#S18531245	Gma.23527	len=837	1
Gma#S18531409	Gma.8626	len=775	1
Gma#S18956598	Gma.18212	len=592	1
Gma#S18956806	Gma.1889	len=766	1	Protein Destination & Storage	glycine-rich protein / oleosin
Gma#S18956930	Gma.27002	len=745	1
Gma#S18956964	Gma.13635	len=728	1	Transcription	zinc finger (C3HC4-type RING finger) family protein
Gma#S18956972	Gma.18191	len=627	1
Gma#S18957000	Gma.6632	len=838	1	Unclassified - Hypothetical Protein NOT Supported by cDNA	lanthionine synthetase C-like family protein
Gma#S18957008	Gma.26583	len=696	1
Gma#S18957025	Gma.15593	len=618	1	Post-Transcription	D111/G-patch domain-containing protein
Gma#S18957082	Gma.5357	len=775	1	Intracellular Traffic	annexin, putative
Gma#S18957088	Gma.11168	len=855	1	Unclassified - Hypothetical Protein Supported by cDNA	expressed protein
Gma#S18957108	Gma.28867	len=681	1
Gma#S18957129	Gma.25313	len=554	1
Gma#S18957253	Gma.26575	len=712	1
Gma#S18957267	Gma.28422	len=802	1
Gma#S18957366	Gma.26571	len=713	1
Gma#S19075998	Gma.15607	len=2136	1
Gma#S19117547	Gma.29999	len=672	1
Gma#S19117549	Gma.11169	len=1020	1	Protein Destination & Storage	ubiquitin extension protein 1 (UBQ1) / 60S ribosomal protein L40 (RPL40B)
Gma#S19188114	Gma.12444	len=3099	1	Energy	phosphoenolpyruvate carboxylase family protein / PEP carboxylase family protein
Gma#S19675851	Gma.28823	len=545	1
Gma#S19675949	Gma.30000	len=551	1
Gma#S19676225	Gma.23631	len=704	1
Gma#S19676316	Gma.27857	len=688	1
Gma#S19676405	Gma.20979	len=704	1
Gma#S19676543	Gma.17662	len=703	1	Unclassified - Hypothetical Protein NOT Supported by cDNA	expressed protein
Gma#S19676601	Gma.26555	len=700	1
Gma#S19676615	Gma.21289	len=644	1
Gma#S19676735	Gma.14157	len=628	1
Gma#S19676987	Gma.10916	len=704	1
Gma#S19677028	Gma.3591	len=788	1	Secondary Metabolism	1-aminocyclopropane-1-carboxylate oxidase, putative / ACC oxidase, putative
Gma#S19677100	Gma.21740	len=572	1
Gma#S19677111	Gma.26543	len=774	1
Gma#S19677222	Gma.26966	len=753	1
Gma#S19677449	Gma.28472	len=725	1
Gma#S19677528	Gma.30066	len=698	1
Gma#S19677753	Gma.26983	len=562	1
Gma#S19677769	Gma.7573	len=732	1	Unclassified - Hypothetical Protein NOT Supported by cDNA	hypothetical protein
Gma#S19677807	Gma.6859	len=737	1	Unclassified - Hypothetical Protein Supported by cDNA	2C-methyl-D-erythritol 2,4-cyclodiphosphate synthase, putative
Gma#S19677922	Gma.25226	len=596	1
Gma#S19677999	Gma.22079	len=697	1
Gma#S19678049	Gma.24955	len=544	1
Gma#S19678302	Gma.26554	len=676	1
Gma#S19678326	Gma.7258	len=704	1
Gma#S19678423	Gma.27349	len=650	1
Gma#S19678521	Gma.22984	len=677	1
Gma#S19678537	Gma.8702	len=664	1	Unclassified - Hypothetical Protein NOT Supported by cDNA	expressed protein
Gma#S19678568	Gma.26500	len=684	1
Gma#S19678572	Gma.25612	len=689	1
Gma#S19678750	Gma.13940	len=678	1	Unclassified - Hypothetical Protein Supported by cDNA	expressed protein
Gma#S19678926	Gma.24169	len=748	1
Gma#S19679154	Gma.16725	len=752	1	Unclassified - Hypothetical Protein Supported by cDNA	rhodanese-like domain-containing protein
Gma#S19679187	Gma.1622	len=582	1	Signal Transduction	protein kinase family protein
Gma#S19679391	Gma.26471	len=567	1
Gma#S19679482	Gma.25441	len=686	1
Gma#S19694386	Gma.26990	len=455	1
Gma#S19694479	Gma.26460	len=457	1
Gma#S21106480	Gma.18370	len=1704	1
Gma#S21106481	Gma.18350	len=2845	1
Gma#S21163252	Gma.18296	len=965	1
Gma#S21537027	Gma.5207	len=789	1	Unclassified - Hypothetical Protein NOT Supported by cDNA	tetratricopeptide repeat (TPR)-containing protein
Gma#S21537030	Gma.1492	len=732	1	Intracellular Traffic	adaptin family protein
Gma#S21537042	Gma.30463	len=674	1
Gma#S21537058	Gma.18590	len=832	1
Gma#S21537067	Gma.4892	len=860	1	No Homology to Known Proteins
Gma#S21537068	Gma.26451	len=764	1
Gma#S21537100	Gma.30347	len=746	1
Gma#S21537108	Gma.27294	len=811	1
Gma#S21537155	Gma.19049	len=804	1
Gma#S21537172	Gma.27549	len=786	1
Gma#S21537184	Gma.3336	len=639	1	Protein Synthesis	glutamate-tRNA ligase family protein / glutamyl-tRNA synthetase family protein
Gma#S21537187	Gma.25213	len=587	1
Gma#S21537194	Gma.18912	len=827	1
Gma#S21537197	Gma.18493	len=787	1
Gma#S21537227	Gma.18874	len=874	1
Gma#S21537234	Gma.6595	len=805	1	Disease & Defense	phytochelatin synthase 1 (PCS1)
Gma#S21537235	Gma.16053	len=752	1	Unclassified - Hypothetical Protein NOT Supported by cDNA	UbiA prenyltransferase family protein
Gma#S21537251	Gma.18525	len=809	1
Gma#S21537293	Gma.26441	len=759	1
Gma#S21537298	Gma.26440	len=748	1
Gma#S21537328	Gma.8742	len=793	1	No Homology to Known Proteins
Gma#S21537340	Gma.7209	len=792	1	Unclassified - Hypothetical Protein NOT Supported by cDNA	expressed protein
Gma#S21537352	Gma.8599	len=719	1	Transporter	protein transport protein-related
Gma#S21537369	Gma.18419	len=706	1
Gma#S21537370	Gma.2373	len=746	1	Unclassified - Hypothetical Protein NOT Supported by cDNA	hypothetical protein
Gma#S21537375	Gma.19430	len=829	1
Gma#S21537378	Gma.18997	len=855	1
Gma#S21537391	Gma.14492	len=853	1	Unclassified - Hypothetical Protein Supported by cDNA	nucleoporin interacting component family protein
Gma#S21537394	Gma.11264	len=732	1
Gma#S21537397	Gma.26433	len=817	1
Gma#S21537436	Gma.22663	len=699	1
Gma#S21537455	Gma.29587	len=704	1
Gma#S21537460	Gma.19371	len=778	1
Gma#S21537468	Gma.942	len=695	1	Unclassified - Hypothetical Protein NOT Supported by cDNA	expressed protein
Gma#S21537487	Gma.18990	len=750	1
Gma#S21537489	Gma.6467	len=758	1	Cell Growth & Division	WD-40 repeat protein (MSI1)
Gma#S21537494	Gma.12050	len=805	1
Gma#S21537520	Gma.22574	len=833	1
Gma#S21537548	Gma.19180	len=856	1
Gma#S21537562	Gma.25578	len=764	1
Gma#S21537589	Gma.866	len=716	1	Protein Destination & Storage	aspartyl protease family protein
Gma#S21537629	Gma.18980	len=792	1
Gma#S21537630	Gma.29529	len=763	1
Gma#S21537692	Gma.12486	len=831	1	Unclassified - Hypothetical Protein Supported by cDNA	expressed protein
Gma#S21537715	Gma.26419	len=793	1
Gma#S21537732	Gma.13842	len=881	1	No Homology to Known Proteins
Gma#S21537741	Gma.26417	len=789	1
Gma#S21537750	Gma.18968	len=789	1
Gma#S21537754	Gma.26671	len=817	1
Gma#S21537757	Gma.18966	len=770	1
Gma#S21537777	Gma.15578	len=820	1	Unclassified - Protein With Unknown Function	transporter, putative
Gma#S21537790	Gma.13790	len=887	1	No Homology to Known Proteins
Gma#S21537827	Gma.8647	len=776	1	Metabolism	ankyrin repeat family protein
Gma#S21537835	Gma.4656	len=815	1	Signal Transduction	protein phosphatase 2C family protein / PP2C family protein
Gma#S21537852	Gma.18598	len=823	1
Gma#S21537856	Gma.19058	len=737	1
Gma#S21537873	Gma.18959	len=727	1
Gma#S21537890	Gma.12270	len=553	1	Secondary Metabolism	transferase family protein
Gma#S21537913	Gma.12059	len=780	1	Signal Transduction	calcium-binding EF hand family protein
Gma#S21537931	Gma.16422	len=790	1	Unclassified - Hypothetical Protein NOT Supported by cDNA	thylakoid lumenal 20 kDa protein
Gma#S21537940	Gma.26409	len=802	1
Gma#S21537950	Gma.641	len=837	1
Gma#S21537971	Gma.16239	len=847	1	Unclassified - Hypothetical Protein NOT Supported by cDNA	expressed protein
Gma#S21537980	Gma.6575	len=837	1	Protein Synthesis	60S ribosomal protein L32 (RPL32A)
Gma#S21537985	Gma.26408	len=739	1
Gma#S21537987	Gma.13777	len=893	1	No Homology to Known Proteins
Gma#S21537991	Gma.17019	len=723	1	Unclassified - Hypothetical Protein Supported by cDNA	expressed protein
Gma#S21537992	Gma.26406	len=866	1
Gma#S21537995	Gma.16732	len=854	1	Unclassified - Hypothetical Protein NOT Supported by cDNA	PRLI-interacting factor L, putative
Gma#S21538017	Gma.27744	len=647	1
Gma#S21538050	Gma.9960	len=787	1
Gma#S21538054	Gma.18952	len=695	1
Gma#S21538059	Gma.4600	len=796	1	Protein Destination & Storage	zinc finger protein-related
Gma#S21538084	Gma.16027	len=807	1	Transcription	RNA polymerase sigma subunit SigB (sigB) / sigma factor 2 (SIG2)
Gma#S21538085	Gma.26397	len=690	1
Gma#S21538097	Gma.558	len=639	1	No Homology to Known Proteins
Gma#S21538154	Gma.3471	len=775	1	Unclassified - Hypothetical Protein Supported by cDNA	expressed protein
Gma#S21538168	Gma.8823	len=736	1	Unclassified - Hypothetical Protein NOT Supported by cDNA	pleckstrin homology (PH) domain-containing protein / lipid-binding START domain-containing protein
Gma#S21538174	Gma.5844	len=834	1	Unclassified - Hypothetical Protein NOT Supported by cDNA	WD-40 repeat protein family
Gma#S21538195	Gma.18946	len=824	1
Gma#S21538207	Gma.10393	len=847	1	Unclassified - Hypothetical Protein NOT Supported by cDNA	expressed protein
Gma#S21538222	Gma.14226	len=668	1
Gma#S21538224	Gma.26387	len=826	1
Gma#S21538235	Gma.21065	len=898	1
Gma#S21538301	Gma.7771	len=889	1	Unclassified - Hypothetical Protein Supported by cDNA	lactoylglutathione lyase family protein / glyoxalase I family protein
Gma#S21538344	Gma.28660	len=825	1
Gma#S21538392	Gma.20872	len=825	1
Gma#S21538398	Gma.9199	len=840	1	No Homology to Known Proteins
Gma#S21538412	Gma.18678	len=829	1
Gma#S21538452	Gma.13366	len=840	1
Gma#S21538468	Gma.30468	len=648	1
Gma#S21538474	Gma.618	len=722	1	Metabolism	quinolinate phosphoribosyl transferase family protein
Gma#S21538476	Gma.12956	len=883	1	No Homology to Known Proteins
Gma#S21538539	Gma.5439	len=807	1	Protein Destination & Storage	peptidase S41 family protein
Gma#S21538543	Gma.26402	len=765	1
Gma#S21538613	Gma.19239	len=733	1
Gma#S21538614	Gma.2662	len=758	1	Metabolism	carbon-nitrogen hydrolase family protein
Gma#S21538621	Gma.19296	len=743	1
Gma#S21538632	Gma.26367	len=788	1
Gma#S21538655	Gma.17262	len=802	1	No Homology to Known Proteins
Gma#S21538672	Gma.2927	len=730	1	Unclassified - Hypothetical Protein Supported by cDNA	expressed protein
Gma#S21538673	Gma.18923	len=725	1
Gma#S21538677	Gma.18922	len=845	1
Gma#S21538686	Gma.19057	len=704	1
Gma#S21538697	Gma.18921	len=765	1
Gma#S21538730	Gma.19005	len=842	1
Gma#S21538749	Gma.28970	len=768	1
Gma#S21538752	Gma.17783	len=765	1	Signal Transduction	protein kinase, putative
Gma#S21538761	Gma.14306	len=772	1	Unclassified - Hypothetical Protein Supported by cDNA	pentatricopeptide (PPR) repeat-containing protein
Gma#S21538773	Gma.13393	len=897	1	Unclassified - Hypothetical Protein Supported by cDNA	expressed protein
Gma#S21538774	Gma.15654	len=847	1	Unclassified - Hypothetical Protein NOT Supported by cDNA	paired amphipathic helix repeat-containing protein
Gma#S21538786	Gma.4815	len=784	1	Unclassified - Hypothetical Protein NOT Supported by cDNA	KH domain-containing protein
Gma#S21538799	Gma.13384	len=571	1
Gma#S21538806	Gma.19230	len=801	1
Gma#S21538823	Gma.2789	len=697	1	Post-Transcription	DEAD/DEAH box helicase, putative
Gma#S21538828	Gma.3523	len=877	1	Metabolism	L-galactono-1,4-lactone dehydrogenase, putative
Gma#S21538838	Gma.18908	len=759	1
Gma#S21538848	Gma.7670	len=847	1	Unclassified - Hypothetical Protein NOT Supported by cDNA	exostosin family protein
Gma#S21538876	Gma.18283	len=754	1
Gma#S21538896	Gma.27994	len=855	1
Gma#S21538915	Gma.12068	len=734	1	Transporter	ABC transporter family protein
Gma#S21538916	Gma.19247	len=828	1
Gma#S21538923	Gma.18903	len=856	1
Gma#S21538928	Gma.17408	len=861	1	Unclassified - Hypothetical Protein Supported by cDNA	sporulation protein-related
Gma#S21538938	Gma.22389	len=823	1
Gma#S21538979	Gma.26354	len=903	1
Gma#S21539006	Gma.29084	len=637	1
Gma#S21539033	Gma.19176	len=788	1
Gma#S21539047	Gma.25082	len=623	1
Gma#S21539073	Gma.2950	len=620	1
Gma#S21539080	Gma.22510	len=824	1
Gma#S21539104	Gma.10482	len=697	1	Cell Growth & Division	prolifera protein (PRL) / DNA replication licensing factor Mcm7 (MCM7)
Gma#S21539107	Gma.25094	len=758	1
Gma#S21539111	Gma.8257	len=737	1	Unclassified - Hypothetical Protein NOT Supported by cDNA	yrdC family protein
Gma#S21539113	Gma.2179	len=729	1	Disease & Defense	seven transmembrane MLO family protein / MLO-like protein 4 (MLO4)
Gma#S21539140	Gma.25505	len=781	1
Gma#S21539230	Gma.16452	len=862	1	Unclassified - Hypothetical Protein NOT Supported by cDNA	expressed protein
Gma#S21539279	Gma.8772	len=831	1	Metabolism	choline/ethanolamine kinase family protein
Gma#S21539289	Gma.20997	len=759	1
Gma#S21539305	Gma.21516	len=745	1
Gma#S21539335	Gma.10791	len=853	1	Cell Structure	xyloglucan:xyloglucosyl transferase, putative / xyloglucan endotransglycosylase, putative / endo-xyloglucan transferase, putative
Gma#S21539355	Gma.26838	len=616	1
Gma#S21539380	Gma.12854	len=764	1	Unclassified - Hypothetical Protein NOT Supported by cDNA	VHS domain-containing protein / GAT domain-containing protein
Gma#S21539391	Gma.27091	len=769	1
Gma#S21539409	Gma.17384	len=840	1	Protein Synthesis	elongation factor P (EF-P) family protein
Gma#S21539452	Gma.26339	len=608	1
Gma#S21539495	Gma.18535	len=723	1
Gma#S21539501	Gma.19336	len=821	1
Gma#S21539521	Gma.27816	len=769	1
Gma#S21539523	Gma.18872	len=775	1
Gma#S21539545	Gma.18451	len=779	1
Gma#S21539549	Gma.23319	len=813	1
Gma#S21539550	Gma.1296	len=875	1	No Homology to Known Proteins
Gma#S21539600	Gma.26328	len=728	1
Gma#S21539619	Gma.9278	len=750	1	Unclassified - Hypothetical Protein NOT Supported by cDNA	expressed protein
Gma#S21539623	Gma.28793	len=855	1
Gma#S21539628	Gma.18859	len=792	1
Gma#S21539641	Gma.26326	len=758	1
Gma#S21539670	Gma.19212	len=747	1
Gma#S21539673	Gma.3637	len=746	1	Transcription	structure-specific recognition protein 1 / high mobility group protein / HMG protein
Gma#S21539680	Gma.25182	len=669	1
Gma#S21539683	Gma.18532	len=799	1
Gma#S21539699	Gma.19063	len=614	1
Gma#S21539702	Gma.23334	len=790	1
Gma#S21539703	Gma.8641	len=705	1	Signal Transduction	protein kinase, putative
Gma#S21539728	Gma.8095	len=813	1	Transcription	RNA-dependent RNA polymerase, putative
Gma#S21539763	Gma.22976	len=710	1
Gma#S21539774	Gma.12508	len=849	1	Transcription	floral homeotic protein APETALA2 (AP2)
Gma#S21539800	Gma.19081	len=767	1
Gma#S21539807	Gma.26108	len=790	1
Gma#S21539813	Gma.25850	len=795	1
Gma#S21539817	Gma.29136	len=798	1
Gma#S21539846	Gma.26079	len=744	1
Gma#S21539926	Gma.15699	len=811	1	Unclassified - Protein With Unknown Function	electron transport SCO1/SenC family protein
Gma#S21539963	Gma.18517	len=811	1
Gma#S21539986	Gma.3496	len=775	1	Metabolism	fructose-6-phosphate 2-kinase / fructose-2,6-bisphosphatase (F2KP)
Gma#S21540012	Gma.19369	len=902	1
Gma#S21540028	Gma.12629	len=809	1	Unclassified - Hypothetical Protein NOT Supported by cDNA	zinc finger (C3HC4-type RING finger) family protein / BRCT domain-containing protein
Gma#S21540031	Gma.22496	len=755	1
Gma#S21540046	Gma.15666	len=853	1	Unclassified - Hypothetical Protein Supported by cDNA	expressed protein
Gma#S21540061	Gma.18844	len=815	1
Gma#S21540063	Gma.14171	len=790	1	Protein Synthesis	inositol polyphosphate 5-phosphatase, putative
Gma#S21540072	Gma.15869	len=865	1	Metabolism	uracil phosphoribosyltransferase, putative / UMP pyrophosphorylase, putative / UPRTase, putative
Gma#S21540137	Gma.29895	len=856	1
Gma#S21540138	Gma.21104	len=895	1
Gma#S21540167	Gma.7134	len=881	1	Transcription	tudor domain-containing protein / nuclease family protein
Gma#S21540168	Gma.28543	len=821	1
Gma#S21540187	Gma.19216	len=797	1
Gma#S21540190	Gma.11253	len=864	1	Unclassified - Hypothetical Protein NOT Supported by cDNA	expressed protein
Gma#S21540200	Gma.19923	len=877	1
Gma#S21540215	Gma.29268	len=841	1
Gma#S21540236	Gma.18836	len=833	1
Gma#S21540246	Gma.20036	len=766	1
Gma#S21540248	Gma.26297	len=812	1
Gma#S21540290	Gma.17214	len=806	1	No Homology to Known Proteins
Gma#S21540369	Gma.27306	len=778	1
Gma#S21540388	Gma.27667	len=782	1
Gma#S21540438	Gma.13697	len=862	1	No Homology to Known Proteins
Gma#S21540450	Gma.9685	len=800	1	No Homology to Known Proteins
Gma#S21540451	Gma.26285	len=741	1
Gma#S21540459	Gma.21522	len=783	1
Gma#S21540505	Gma.18732	len=844	1
Gma#S21540526	Gma.18575	len=804	1
Gma#S21540538	Gma.19360	len=880	1
Gma#S21540550	Gma.26282	len=733	1
Gma#S21540554	Gma.23507	len=811	1
Gma#S21540558	Gma.18507	len=806	1
Gma#S21540560	Gma.29498	len=697	1
Gma#S21540569	Gma.6552	len=772	1	Transporter	NRAMP metal ion transporter 6, putative (NRAMP6)
Gma#S21540575	Gma.23690	len=894	1
Gma#S21540577	Gma.20421	len=913	1
Gma#S21540578	Gma.19198	len=651	1
Gma#S21540618	Gma.8148	len=770	1	Unclassified - Hypothetical Protein NOT Supported by cDNA	phosphoesterase family protein
Gma#S21540622	Gma.9265	len=857	1	Transporter	ammonium transporter 1, member 2 (AMT1.2)
Gma#S21540624	Gma.26278	len=681	1
Gma#S21540666	Gma.22296	len=829	1
Gma#S21540671	Gma.17720	len=750	1	Transporter	ABC1 family protein
Gma#S21540683	Gma.25976	len=806	1
Gma#S21540713	Gma.24825	len=588	1
Gma#S21540727	Gma.12696	len=830	1	No Homology to Known Proteins
Gma#S21540745	Gma.26273	len=725	1
Gma#S21540798	Gma.26624	len=837	1
Gma#S21540804	Gma.19067	len=850	1
Gma#S21540814	Gma.28500	len=713	1
Gma#S21540816	Gma.23937	len=764	1
Gma#S21540819	Gma.21822	len=596	1
Gma#S21540824	Gma.6409	len=778	1	Unclassified - Hypothetical Protein Supported by cDNA	expressed protein
Gma#S21540826	Gma.4775	len=714	1	No Homology to Known Proteins
Gma#S21540831	Gma.19194	len=807	1
Gma#S21540837	Gma.26686	len=826	1
Gma#S21540872	Gma.13181	len=802	1	Unclassified - Protein With Unknown Function	ARF GAP-like zinc finger-containing protein ZiGA4 (ZIGA4)
Gma#S21540909	Gma.30004	len=806	1
Gma#S21540914	Gma.29881	len=888	1
Gma#S21540915	Gma.21579	len=779	1
Gma#S21565179	Gma.19353	len=787	1
Gma#S21565199	Gma.19359	len=747	1
Gma#S21565247	Gma.1758	len=856	1	Unclassified - Protein With Unknown Function	transferase family protein
Gma#S21565261	Gma.18788	len=622	1
Gma#S21565268	Gma.16537	len=834	1	Protein Destination & Storage	aminopeptidase P, cytosolic, putative
Gma#S21565283	Gma.19310	len=790	1
Gma#S21565290	Gma.17330	len=749	1	Signal Transduction	protein kinase family protein
Gma#S21565366	Gma.29185	len=769	1
Gma#S21565434	Gma.26250	len=862	1
Gma#S21565437	Gma.19363	len=782	1
Gma#S21565439	Gma.26880	len=798	1
Gma#S21565463	Gma.1061	len=777	1	Metabolism	GDSL-motif lipase/hydrolase family protein
Gma#S21565497	Gma.21248	len=758	1
Gma#S21565553	Gma.18768	len=631	1
Gma#S21565566	Gma.22200	len=766	1
Gma#S21565584	Gma.19305	len=667	1
Gma#S21565593	Gma.18766	len=703	1
Gma#S21565641	Gma.13095	len=683	1	No Homology to Known Proteins
Gma#S21565642	Gma.17385	len=784	1	No Homology to Known Proteins
Gma#S21565706	Gma.26240	len=773	1
Gma#S21565758	Gma.27954	len=724	1
Gma#S21565790	Gma.19358	len=745	1
Gma#S21565840	Gma.5247	len=853	1	Unclassified - Hypothetical Protein NOT Supported by cDNA	exportin-related
Gma#S21565850	Gma.11402	len=714	1	Protein Synthesis	GTP-binding protein LepA, putative
Gma#S21565860	Gma.25374	len=807	1
Gma#S21565880	Gma.21961	len=752	1
Gma#S21565910	Gma.26811	len=756	1
Gma#S21565911	Gma.23541	len=843	1
Gma#S21565916	Gma.14182	len=852	1	No Homology to Known Proteins
Gma#S21565933	Gma.26299	len=823	1
Gma#S21565953	Gma.18742	len=755	1
Gma#S21565955	Gma.954	len=832	1	No Homology to Known Proteins
Gma#S21565972	Gma.17508	len=801	1	Unclassified - Hypothetical Protein NOT Supported by cDNA	pentatricopeptide (PPR) repeat-containing protein
Gma#S21566043	Gma.8134	len=753	1	Protein Destination & Storage	riboflavin biosynthesis protein-related
Gma#S21566047	Gma.3150	len=763	1	Unclassified - Hypothetical Protein NOT Supported by cDNA	hypothetical protein
Gma#S21566059	Gma.29615	len=815	1
Gma#S21566077	Gma.18554	len=824	1
Gma#S21566078	Gma.17483	len=682	1	Cell Structure	germin-like protein (GLP4) (GLP5)
Gma#S21566116	Gma.13877	len=828	1	Metabolism	inositol monophosphatase family protein
Gma#S21566119	Gma.10475	len=788	1	Unclassified - Protein With Unknown Function	tetratricopeptide repeat (TPR)-containing protein
Gma#S21566132	Gma.30064	len=792	1
Gma#S21566137	Gma.5876	len=792	1	Cell Growth & Division	bifunctional nuclease (BFN1)
Gma#S21566138	Gma.10388	len=770	1	Unclassified - Protein With Unknown Function	dentin sialophosphoprotein-related
Gma#S21566146	Gma.18388	len=655	1
Gma#S21566160	Gma.18731	len=631	1
Gma#S21566178	Gma.4824	len=778	1	Transcription	homeodomain-leucine zipper protein Revoluta (REV) / fascicular fiberless 1 (IFL1)
Gma#S21566212	Gma.25024	len=662	1
Gma#S21566295	Gma.30005	len=735	1
Gma#S21566296	Gma.18725	len=820	1
Gma#S21566320	Gma.18723	len=682	1
Gma#S21566330	Gma.18721	len=802	1
Gma#S21566335	Gma.2431	len=818	1
Gma#S21566347	Gma.14011	len=777	1	Unclassified - Hypothetical Protein NOT Supported by cDNA	hypothetical protein
Gma#S21566362	Gma.15969	len=815	1	Disease & Defense	UVB-resistance protein (UVR8)
Gma#S21566384	Gma.12894	len=744	1	Cell Growth & Division	cyclin, putative
Gma#S21566455	Gma.18716	len=694	1
Gma#S21566489	Gma.24663	len=807	1
Gma#S21566514	Gma.28169	len=780	1
Gma#S21566573	Gma.12090	len=824	1	Transporter	proton-dependent oligopeptide transport (POT) family protein
Gma#S21566583	Gma.23167	len=846	1
Gma#S21566590	Gma.23572	len=725	1
Gma#S21566600	Gma.3684	len=729	1	Unclassified - Hypothetical Protein Supported by cDNA	transducin family protein / WD-40 repeat family protein
Gma#S21566605	Gma.22250	len=834	1
Gma#S21566619	Gma.26205	len=657	1
Gma#S21566629	Gma.18708	len=722	1
Gma#S21566649	Gma.26202	len=803	1
Gma#S21566659	Gma.22542	len=816	1
Gma#S21566666	Gma.7300	len=846	1	Unclassified - Hypothetical Protein NOT Supported by cDNA	expressed protein
Gma#S21566676	Gma.18199	len=859	1
Gma#S21566691	Gma.18700	len=953	1
Gma#S21566762	Gma.13173	len=753	1	Unclassified - Hypothetical Protein NOT Supported by cDNA	expressed protein
Gma#S21566819	Gma.19368	len=816	1
Gma#S21566821	Gma.19175	len=808	1
Gma#S21566826	Gma.20686	len=781	1
Gma#S21566853	Gma.26429	len=834	1
Gma#S21566870	Gma.18560	len=783	1
Gma#S21566882	Gma.14053	len=690	1	Unclassified - Hypothetical Protein Supported by cDNA	shikimate kinase-related
Gma#S21566921	Gma.16701	len=781	1	Signal Transduction	leucine-rich repeat family protein / protein kinase family protein
Gma#S21566955	Gma.26185	len=785	1
Gma#S21566960	Gma.10692	len=722	1	Disease & Defense	pentatricopeptide (PPR) repeat-containing protein
Gma#S21566984	Gma.721	len=791	1	Protein Destination & Storage	zinc finger (C3HC4-type RING finger) family protein
Gma#S21567010	Gma.18685	len=749	1
Gma#S21567013	Gma.18880	len=792	1
Gma#S21567026	Gma.19152	len=774	1
Gma#S21567107	Gma.15827	len=724	1	Unclassified - Hypothetical Protein Supported by cDNA	expressed protein
Gma#S21567116	Gma.16096	len=804	1	Unclassified - Hypothetical Protein NOT Supported by cDNA	hypothetical protein
Gma#S21567124	Gma.18407	len=815	1
Gma#S21567187	Gma.21763	len=565	1
Gma#S21567217	Gma.29556	len=674	1
Gma#S21567224	Gma.442	len=720	1	Unclassified - Protein With Unknown Function	ref|XP_474910.1| OSJNBa0060B20.14 [Oryza sativa (japonica cultiv...
Gma#S21567241	Gma.18675	len=721	1
Gma#S21567331	Gma.26168	len=697	1
Gma#S21567374	Gma.29369	len=756	1
Gma#S21567376	Gma.1333	len=768	1	Metabolism	lipase class 3 family protein
Gma#S21567386	Gma.19116	len=761	1
Gma#S21567390	Gma.26160	len=760	1
Gma#S21567416	Gma.18578	len=732	1
Gma#S21567438	Gma.18669	len=549	1
Gma#S21567496	Gma.16752	len=764	1	Transcription	zinc finger (C3HC4-type RING finger) family protein
Gma#S21567503	Gma.21245	len=780	1
Gma#S21567535	Gma.26151	len=643	1
Gma#S21567556	Gma.26148	len=808	1
Gma#S21567572	Gma.19219	len=764	1
Gma#S21567587	Gma.28445	len=689	1
Gma#S21567601	Gma.18411	len=796	1
Gma#S21567645	Gma.18654	len=852	1
Gma#S21567652	Gma.18705	len=856	1
Gma#S21567670	Gma.18653	len=676	1
Gma#S21567691	Gma.615	len=822	1	Unclassified - Hypothetical Protein Supported by cDNA	histone acetyltransferase (GCN5)
Gma#S21567697	Gma.18651	len=877	1
Gma#S21567729	Gma.18649	len=738	1
Gma#S21567744	Gma.25345	len=745	1
Gma#S21567755	Gma.19133	len=854	1
Gma#S21567765	Gma.18886	len=794	1
Gma#S21567785	Gma.18806	len=757	1
Gma#S21567797	Gma.19220	len=810	1
Gma#S21567804	Gma.2574	len=849	1	Metabolism	starch excess protein (SEX1)
Gma#S21567807	Gma.25710	len=821	1
Gma#S21567808	Gma.18664	len=820	1
Gma#S21567898	Gma.344	len=694	1	Unclassified - Protein With Unknown Function	ubiquitin family protein
Gma#S21567914	Gma.27838	len=850	1
Gma#S21567945	Gma.18518	len=830	1
Gma#S21567989	Gma.12777	len=728	1
Gma#S21568009	Gma.20223	len=844	1
Gma#S21568062	Gma.8941	len=835	1	Energy	quinone reductase family protein
Gma#S21568065	Gma.24056	len=761	1
Gma#S21568082	Gma.20476	len=913	1
Gma#S21568084	Gma.4999	len=837	1	Disease & Defense	wound-responsive protein-related
Gma#S21568100	Gma.19227	len=762	1
Gma#S21568102	Gma.18633	len=816	1
Gma#S21568105	Gma.22560	len=785	1
Gma#S21568110	Gma.20253	len=775	1
Gma#S21568131	Gma.13316	len=794	1	Unclassified - Hypothetical Protein Supported by cDNA	WD-40 repeat family protein
Gma#S21568145	Gma.11980	len=885	1	Transcription	transcription factor LIM, putative
Gma#S21568148	Gma.18630	len=730	1
Gma#S21568152	Gma.18267	len=827	1
Gma#S21568203	Gma.21304	len=846	1
Gma#S21568212	Gma.11351	len=653	1
Gma#S21568253	Gma.29785	len=451	1
Gma#S21568294	Gma.6089	len=557	1	No Homology to Known Proteins
Gma#S21568309	Gma.12213	len=787	1	No Homology to Known Proteins
Gma#S21568327	Gma.21117	len=593	1
Gma#S21568330	Gma.2517	len=857	1	Metabolism	deaminase-related
Gma#S21568361	Gma.7344	len=807	1	No Homology to Known Proteins
Gma#S21568364	Gma.19301	len=845	1
Gma#S21568435	Gma.18522	len=863	1
Gma#S21568443	Gma.19124	len=810	1
Gma#S21568476	Gma.30474	len=897	1
Gma#S21568479	Gma.18610	len=875	1
Gma#S21568504	Gma.26111	len=863	1
Gma#S21568513	Gma.29234	len=769	1
Gma#S21568521	Gma.15961	len=887	1
Gma#S21568552	Gma.26321	len=703	1
Gma#S21568576	Gma.27046	len=627	1
Gma#S21568585	Gma.13542	len=774	1	No Homology to Known Proteins
Gma#S21568586	Gma.13115	len=836	1	Unclassified - Hypothetical Protein Supported by cDNA	expressed protein
Gma#S21568592	Gma.3972	len=838	1	Transporter	amino acid transporter family protein
Gma#S21568598	Gma.7886	len=710	1	Signal Transduction	protein kinase family protein
Gma#S21568603	Gma.27047	len=775	1
Gma#S21568643	Gma.30334	len=759	1
Gma#S21568657	Gma.21015	len=786	1
Gma#S21568679	Gma.13479	len=762	1	Signal Transduction	leucine-rich repeat transmembrane protein kinase, putative
Gma#S21568702	Gma.19384	len=829	1
Gma#S21568726	Gma.27859	len=882	1
Gma#S21568729	Gma.7699	len=863	1	No Homology to Known Proteins
Gma#S21568736	Gma.10515	len=810	1	Signal Transduction	protein kinase family protein
Gma#S21568754	Gma.16230	len=848	1	Protein Synthesis	tRNA synthetase class I (I, L, M and V) family protein
Gma#S21568761	Gma.11388	len=846	1	Unclassified - Hypothetical Protein Supported by cDNA	amino acid permease family protein
Gma#S21568768	Gma.18512	len=894	1
Gma#S21568781	Gma.30327	len=796	1
Gma#S21568826	Gma.30222	len=664	1
Gma#S21568828	Gma.27019	len=807	1
Gma#S21568852	Gma.30335	len=643	1
Gma#S21568853	Gma.17848	len=778	1	Post-Transcription	polynucleotide adenylyltransferase family protein / RNA recognition motif (RRM)-containing protein
Gma#S21700436	Gma.26071	len=748	1
Gma#S21700437	Gma.24384	len=710	1
Gma#S21700442	Gma.3434	len=868	1	Metabolism	Mur ligase family protein
Gma#S21700444	Gma.26070	len=559	1
Gma#S22950959	Gma.18553	len=917	1
Gma#S22950973	Gma.18529	len=882	1
Gma#S22950999	Gma.6722	len=931	1	Unclassified - Hypothetical Protein NOT Supported by cDNA	UDP-glucoronosyl/UDP-glucosyl transferase family protein
Gma#S22951011	Gma.3008	len=884	1	Disease & Defense	lesion inducing protein-related
Gma#S22951045	Gma.24153	len=938	1
Gma#S22951052	Gma.26737	len=728	1
Gma#S22951062	Gma.13212	len=896	1	Unclassified - Protein With Unknown Function	transducin family protein / WD-40 repeat family protein
Gma#S22951075	Gma.8119	len=903	1	Metabolism	beta-galactosidase, putative / lactase, putative
Gma#S22951081	Gma.17241	len=928	1	No Homology to Known Proteins
Gma#S22951096	Gma.20217	len=932	1
Gma#S22951099	Gma.1615	len=871	1	Signal Transduction	calmodulin, putative
Gma#S22951114	Gma.20967	len=925	1
Gma#S22951171	Gma.17765	len=761	1	Disease & Defense	uclacyanin 3 (UCC3)
Gma#S22951191	Gma.10690	len=845	1	Metabolism	3-dehydroquinate synthase, putative
Gma#S22951197	Gma.20216	len=836	1
Gma#S22951341	Gma.13081	len=746	1	Unclassified - Hypothetical Protein NOT Supported by cDNA	expressed protein
Gma#S22951398	Gma.7487	len=904	1	Transporter	amino acid permease 6 (AAP6)
Gma#S22951401	Gma.1187	len=935	1	Transcription	AP2 domain-containing transcription factor RAP2.4
Gma#S22951409	Gma.27899	len=867	1
Gma#S22951494	Gma.2185	len=895	1	Protein Destination & Storage	peptidyl-prolyl cis-trans isomerase, putative / FK506-binding protein, putative
Gma#S22951510	Gma.19589	len=898	1
Gma#S22951514	Gma.20208	len=650	1
Gma#S22951543	Gma.3129	len=709	1	Metabolism	protoporphyrinogen oxidase (PPOX)
Gma#S22951558	Gma.28774	len=724	1
Gma#S22951567	Gma.5706	len=924	1	Energy	NADH-ubiquinone oxidoreductase 24 kDa subunit, putative
Gma#S22951585	Gma.23984	len=879	1
Gma#S22951597	Gma.20343	len=927	1
Gma#S22951612	Gma.14030	len=912	1	Unclassified - Hypothetical Protein Supported by cDNA	expressed protein
Gma#S22951627	Gma.20859	len=861	1
Gma#S22951657	Gma.16942	len=880	1
Gma#S22951671	Gma.20511	len=878	1
Gma#S22951675	Gma.1358	len=825	1	No Homology to Known Proteins
Gma#S22951678	Gma.20203	len=919	1
Gma#S22951690	Gma.7906	len=928	1	Unclassified - Hypothetical Protein NOT Supported by cDNA	expressed protein
Gma#S22951695	Gma.8366	len=976	1	No Homology to Known Proteins
Gma#S22951707	Gma.18985	len=926	1
Gma#S22951709	Gma.973	len=901	1	Protein Synthesis	60S ribosomal protein L7 (RPL7D)
Gma#S22951718	Gma.10399	len=887	1	Unclassified - Hypothetical Protein Supported by cDNA	expressed protein
Gma#S22951753	Gma.20420	len=957	1
Gma#S22951764	Gma.4424	len=964	1	Cell Structure	lactoylglutathione lyase, putative / glyoxalase I, putative
Gma#S22951772	Gma.20752	len=766	1
Gma#S22951802	Gma.26264	len=755	1
Gma#S22951817	Gma.7579	len=927	1	Unclassified - Hypothetical Protein NOT Supported by cDNA	expressed protein
Gma#S22951830	Gma.3573	len=946	1	Unclassified - Hypothetical Protein Supported by cDNA	expressed protein
Gma#S22951845	Gma.12506	len=934	1	Intracellular Traffic	ADP-ribosylation factor, putative
Gma#S22951848	Gma.4902	len=966	1	Metabolism	phospholipase D alpha 1 / PLD alpha 1 (PLDALPHA1) (PLD1) / choline phosphatase 1
Gma#S22951860	Gma.20370	len=967	1
Gma#S22951869	Gma.6345	len=759	1	Protein Synthesis	40S ribosomal protein S17 (RPS17D)
Gma#S22951871	Gma.12351	len=951	1	No Homology to Known Proteins
Gma#S22951897	Gma.20185	len=830	1
Gma#S22951921	Gma.15629	len=664	1	Unclassified - Hypothetical Protein Supported by cDNA	expressed protein
Gma#S22951931	Gma.20194	len=787	1
Gma#S22951932	Gma.18791	len=892	1
Gma#S22951980	Gma.4983	len=930	1	Protein Destination & Storage	F-box family protein (FBL15)
Gma#S22951998	Gma.19361	len=916	1
Gma#S22952002	Gma.17145	len=822	1	Metabolism	succinate dehydrogenase (ubiquinone) flavoprotein subunit, mitochondrial / flavoprotein subunit of complex II
Gma#S22952005	Gma.20509	len=814	1
Gma#S22952021	Gma.20190	len=718	1
Gma#S22952027	Gma.2741	len=845	1	Intracellular Traffic	synaptobrevin family protein
Gma#S22952047	Gma.19549	len=932	1
Gma#S22952066	Gma.29208	len=731	1
Gma#S22952072	Gma.14571	len=812	1	Unclassified - Protein With Unknown Function	G10 family protein
Gma#S22952116	Gma.19543	len=842	1
Gma#S22952121	Gma.19453	len=916	1
Gma#S22952153	Gma.5933	len=882	1	Protein Destination & Storage	fringe-related protein
Gma#S22952175	Gma.19616	len=898	1
Gma#S22952242	Gma.18998	len=860	1
Gma#S22952246	Gma.20290	len=829	1
Gma#S22952260	Gma.25788	len=919	1
Gma#S22952263	Gma.15928	len=644	1	Unclassified - Hypothetical Protein Supported by cDNA	mitochondrial ribosomal protein L51/S25/CI-B8 family protein
Gma#S22952275	Gma.3834	len=636	1
Gma#S22952281	Gma.20181	len=844	1
Gma#S22952290	Gma.8183	len=771	1	Unclassified - Hypothetical Protein Supported by cDNA	kinectin-related
Gma#S22952292	Gma.1929	len=700	1	Transcription	homeobox-leucine zipper protein 22 (HAT22) / HD-ZIP protein 22
Gma#S22952299	Gma.15591	len=883	1	Post-Transcription	expressed protein
Gma#S22952317	Gma.12360	len=648	1	Cell Structure	villin 1 (VLN1)
Gma#S22952321	Gma.20341	len=857	1
Gma#S22952327	Gma.6570	len=926	1	Metabolism	UDP-D-xylose 4-epimerase, putative (MUR4)
Gma#S22952338	Gma.16090	len=930	1	No Homology to Known Proteins
Gma#S22952341	Gma.19469	len=855	1
Gma#S22952352	Gma.4929	len=917	1	No Homology to Known Proteins
Gma#S22952411	Gma.8698	len=814	1	Unclassified - Hypothetical Protein Supported by cDNA	expressed protein
Gma#S22952428	Gma.20853	len=858	1
Gma#S22952432	Gma.12124	len=874	1	Unclassified - Hypothetical Protein Supported by cDNA	expressed protein
Gma#S22952466	Gma.26062	len=673	1
Gma#S22952492	Gma.20171	len=697	1
Gma#S22952513	Gma.20371	len=885	1
Gma#S22952528	Gma.20489	len=866	1
Gma#S22952560	Gma.20169	len=952	1
Gma#S22952565	Gma.4107	len=938	1	Signal Transduction	GTP-binding protein, putative
Gma#S22952567	Gma.20168	len=945	1
Gma#S22952591	Gma.20355	len=811	1
Gma#S22952594	Gma.20167	len=909	1
Gma#S22952597	Gma.6900	len=687	1	Metabolism	beta-amylase (CT-BMY) / 1,4-alpha-D-glucan maltohydrolase
Gma#S22952598	Gma.5418	len=859	1	Cell Growth & Division	cellulose synthase, catalytic subunit (Ath-A)
Gma#S22952603	Gma.525	len=757	1	Cell Growth & Division	peptide methionine sulfoxide reductase, putative
Gma#S22952655	Gma.20321	len=670	1
Gma#S22952667	Gma.20165	len=759	1
Gma#S22952668	Gma.19531	len=802	1
Gma#S22952677	Gma.12529	len=868	1	Cell Structure	dehydration-responsive protein-related
Gma#S22952688	Gma.11844	len=949	1	No Homology to Known Proteins
Gma#S22952719	Gma.5161	len=893	1	Protein Synthesis	40S ribosomal protein S8 (RPS8A)
Gma#S22952765	Gma.8104	len=1008	1	Protein Destination & Storage	SUMO activating enzyme 1b (SAE1b)
Gma#S22952771	Gma.1411	len=921	1	No Homology to Known Proteins
Gma#S22952795	Gma.20674	len=984	1
Gma#S22952820	Gma.26089	len=896	1
Gma#S22952826	Gma.8321	len=636	1	Protein Destination & Storage	DNAJ heat shock N-terminal domain-containing protein
Gma#S22952836	Gma.2835	len=914	1	Unclassified - Hypothetical Protein Supported by cDNA	diacylglycerol kinase family protein
Gma#S22952857	Gma.20780	len=894	1
Gma#S22952903	Gma.5110	len=834	1	Unclassified - Hypothetical Protein NOT Supported by cDNA	expressed protein
Gma#S22952927	Gma.11194	len=906	1	Energy	thioredoxin family protein
Gma#S22952937	Gma.20152	len=879	1
Gma#S22952959	Gma.19580	len=845	1
Gma#S22952966	Gma.16319	len=755	1	Transcription	transcription initiation factor IIF alpha subunit (TFIIF-alpha) family protein
Gma#S22952968	Gma.20441	len=893	1
Gma#S22953006	Gma.13311	len=892	1	Protein Destination & Storage	ubiquitin-specific protease 8, putative (UBP8)
Gma#S22953034	Gma.16631	len=893	1	Protein Destination & Storage	cullin family protein
Gma#S22953066	Gma.4782	len=849	1	Signal Transduction	transducin family protein / WD-40 repeat family protein
Gma#S22953074	Gma.10927	len=976	1	Signal Transduction	root hair defective 3 GTP-binding (RHD3) family protein
Gma#S22953085	Gma.7260	len=937	1	Unclassified - Hypothetical Protein NOT Supported by cDNA	F-box family protein
Gma#S22953087	Gma.20670	len=953	1
Gma#S23058741	Gma.18054	len=1450	1	Unclassified - Hypothetical Protein Supported by cDNA	expressed protein
Gma#S23061256	Gma.11206	len=811	1
Gma#S23061267	Gma.20146	len=597	1
Gma#S23061305	Gma.2983	len=929	1	Cell Growth & Division	DNA repair protein RAD23, putative
Gma#S23061326	Gma.22051	len=915	1
Gma#S23061342	Gma.19512	len=1016	1
Gma#S23061344	Gma.11041	len=1035	1	Signal Transduction	serine/threonine protein kinase, putative
Gma#S23061347	Gma.2597	len=907	1	Unclassified - Hypothetical Protein Supported by cDNA	expressed protein
Gma#S23061351	Gma.9251	len=1093	1	Cell Structure	kinesin motor family protein
Gma#S23061354	Gma.20557	len=890	1
Gma#S23061359	Gma.19744	len=817	1
Gma#S23061389	Gma.20655	len=992	1
Gma#S23061402	Gma.20662	len=993	1
Gma#S23061426	Gma.10552	len=928	1	Protein Destination & Storage	PRLI-interacting factor K
Gma#S23061433	Gma.2911	len=749	1	Cell Growth & Division	nucleosome assembly protein (NAP), putative
Gma#S23061446	Gma.5088	len=967	1	No Homology to Known Proteins
Gma#S23061459	Gma.4912	len=912	1	Unclassified - Hypothetical Protein Supported by cDNA	uroporphyrinogen-III synthase family protein
Gma#S23061477	Gma.16073	len=847	1	Cell Structure	histone H2A, putative
Gma#S23061508	Gma.14219	len=968	1	No Homology to Known Proteins
Gma#S23061509	Gma.311	len=723	1	Protein Synthesis	60S ribosomal protein L14 (RPL14B)
Gma#S23061511	Gma.4523	len=1020	1	Metabolism	glycosyl hydrolase family 31 protein
Gma#S23061517	Gma.20007	len=989	1
Gma#S23061519	Gma.6261	len=984	1	Protein Destination & Storage	casein kinase II beta chain, putative
Gma#S23061533	Gma.14563	len=943	1	Energy	plastocyanin-like domain-containing protein / plantacyanin, putative
Gma#S23061551	Gma.20138	len=693	1
Gma#S23061554	Gma.19663	len=1028	1
Gma#S23061561	Gma.5536	len=782	1	Metabolism	succinate dehydrogenase, iron-sulphur subunit, mitochondrial (SDH2-2)
Gma#S23061574	Gma.19459	len=974	1
Gma#S23061593	Gma.9830	len=951	1	No Homology to Known Proteins
Gma#S23061610	Gma.20818	len=955	1
Gma#S23061614	Gma.2259	len=1025	1	Protein Destination & Storage	20S proteasome alpha subunit B (PAB1) (PRC3)
Gma#S23061617	Gma.2917	len=795	1	Unclassified - Hypothetical Protein Supported by cDNA	mitochondrial import inner membrane translocase subunit Tim17/Tim22/Tim23 family protein
Gma#S23061618	Gma.19878	len=884	1
Gma#S23061621	Gma.26562	len=934	1
Gma#S23061637	Gma.3625	len=911	1	Cell Structure	pectinacetylesterase family protein
Gma#S23061641	Gma.20711	len=929	1
Gma#S23061649	Gma.13070	len=959	1	Unclassified - Hypothetical Protein Supported by cDNA	expressed protein
Gma#S23061663	Gma.10754	len=903	1	Protein Synthesis	60S ribosomal protein L13 (RPL13B) / breast basic conserved protein 1-related (BBC1)
Gma#S23061706	Gma.20863	len=1006	1
Gma#S23061716	Gma.20356	len=948	1
Gma#S23061717	Gma.17591	len=778	1	Metabolism	aconitase C-terminal domain-containing protein
Gma#S23061735	Gma.6608	len=1032	1	Unclassified - Hypothetical Protein Supported by cDNA	signal peptide peptidase family protein
Gma#S23061743	Gma.26687	len=858	1
Gma#S23061749	Gma.11273	len=893	1	Metabolism	pyruvate decarboxylase, putative
Gma#S23061763	Gma.18533	len=820	1
Gma#S23061806	Gma.6011	len=718	1	Unclassified - Hypothetical Protein Supported by cDNA	expressed protein
Gma#S23061822	Gma.6192	len=963	1	Metabolism	alkaline alpha galactosidase, putative
Gma#S23061829	Gma.233	len=901	1	No Homology to Known Proteins
Gma#S23061861	Gma.23393	len=897	1
Gma#S23061869	Gma.13268	len=879	1	Unclassified - Hypothetical Protein NOT Supported by cDNA	maoC-like dehydratase domain-containing protein
Gma#S23061872	Gma.5129	len=1025	1	Metabolism	pyridine nucleotide-disulphide oxidoreductase family protein
Gma#S23061874	Gma.27148	len=916	1
Gma#S23061918	Gma.20363	len=885	1
Gma#S23061929	Gma.6700	len=889	1	Signal Transduction	histidine kinase (AHK3)
Gma#S23061937	Gma.20332	len=680	1
Gma#S23061939	Gma.20127	len=824	1
Gma#S23061976	Gma.15493	len=866	1	Energy	thioredoxin reductase 2 / NADPH-dependent thioredoxin reductase 2 (NTR2)
Gma#S23061981	Gma.1629	len=769	1	Unclassified - Hypothetical Protein Supported by cDNA	expressed protein
Gma#S23062005	Gma.24996	len=884	1
Gma#S23062018	Gma.18229	len=930	1
Gma#S23062028	Gma.2546	len=912	1	Protein Destination & Storage	DNAJ heat shock family protein
Gma#S23062031	Gma.8114	len=944	1	Post-Transcription	RNase L inhibitor protein, putative
Gma#S23062079	Gma.26054	len=1052	1
Gma#S23062081	Gma.13980	len=854	1	Energy	cytochrome B561 family
Gma#S23062095	Gma.25680	len=882	1
Gma#S23062104	Gma.18226	len=810	1
Gma#S23062110	Gma.20124	len=886	1
Gma#S23062117	Gma.10557	len=874	1	Signal Transduction	leucine-rich repeat family protein / protein kinase family protein
Gma#S23062150	Gma.27054	len=939	1
Gma#S23062154	Gma.20121	len=524	1
Gma#S23062168	Gma.19440	len=932	1
Gma#S23062173	Gma.19687	len=699	1
Gma#S23062189	Gma.6468	len=969	1	Protein Destination & Storage	thioredoxin family protein
Gma#S23062217	Gma.10646	len=874	1	Unclassified - Protein With Unknown Function	transducin family protein / WD-40 repeat family protein
Gma#S23062228	Gma.20428	len=869	1
Gma#S23062231	Gma.19475	len=875	1
Gma#S23062263	Gma.19262	len=944	1
Gma#S23062297	Gma.20923	len=839	1
Gma#S23062301	Gma.30008	len=926	1
Gma#S23062306	Gma.20401	len=933	1
Gma#S23062310	Gma.1739	len=916	1	Unclassified - Hypothetical Protein Supported by cDNA	peroxisomal biogenesis factor 11 family protein / PEX11 family protein
Gma#S23062318	Gma.1452	len=853	1	Post-Transcription	polyadenylate-binding protein, putative / PABP, putative
Gma#S23062320	Gma.396	len=927	1
Gma#S23062327	Gma.18509	len=870	1
Gma#S23062339	Gma.18167	len=929	1
Gma#S23062344	Gma.12886	len=934	1	Transporter	ABC1 family protein
Gma#S23062351	Gma.20963	len=896	1
Gma#S23062356	Gma.20111	len=875	1
Gma#S23062361	Gma.19484	len=866	1
Gma#S23062368	Gma.20590	len=814	1
Gma#S23062369	Gma.4410	len=837	1	Unclassified - Protein With Unknown Function	prenylated rab acceptor (PRA1) family protein
Gma#S23062388	Gma.30248	len=958	1
Gma#S23062390	Gma.20279	len=962	1
Gma#S23062414	Gma.20403	len=963	1
Gma#S23062459	Gma.8062	len=924	1	Transporter	transport protein, putative
Gma#S23062471	Gma.19465	len=790	1
Gma#S23062492	Gma.1641	len=836	1	Unclassified - Hypothetical Protein Supported by cDNA	expressed protein
Gma#S23062598	Gma.10227	len=883	1	Metabolism	flavin-containing monooxygenase family protein / FMO family protein
Gma#S23062727	Gma.1066	len=929	1	Protein Destination & Storage	protein kinase family protein
Gma#S23062728	Gma.16691	len=925	1	Protein Synthesis	seryl-tRNA synthetase, putative / serine--tRNA ligase, putative
Gma#S23062746	Gma.5413	len=889	1	Protein Synthesis	ribosomal protein L35 family protein
Gma#S23062759	Gma.1353	len=876	1	Protein Destination & Storage	casein kinase, putative
Gma#S23062764	Gma.5282	len=858	1	Metabolism	oxysterol-binding family protein
Gma#S23062771	Gma.18763	len=944	1
Gma#S23062779	Gma.15483	len=902	1	Metabolism	phosphoglucomutase, cytoplasmic, putative / glucose phosphomutase, putative
Gma#S23062780	Gma.1696	len=934	1	Unclassified - Hypothetical Protein Supported by cDNA	cyclase family protein
Gma#S23062794	Gma.3552	len=864	1	No Homology to Known Proteins
Gma#S23062801	Gma.20431	len=840	1
Gma#S23062820	Gma.1114	len=853	1	Unclassified - Hypothetical Protein NOT Supported by cDNA	expressed protein
Gma#S23062836	Gma.5092	len=895	1	Protein Destination & Storage	OXA1 protein (OXA1)
Gma#S23062862	Gma.10980	len=752	1	Transporter	protease inhibitor/seed storage/lipid transfer protein (LTP) family protein
Gma#S23062865	Gma.10407	len=778	1	Unclassified - Hypothetical Protein Supported by cDNA	lecithin:cholesterol acyltransferase family protein / LACT family protein
Gma#S23062897	Gma.5987	len=860	1	No Homology to Known Proteins
Gma#S23062909	Gma.7656	len=931	1
Gma#S23062913	Gma.6456	len=933	1	Transporter	porin, putative
Gma#S23062969	Gma.4333	len=792	1	Metabolism	glutamate synthase (NADH), chloroplast, putative
Gma#S23062977	Gma.20830	len=863	1
Gma#S23063101	Gma.20098	len=948	1
Gma#S23063162	Gma.3997	len=738	1	Unclassified - Hypothetical Protein NOT Supported by cDNA	expressed protein
Gma#S23063188	Gma.16342	len=936	1	Intracellular Traffic	copine-related
Gma#S23063210	Gma.6417	len=847	1	Metabolism	acyl-CoA:1-acylglycerol-3-phosphate acyltransferase, putative
Gma#S23063222	Gma.9308	len=915	1	Transposon	RNase H domain-containing protein
Gma#S23063226	Gma.19611	len=885	1
Gma#S23063266	Gma.11099	len=936	1	Unclassified - Protein With Unknown Function	Met-10+ like family protein
Gma#S23063300	Gma.30166	len=770	1
Gma#S23063304	Gma.30068	len=954	1
Gma#S23063306	Gma.18342	len=924	1
Gma#S23063314	Gma.3167	len=853	1	Transporter	mitochondrial import receptor subunit TOM20-3 / translocase of outer membrane 20 kDa subunit 3 (TOM20-3)
Gma#S23063317	Gma.20092	len=803	1
Gma#S23063332	Gma.20272	len=922	1
Gma#S23063341	Gma.6573	len=825	1	No Homology to Known Proteins
Gma#S23063343	Gma.7669	len=862	1	Metabolism	oxidoreductase, 2OG-Fe(II) oxygenase family protein
Gma#S23063344	Gma.20596	len=917	1
Gma#S23063385	Gma.1097	len=842	1	Signal Transduction	protein kinase family protein
Gma#S23063404	Gma.18385	len=826	1
Gma#S23063405	Gma.7545	len=840	1	No Homology to Known Proteins
Gma#S23063412	Gma.4874	len=853	1	No Homology to Known Proteins
Gma#S23063417	Gma.10187	len=944	1	Unclassified - Hypothetical Protein NOT Supported by cDNA	transcription factor-related
Gma#S23063424	Gma.20762	len=936	1
Gma#S23063462	Gma.6558	len=971	1	Metabolism	acetyl-CoA carboxylase 1 (ACC1)
Gma#S23063479	Gma.6030	len=918	1
Gma#S23063486	Gma.8330	len=742	1	Intracellular Traffic	pathogenesis-related thaumatin family protein
Gma#S23063519	Gma.1477	len=708	1	Unclassified - Hypothetical Protein Supported by cDNA	armadillo/beta-catenin repeat family protein
Gma#S23063531	Gma.7097	len=800	1	Energy	vacuolar ATPase subunit F family protein
Gma#S23063547	Gma.20799	len=825	1
Gma#S23063587	Gma.20949	len=824	1
Gma#S23063595	Gma.18488	len=770	1
Gma#S23063608	Gma.20513	len=915	1
Gma#S23063617	Gma.19622	len=873	1
Gma#S23063621	Gma.13069	len=918	1	No Homology to Known Proteins
Gma#S23063638	Gma.20931	len=867	1
Gma#S23063641	Gma.6049	len=896	1	Signal Transduction	protein phosphatase 2C, putative / PP2C, putative
Gma#S23063643	Gma.3611	len=949	1	Unclassified - Protein With Unknown Function	dihydropyrimidinase / DHPase / dihydropyrimidine amidohydrolase / hydantoinase (PYD2)
Gma#S23063662	Gma.10874	len=954	1	Unclassified - Hypothetical Protein NOT Supported by cDNA	expressed protein
Gma#S23063679	Gma.15657	len=843	1	Unclassified - Hypothetical Protein NOT Supported by cDNA	glycosyl hydrolase family 17 protein
Gma#S23063703	Gma.2650	len=913	1	Energy	NADH-cytochrome b5 reductase, putative
Gma#S23063712	Gma.4039	len=915	1	Protein Destination & Storage	chaperonin, putative
Gma#S23063716	Gma.1484	len=922	1	Metabolism	starch phosphorylase, putative
Gma#S23063729	Gma.29789	len=868	1
Gma#S23063731	Gma.20930	len=915	1
Gma#S23063752	Gma.20530	len=923	1
Gma#S23063762	Gma.13718	len=935	1	No Homology to Known Proteins
Gma#S23063763	Gma.1324	len=878	1	Signal Transduction	Rac-like GTP-binding protein (ARAC11) / Rho-like GTP-binding protein (ROP1)
Gma#S23063764	Gma.20442	len=936	1
Gma#S23063767	Gma.1837	len=858	1	Unclassified - Hypothetical Protein Supported by cDNA	permease-related
Gma#S23063772	Gma.17041	len=820	1	No Homology to Known Proteins
Gma#S23063780	Gma.10682	len=932	1	Protein Synthesis	expressed protein
Gma#S23063802	Gma.7070	len=784	1	Unclassified - Hypothetical Protein NOT Supported by cDNA	zinc finger protein-related
Gma#S23063818	Gma.5392	len=917	1	Protein Destination & Storage	rhodanese-like domain-containing protein / PPIC-type PPIASE domain-containing protein
Gma#S23063829	Gma.13428	len=899	1	No Homology to Known Proteins
Gma#S23063849	Gma.7222	len=942	1	Protein Destination & Storage	subtilase family protein
Gma#S23063874	Gma.12504	len=817	1	Transporter	vacuolar ATP synthase 16 kDa proteolipid subunit 3 / V-ATPase 16 kDa proteolipid subunit 3 (AVAP3) (AVA-P3)
Gma#S23063933	Gma.7883	len=925	1	Unclassified - Protein With Unknown Function	hydrolase, alpha/beta fold family protein
Gma#S23063947	Gma.2529	len=797	1	Unclassified - Protein With Unknown Function	ref|XP_467275.1| unknown protein [Oryza sativa (japonica cultiva...
Gma#S23063953	Gma.6513	len=940	1	Unclassified - Hypothetical Protein Supported by cDNA	ARF GAP-like zinc finger-containing protein ZIGA3 (ZIGA3)
Gma#S23063956	Gma.10241	len=936	1	Protein Destination & Storage	serine carboxypeptidase S10 family protein
Gma#S23063989	Gma.7683	len=854	1	Unclassified - Hypothetical Protein NOT Supported by cDNA	TIP120 protein, putative
Gma#S23064008	Gma.3626	len=887	1	Signal Transduction	Rab GDP dissociation inhibitor (GDI2)
Gma#S23064088	Gma.11878	len=926	1	Transcription	zinc knuckle (CCHC-type) family protein
Gma#S23064114	Gma.910	len=925	1	Secondary Metabolism	3-oxoacyl-(acyl-carrier protein) reductase, chloroplast / 3-ketoacyl-acyl carrier protein reductase
Gma#S23064151	Gma.4098	len=898	1	Unclassified - Hypothetical Protein NOT Supported by cDNA	expressed protein
Gma#S23064172	Gma.5681	len=871	1	Unclassified - Protein With Unknown Function	AAA-type ATPase family protein
Gma#S23064177	Gma.13060	len=918	1	Unclassified - Protein With Unknown Function	auxin-responsive protein / indoleacetic acid-induced protein 4 (IAA4) / auxin-induced protein (AUX2-11)
Gma#S23064178	Gma.20072	len=794	1
Gma#S23064180	Gma.2846	len=898	1
Gma#S23064193	Gma.2146	len=959	1	Secondary Metabolism	7-dehydrocholesterol reductase / 7-DHC reductase / sterol delta-7-reductase (ST7R) / dwarf5 protein (DWF5)
Gma#S23064217	Gma.3100	len=871	1	Unclassified - Hypothetical Protein NOT Supported by cDNA	C2 domain-containing protein
Gma#S23064220	Gma.6616	len=664	1	Unclassified - Hypothetical Protein Supported by cDNA	expressed protein
Gma#S23064227	Gma.19163	len=935	1
Gma#S23064229	Gma.20449	len=837	1
Gma#S23064230	Gma.20447	len=884	1
Gma#S23064244	Gma.18168	len=831	1
Gma#S23064254	Gma.18144	len=826	1
Gma#S23064266	Gma.6517	len=873	1	Unclassified - Hypothetical Protein Supported by cDNA	expressed protein
Gma#S23064270	Gma.20950	len=941	1
Gma#S23064287	Gma.3200	len=853	1	Post-Transcription	polyadenylate-binding protein family protein / PABP family protein
Gma#S23064298	Gma.13301	len=970	1	Unclassified - Hypothetical Protein NOT Supported by cDNA	molybdenum cofactor sulfurase family protein
Gma#S23064349	Gma.3841	len=886	1	Protein Synthesis	endoribonuclease L-PSP family protein
Gma#S23064416	Gma.17015	len=870	1	No Homology to Known Proteins
Gma#S23064436	Gma.887	len=927	1	Secondary Metabolism	transferase family protein
Gma#S23064445	Gma.7999	len=959	1	Protein Destination & Storage	F-box family protein (FBL6)
Gma#S23064448	Gma.24671	len=744	1
Gma#S23064458	Gma.13509	len=927	1	Signal Transduction	protein kinase, putative
Gma#S23064478	Gma.2434	len=919	1	Metabolism	dimethylmenaquinone methyltransferase family protein
Gma#S23064495	Gma.28513	len=719	1
Gma#S23064499	Gma.8016	len=991	1	Unclassified - Hypothetical Protein NOT Supported by cDNA	dehydration-responsive family protein
Gma#S23064500	Gma.13970	len=919	1	Protein Synthesis	eukaryotic translation initiation factor 2B family protein / eIF-2B family protein
Gma#S23064509	Gma.7264	len=976	1	Transcription	bZIP transcription factor family protein
Gma#S23064515	Gma.1814	len=852	1	Intracellular Traffic	Ras-related GTP-binding protein, putative
Gma#S23064567	Gma.16585	len=937	1	Metabolism	carbonic anhydrase 2 / carbonate dehydratase 2 (CA2) (CA18)
Gma#S23064577	Gma.22081	len=899	1
Gma#S23064584	Gma.5609	len=938	1	Metabolism	inorganic pyrophosphatase, putative (soluble) / pyrophosphate phospho-hydrolase, putative / PPase, putative
Gma#S23064604	Gma.18053	len=891	1	Protein Destination & Storage	ubiquitin-conjugating enzyme, putative
Gma#S23064650	Gma.5105	len=931	1	Transcription	auxin-responsive protein / indoleacetic acid-induced protein 16 (IAA16)
Gma#S23064704	Gma.496	len=967	1
Gma#S23064742	Gma.20543	len=1005	1
Gma#S23064757	Gma.2015	len=763	1	Signal Transduction	calmodulin, putative
Gma#S23064758	Gma.19693	len=936	1
Gma#S23064769	Gma.20214	len=982	1
Gma#S23064847	Gma.2136	len=809	1	Protein Destination & Storage	26S protease regulatory subunit 6A, putative
Gma#S23064861	Gma.20731	len=788	1
Gma#S23064871	Gma.20379	len=1001	1
Gma#S23064874	Gma.18636	len=734	1
Gma#S23064901	Gma.20561	len=892	1
Gma#S23064919	Gma.16169	len=981	1	Unclassified - Hypothetical Protein NOT Supported by cDNA	translational activator family protein
Gma#S23064922	Gma.3655	len=992	1	Metabolism	phenazine biosynthesis PhzC/PhzF family protein
Gma#S23065029	Gma.5300	len=767	1	Unclassified - Protein With Unknown Function	ABA-responsive protein (HVA22a)
Gma#S23065034	Gma.4677	len=1024	1	Protein Destination & Storage	zinc finger (C3HC4-type RING finger) family protein
Gma#S23065064	Gma.829	len=867	1	Post-Transcription	transducin family protein / WD-40 repeat family protein
Gma#S23065072	Gma.9314	len=853	1	Cell Structure	pectinacetylesterase, putative
Gma#S23065078	Gma.20694	len=925	1
Gma#S23065087	Gma.6165	len=829	1	No Homology to Known Proteins
Gma#S23065129	Gma.22930	len=825	1
Gma#S23065146	Gma.11147	len=930	1	Protein Synthesis	acidic ribosomal protein P0-related
Gma#S23065166	Gma.29576	len=876	1
Gma#S23065168	Gma.20256	len=853	1
Gma#S23065190	Gma.26426	len=811	1
Gma#S23065215	Gma.16211	len=941	1	No Homology to Known Proteins
Gma#S23065217	Gma.15507	len=902	1	Protein Destination & Storage	peptidyl-prolyl cis-trans isomerase / cyclophilin-40 (CYP40) / rotamase
Gma#S23065219	Gma.7978	len=1074	1	Unclassified - Hypothetical Protein Supported by cDNA	D111/G-patch domain-containing protein
Gma#S23065233	Gma.20880	len=929	1
Gma#S23065243	Gma.10695	len=868	1	Metabolism	hydroxymethylglutaryl-CoA synthase / HMG-CoA synthase / 3-hydroxy-3-methylglutaryl coenzyme A synthase
Gma#S23065256	Gma.923	len=740	1	Post-Transcription	DEAD box RNA helicase, putative
Gma#S23065267	Gma.7428	len=908	1	Unclassified - Hypothetical Protein NOT Supported by cDNA	agenet domain-containing protein / bromo-adjacent homology (BAH) domain-containing protein
Gma#S23065282	Gma.18621	len=996	1
Gma#S23065283	Gma.19201	len=885	1
Gma#S23065286	Gma.11165	len=892	1	Metabolism	nucleoside phosphatase family protein / GDA1/CD39 family protein
Gma#S23065288	Gma.8711	len=948	1	Unclassified - Hypothetical Protein NOT Supported by cDNA	C2 domain-containing protein
Gma#S23065309	Gma.1728	len=938	1	No Homology to Known Proteins
Gma#S23065311	Gma.19600	len=991	1
Gma#S23065313	Gma.19670	len=874	1
Gma#S23065320	Gma.28989	len=724	1
Gma#S23065330	Gma.25459	len=785	1
Gma#S23065345	Gma.13876	len=1009	1	Signal Transduction	protein kinase family protein
Gma#S23065398	Gma.7412	len=762	1	Energy	vacuolar ATP synthase 16 kDa proteolipid subunit 4 / V-ATPase 16 kDa proteolipid subunit 4 (AVAP4) (AVA-P4)
Gma#S23065401	Gma.6598	len=964	1	No Homology to Known Proteins
Gma#S23065492	Gma.14149	len=911	1	Unclassified - Hypothetical Protein NOT Supported by cDNA	expressed protein
Gma#S23065499	Gma.22664	len=787	1
Gma#S23065502	Gma.597	len=832	1	Cell Structure	actin-depolymerizing factor 5 (ADF5)
Gma#S23065510	Gma.7413	len=1051	1	Protein Synthesis	isoleucyl-tRNA synthetase, putative / isoleucine--tRNA ligase, putative
Gma#S23065527	Gma.25098	len=1014	1
Gma#S23065536	Gma.7562	len=943	1	Unclassified - Hypothetical Protein NOT Supported by cDNA	mechanosensitive ion channel domain-containing protein / MS ion channel domain-containing protein
Gma#S23065541	Gma.7937	len=966	1	Unclassified - Hypothetical Protein Supported by cDNA	hydroxyproline-rich glycoprotein family protein
Gma#S23065546	Gma.8288	len=1003	1	Protein Destination & Storage	DegP protease, putative
Gma#S23065547	Gma.12947	len=973	1
Gma#S23065573	Gma.6351	len=974	1	Energy	2-oxoacid dehydrogenase family protein
Gma#S23065577	Gma.3894	len=949	1	Unclassified - Hypothetical Protein Supported by cDNA	enhanced disease susceptibility protein, putative / salicylic acid induction deficient protein, putative
Gma#S23065603	Gma.19561	len=955	1
Gma#S23065641	Gma.20717	len=948	1
Gma#S23065652	Gma.19472	len=948	1
Gma#S23065665	Gma.16577	len=891	1	Cell Structure	zinc finger (DHHC type) family protein / ankyrin repeat family protein
Gma#S23065705	Gma.20263	len=924	1
Gma#S23065738	Gma.19464	len=930	1
Gma#S23065744	Gma.26991	len=694	1
Gma#S23065787	Gma.19821	len=388	1
Gma#S23065836	Gma.20556	len=948	1
Gma#S23065839	Gma.2787	len=839	1	Intracellular Traffic	dynamin-like protein 6 (ADL6)
Gma#S23065840	Gma.17855	len=810	1	Unclassified - Hypothetical Protein Supported by cDNA	high mobility group protein beta2 (HMGbeta2) / HMG protein beta2
Gma#S23065882	Gma.4561	len=960	1	Energy	haloacid dehalogenase-like hydrolase family protein
Gma#S23065885	Gma.9683	len=936	1	Unclassified - Hypothetical Protein NOT Supported by cDNA	zinc knuckle (CCHC-type) family protein
Gma#S23065887	Gma.25522	len=1015	1
Gma#S23065895	Gma.20351	len=893	1
Gma#S23065925	Gma.21302	len=808	1
Gma#S23065932	Gma.27253	len=970	1
Gma#S23065949	Gma.20691	len=701	1
Gma#S23065983	Gma.20790	len=851	1
Gma#S23065985	Gma.30090	len=911	1
Gma#S23065999	Gma.20008	len=862	1
Gma#S23066008	Gma.7912	len=837	1	Unclassified - Hypothetical Protein Supported by cDNA	metaxin-related
Gma#S23066013	Gma.20474	len=814	1
Gma#S23066192	Gma.15226	len=857	1	Metabolism	succinate dehydrogenase (ubiquinone) flavoprotein subunit, mitochondrial / flavoprotein subunit of complex II
Gma#S23066219	Gma.19999	len=824	1
Gma#S23066251	Gma.19610	len=790	1
Gma#S23066264	Gma.6954	len=879	1	Protein Destination & Storage	co-chaperone grpE family protein
Gma#S23066300	Gma.19596	len=708	1
Gma#S23066341	Gma.20491	len=815	1
Gma#S23066348	Gma.11288	len=944	1	Signal Transduction	expressed protein
Gma#S23066351	Gma.12997	len=751	1	Unclassified - Hypothetical Protein Supported by cDNA	expressed protein
Gma#S23066448	Gma.10709	len=833	1	Intracellular Traffic	peroxisomal membrane protein 22 kDa (PMP22)
Gma#S23066462	Gma.25810	len=930	1
Gma#S23066464	Gma.5236	len=737	1	Post-Transcription	RNA recognition motif (RRM)-containing protein
Gma#S23066531	Gma.19417	len=928	1
Gma#S23066601	Gma.423	len=826	1	Unclassified - Protein With Unknown Function	DNA-binding protein, putative
Gma#S23066624	Gma.8360	len=852	1	Post-Transcription	exonuclease RRP41 (RRP41)
Gma#S23066670	Gma.6433	len=925	1	Metabolism	short-chain acyl-CoA oxidase
Gma#S23066689	Gma.2061	len=940	1	Metabolism	6-phosphogluconate dehydrogenase family protein
Gma#S23066754	Gma.19984	len=892	1
Gma#S23066757	Gma.13373	len=807	1	No Homology to Known Proteins
Gma#S23066769	Gma.10647	len=849	1	Unclassified - Protein With Unknown Function	TIP41-like family protein
Gma#S23066782	Gma.7581	len=868	1	Protein Destination & Storage	ARF GTPase-activating domain-containing protein
Gma#S23066817	Gma.6005	len=916	1	Metabolism	NADP-dependent oxidoreductase, putative
Gma#S23066843	Gma.19850	len=845	1
Gma#S23066848	Gma.19981	len=896	1
Gma#S23066917	Gma.18851	len=978	1
Gma#S23066919	Gma.18988	len=848	1
Gma#S23066953	Gma.3692	len=907	1	No Homology to Known Proteins
Gma#S23066975	Gma.19343	len=896	1
Gma#S23066994	Gma.10688	len=922	1	Protein Synthesis	60S ribosomal protein L4/L1 (RPL4A)
Gma#S23067092	Gma.19975	len=728	1
Gma#S23067125	Gma.20900	len=884	1
Gma#S23067132	Gma.672	len=915	1	Unclassified - Hypothetical Protein Supported by cDNA	zinc finger (C3HC4-type RING finger) family protein
Gma#S23067139	Gma.20630	len=884	1
Gma#S23067152	Gma.19972	len=864	1
Gma#S23067161	Gma.13655	len=731	1	Unclassified - Hypothetical Protein Supported by cDNA	expressed protein
Gma#S23067172	Gma.6987	len=810	1	Unclassified - Hypothetical Protein Supported by cDNA	plastid-lipid associated protein PAP-related / fibrillin-related
Gma#S23067186	Gma.20638	len=829	1
Gma#S23067191	Gma.20522	len=810	1
Gma#S23067192	Gma.19962	len=945	1
Gma#S23067202	Gma.28681	len=808	1
Gma#S23067207	Gma.7753	len=889	1	Transcription	zinc finger (C3HC4-type RING finger) family protein
Gma#S23067209	Gma.19046	len=761	1
Gma#S23067214	Gma.19961	len=677	1
Gma#S23067216	Gma.4802	len=927	1	Unclassified - Protein With Unknown Function	DNA-binding protein, putative
Gma#S23067228	Gma.20639	len=871	1
Gma#S23067235	Gma.20526	len=911	1
Gma#S23067242	Gma.3904	len=872	1	Signal Transduction	protein phosphatase 2C ABI1 / PP2C ABI1 / abscisic acid-insensitive 1 (ABI1)
Gma#S23067259	Gma.12452	len=902	1	No Homology to Known Proteins
Gma#S23067268	Gma.19553	len=868	1
Gma#S23067316	Gma.1538	len=881	1	Post-Transcription	RNA-binding protein 45 (RBP45), putative
Gma#S23067406	Gma.20531	len=874	1
Gma#S23067409	Gma.19960	len=691	1
Gma#S23067434	Gma.5545	len=862	1	No Homology to Known Proteins
Gma#S23067439	Gma.7747	len=908	1	Metabolism	uroporphyrinogen decarboxylase, putative / UPD, putative
Gma#S23067441	Gma.5582	len=934	1	Unclassified - Protein With Unknown Function	neurochondrin family protein
Gma#S23067462	Gma.6891	len=621	1	Unclassified - Hypothetical Protein Supported by cDNA	expressed protein
Gma#S23067466	Gma.23903	len=902	1
Gma#S23067469	Gma.16181	len=854	1	Post-Transcription	expressed protein
Gma#S23067471	Gma.15697	len=775	1	Unclassified - Hypothetical Protein NOT Supported by cDNA	expressed protein
Gma#S23067472	Gma.26800	len=866	1
Gma#S23067478	Gma.19620	len=860	1
Gma#S23067480	Gma.19959	len=890	1
Gma#S23067507	Gma.10959	len=834	1	Unclassified - Hypothetical Protein Supported by cDNA	expressed protein
Gma#S23067522	Gma.10387	len=751	1	Signal Transduction	leucine-rich repeat family protein
Gma#S23067564	Gma.13206	len=829	1	Transcription	VHS domain-containing protein / GAT domain-containing protein
Gma#S23067574	Gma.19955	len=865	1
Gma#S23067585	Gma.19954	len=713	1
Gma#S23067620	Gma.19683	len=941	1
Gma#S23067639	Gma.18343	len=862	1
Gma#S23067640	Gma.26398	len=991	1
Gma#S23067668	Gma.20540	len=915	1
Gma#S23067689	Gma.7464	len=856	1	Unclassified - Hypothetical Protein Supported by cDNA	zinc finger (AN1-like) family protein
Gma#S23067697	Gma.20533	len=873	1
Gma#S23067733	Gma.6719	len=964	1	Protein Destination & Storage	peptidyl-prolyl cis-trans isomerase / FK506-binding protein (ROF1)
Gma#S23067744	Gma.25401	len=901	1
Gma#S23067745	Gma.3543	len=945	1	Protein Destination & Storage	IAA-amino acid hydrolase 6, putative (ILL6) / IAA-Ala hydrolase, putative
Gma#S23067760	Gma.2060	len=883	1	Post-Transcription	splicing factor, putative
Gma#S23067769	Gma.20178	len=918	1
Gma#S23067804	Gma.733	len=933	1	Unclassified - Protein With Unknown Function	vesicle-associated membrane protein, putative / VAMP, putative
Gma#S23067811	Gma.8717	len=965	1	Intracellular Traffic	clathrin adaptor complexes medium subunit family protein
Gma#S23067813	Gma.20547	len=933	1
Gma#S23067823	Gma.9432	len=934	1	No Homology to Known Proteins
Gma#S23067830	Gma.2105	len=897	1	Metabolism	glutamine synthetase, putative
Gma#S23067951	Gma.20866	len=852	1
Gma#S23068005	Gma.8099	len=945	1	Metabolism	expressed protein
Gma#S23068042	Gma.20725	len=960	1
Gma#S23068046	Gma.18467	len=924	1
Gma#S23068069	Gma.20959	len=935	1
Gma#S23068071	Gma.20636	len=851	1
Gma#S23068083	Gma.5782	len=915	1	Protein Destination & Storage	translocon-associated protein alpha (TRAP alpha) family protein
Gma#S23068099	Gma.2929	len=871	1	Unclassified - Protein With Unknown Function	WD-40 repeat family protein
Gma#S23068114	Gma.5723	len=917	1	Protein Synthesis	40S ribosomal protein S9 (RPS9C)
Gma#S23068136	Gma.19618	len=941	1
Gma#S23068138	Gma.18777	len=732	1
Gma#S23068153	Gma.10455	len=935	1	Unclassified - Hypothetical Protein Supported by cDNA	LytB family protein
Gma#S23068163	Gma.3130	len=1023	1	Protein Synthesis	O-linked N-acetyl glucosamine transferase, putative
Gma#S23068209	Gma.5837	len=909	1	Intracellular Traffic	Vps52/Sac2 family protein
Gma#S23068219	Gma.20551	len=916	1
Gma#S23068241	Gma.12566	len=901	1
Gma#S23068251	Gma.19446	len=791	1
Gma#S23068263	Gma.20331	len=902	1
Gma#S23068325	Gma.8916	len=764	1	Unclassified - Hypothetical Protein Supported by cDNA	expressed protein
Gma#S23068335	Gma.20925	len=834	1
Gma#S23068347	Gma.8310	len=989	1	Unclassified - Hypothetical Protein Supported by cDNA	UNC-50 family protein
Gma#S23068372	Gma.19737	len=1034	1
Gma#S23068387	Gma.19741	len=529	1
Gma#S23068564	Gma.19442	len=764	1
Gma#S23068573	Gma.19922	len=1021	1
Gma#S23068617	Gma.8864	len=949	1	Unclassified - Hypothetical Protein NOT Supported by cDNA	ubiquitin family protein
Gma#S23068630	Gma.17846	len=883	1	No Homology to Known Proteins
Gma#S23068647	Gma.26521	len=708	1
Gma#S23068651	Gma.24870	len=531	1
Gma#S23068698	Gma.5938	len=935	1	Signal Transduction	calreticulin 2 (CRT2)
Gma#S23068712	Gma.2707	len=670	1	Transporter	plastocyanin-like domain-containing protein / mavicyanin, putative
Gma#S23068732	Gma.5783	len=929	1	Signal Transduction	serine/threonine protein phosphatase PP-X isozyme 2 (PPX2)
Gma#S23068742	Gma.4325	len=970	1	Metabolism	enoyl-CoA hydratase/isomerase family protein
Gma#S23068773	Gma.22966	len=817	1
Gma#S23068782	Gma.19911	len=877	1
Gma#S23068785	Gma.11163	len=888	1	Transcription	transcription elongation factor-related
Gma#S23068788	Gma.23719	len=824	1
Gma#S23068794	Gma.20689	len=798	1
Gma#S23068814	Gma.2017	len=905	1	Unclassified - Hypothetical Protein Supported by cDNA	expressed protein
Gma#S23068833	Gma.19907	len=861	1
Gma#S23068835	Gma.19906	len=755	1
Gma#S23068836	Gma.4672	len=781	1	Unclassified - Hypothetical Protein NOT Supported by cDNA	expressed protein
Gma#S23068854	Gma.20260	len=1052	1
Gma#S23068894	Gma.3767	len=985	1	Unclassified - Hypothetical Protein NOT Supported by cDNA	expressed protein
Gma#S23068897	Gma.28552	len=989	1
Gma#S23068902	Gma.19691	len=956	1
Gma#S23068912	Gma.20822	len=929	1
Gma#S23068914	Gma.19901	len=735	1
Gma#S23068927	Gma.26711	len=838	1
Gma#S23068963	Gma.8145	len=761	1	Unclassified - Hypothetical Protein NOT Supported by cDNA	3'-5' exonuclease domain-containing protein
Gma#S23068965	Gma.6122	len=715	1	Unclassified - Hypothetical Protein NOT Supported by cDNA	metal-dependent phosphohydrolase HD domain-containing protein-related
Gma#S23068968	Gma.7467	len=718	1	Transcription	WRKY family transcription factor
Gma#S23068988	Gma.18837	len=835	1
Gma#S23068999	Gma.19544	len=940	1
Gma#S23069010	Gma.9512	len=905	1	Unclassified - Protein With Unknown Function	kelch repeat-containing F-box family protein
Gma#S23069022	Gma.4225	len=908	1	No Homology to Known Proteins
Gma#S23069037	Gma.13559	len=916	1
Gma#S23069073	Gma.19893	len=774	1
Gma#S23069084	Gma.1348	len=838	1	Transporter	ABC transporter family protein
Gma#S23069102	Gma.6803	len=1003	1	Disease & Defense	cold-acclimation protein, putative (FL3-5A3)
Gma#S23069109	Gma.2474	len=980	1	Unclassified - Hypothetical Protein Supported by cDNA	expressed protein
Gma#S23069164	Gma.20580	len=898	1
Gma#S23069188	Gma.2945	len=804	1	Intracellular Traffic	clathrin coat assembly protein, putative
Gma#S23069216	Gma.8340	len=807	1	Unclassified - Hypothetical Protein NOT Supported by cDNA	expressed protein
Gma#S23069237	Gma.11201	len=984	1	Protein Destination & Storage	aminopeptidase P
Gma#S23069243	Gma.13792	len=808	1	Unclassified - Hypothetical Protein NOT Supported by cDNA	expressed protein
Gma#S23069251	Gma.20583	len=895	1
Gma#S23069264	Gma.7492	len=863	1	Metabolism	4-aminobutyrate aminotransferase / gamma-amino-N-butyrate transaminase / GABA transaminase / beta-alanine--oxoglutarate aminotransferase
Gma#S23069335	Gma.20587	len=858	1
Gma#S23069456	Gma.7945	len=833	1	Disease & Defense	regulator of chromosome condensation (RCC1) family protein
Gma#S23069472	Gma.19866	len=893	1
Gma#S23069623	Gma.19859	len=888	1
Gma#S23069645	Gma.18832	len=819	1
Gma#S23069808	Gma.20797	len=767	1
Gma#S23069813	Gma.19492	len=808	1
Gma#S23069833	Gma.19846	len=932	1
Gma#S23069930	Gma.19839	len=876	1
Gma#S23069932	Gma.19838	len=886	1
Gma#S23069945	Gma.20928	len=955	1
Gma#S23069970	Gma.19432	len=833	1
Gma#S23069999	Gma.19835	len=812	1
Gma#S23070003	Gma.15560	len=764	1
Gma#S23070060	Gma.6984	len=896	1	Unclassified - Hypothetical Protein NOT Supported by cDNA	emsy N terminus domain-containing protein / ENT domain-containing protein
Gma#S23070069	Gma.19830	len=826	1
Gma#S23070092	Gma.18976	len=847	1
Gma#S23070148	Gma.1844	len=800	1	Metabolism	farnesyl pyrophosphate synthetase 1, mitochondrial (FPS1) / FPP synthetase 1 / farnesyl diphosphate synthase 1
Gma#S23070151	Gma.4362	len=825	1	No Homology to Known Proteins
Gma#S23070191	Gma.3192	len=795	1	Transcription	PHD finger family protein
Gma#S23070238	Gma.19819	len=899	1
Gma#S23070287	Gma.20911	len=902	1
Gma#S23070324	Gma.19573	len=901	1
Gma#S23070333	Gma.8670	len=947	1	Unclassified - Protein With Unknown Function	tubby-like protein 2 (TULP2)
Gma#S23070338	Gma.20744	len=934	1
Gma#S23070348	Gma.20847	len=910	1
Gma#S23070349	Gma.4618	len=865	1	Metabolism	acyl-CoA thioesterase family protein
Gma#S23070363	Gma.19755	len=649	1
Gma#S23070385	Gma.4771	len=921	1	Cell Growth & Division	Ku80 family protein
Gma#S23070398	Gma.28251	len=844	1
Gma#S23070480	Gma.19753	len=809	1
Gma#S23070505	Gma.22468	len=678	1
Gma#S23070544	Gma.20635	len=503	1
Gma#S23070551	Gma.27061	len=911	1
Gma#S23070627	Gma.12065	len=891	1	No Homology to Known Proteins
Gma#S23070630	Gma.20144	len=857	1
Gma#S23070645	Gma.20730	len=909	1
Gma#S23070661	Gma.20785	len=831	1
Gma#S23070712	Gma.7877	len=866	1	Unclassified - Hypothetical Protein NOT Supported by cDNA	AAA-type ATPase family protein
Gma#S23070736	Gma.19791	len=816	1
Gma#S23070812	Gma.19556	len=849	1
Gma#S23070821	Gma.19335	len=830	1
Gma#S23070843	Gma.19786	len=860	1
Gma#S23070857	Gma.1034	len=882	1	Cell Structure	caffeoyl-CoA 3-O-methyltransferase, putative
Gma#S23070858	Gma.19497	len=891	1
Gma#S23070860	Gma.20265	len=777	1
Gma#S23070894	Gma.10404	len=944	1	Transcription	squamosa promoter-binding protein-like 1 (SPL1)
Gma#S23070926	Gma.20642	len=823	1
Gma#S23070962	Gma.19781	len=734	1
Gma#S23070963	Gma.23824	len=810	1
Gma#S23070987	Gma.3957	len=681	1	Secondary Metabolism	NADPH-cytochrome p450 reductase, putative / NADPH-ferrihemoprotein reductase, putative
Gma#S23070994	Gma.10223	len=833	1	No Homology to Known Proteins
Gma#S23071022	Gma.12218	len=917	1
Gma#S23071032	Gma.3947	len=914	1	No Homology to Known Proteins
Gma#S23071061	Gma.6161	len=829	1	Protein Synthesis	60S ribosomal protein L9 (RPL90A/C)
Gma#S23071068	Gma.2634	len=952	1
Gma#S23071069	Gma.19418	len=868	1
Gma#S23071107	Gma.20957	len=860	1
Gma#S23071116	Gma.6637	len=939	1	Unclassified - Hypothetical Protein Supported by cDNA	aldehyde dehydrogenase (ALDH1a)
Gma#S23071140	Gma.622	len=843	1
Gma#S23071162	Gma.4542	len=789	1	Unclassified - Hypothetical Protein NOT Supported by cDNA	expressed protein
Gma#S23071165	Gma.17743	len=841	1	Unclassified - Hypothetical Protein Supported by cDNA	SNF7 family protein
Gma#S23071176	Gma.2888	len=869	1	Metabolism	malate dehydrogenase, glyoxysomal
Gma#S23071179	Gma.3112	len=861	1	No Homology to Known Proteins
Gma#S23071186	Gma.19680	len=873	1
Gma#S23071191	Gma.11044	len=957	1	Post-Transcription	exonuclease family protein
Gma#S23071202	Gma.20291	len=921	1
Gma#S23071251	Gma.10659	len=938	1	Unclassified - Hypothetical Protein NOT Supported by cDNA	expressed protein
Gma#S23071284	Gma.20658	len=881	1
Gma#S23071311	Gma.9951	len=613	1	Unclassified - Hypothetical Protein Supported by cDNA	complex 1 family protein / LVR family protein
Gma#S23071312	Gma.3717	len=913	1	Metabolism	acyl-CoA thioesterase family protein
Gma#S23071343	Gma.13120	len=944	1	Unclassified - Hypothetical Protein NOT Supported by cDNA	methyltransferase-related
Gma#S23071359	Gma.26024	len=823	1
Gma#S23071408	Gma.13169	len=975	1	Post-Transcription	polypyrimidine tract-binding protein, putative / heterogeneous nuclear ribonucleoprotein, putative
Gma#S23071427	Gma.20454	len=993	1
Gma#S23071437	Gma.19742	len=975	1
Gma#S23071465	Gma.19739	len=1002	1
Gma#S23071488	Gma.5954	len=936	1
Gma#S23071535	Gma.7050	len=977	1
Gma#S23071539	Gma.26718	len=808	1
Gma#S23071543	Gma.8160	len=917	1	Unclassified - Hypothetical Protein NOT Supported by cDNA	expressed protein
Gma#S23071547	Gma.2380	len=909	1	Unclassified - Hypothetical Protein Supported by cDNA	expressed protein
Gma#S23071556	Gma.20462	len=916	1
Gma#S23071571	Gma.6190	len=941	1	Secondary Metabolism	carbon-nitrogen hydrolase family protein
Gma#S23071593	Gma.20299	len=970	1
Gma#S23071634	Gma.19671	len=897	1
Gma#S23071646	Gma.20909	len=854	1
Gma#S23071713	Gma.19720	len=973	1
Gma#S23071721	Gma.20020	len=881	1
Gma#S23071724	Gma.5376	len=752	1	Transporter	nucleotide-sugar transporter family protein
Gma#S23071776	Gma.16036	len=829	1	Secondary Metabolism	nitrilase 4 (NIT4)
Gma#S23071784	Gma.13342	len=785	1	Unclassified - Protein With Unknown Function	pinoresinol-lariciresinol reductase, putative
Gma#S23071806	Gma.20319	len=664	1
Gma#S23071818	Gma.30091	len=862	1
Gma#S23071819	Gma.10357	len=804	1	No Homology to Known Proteins
Gma#S23071852	Gma.25462	len=838	1
Gma#S23071867	Gma.6917	len=971	1	Metabolism	glucose-6-phosphate isomerase, cytosolic (PGIC)
Gma#S23071875	Gma.10811	len=852	1	Unclassified - Hypothetical Protein NOT Supported by cDNA	oxidoreductase, 2OG-Fe(II) oxygenase family protein
Gma#S23071882	Gma.2655	len=926	1	Unclassified - Hypothetical Protein Supported by cDNA	expressed protein
Gma#S23071889	Gma.19435	len=947	1
Gma#S23071890	Gma.26870	len=847	1
Gma#S23071892	Gma.27712	len=932	1
Gma#S23071908	Gma.26810	len=928	1
Gma#S23071975	Gma.26019	len=778	1
Gma#S23071983	Gma.10627	len=880	1	Metabolism	pyruvate decarboxylase family protein
Gma#S23071998	Gma.19641	len=803	1
Gma#S23072031	Gma.13172	len=945	1	Unclassified - Hypothetical Protein Supported by cDNA	eukaryotic pantothenate kinase family protein
Gma#S23072045	Gma.9132	len=908	1	No Homology to Known Proteins
Gma#S23072049	Gma.19701	len=867	1
Gma#S23072050	Gma.6801	len=817	1	Unclassified - Hypothetical Protein NOT Supported by cDNA	expressed protein
Gma#S23072134	Gma.19478	len=875	1
Gma#S23072148	Gma.6484	len=944	1	Cell Structure	glycosyl hydrolase family protein 27 / alpha-galactosidase family protein / melibiase family protein
Gma#S23072253	Gma.9901	len=824	1	Unclassified - Hypothetical Protein Supported by cDNA	expressed protein
Gma#S23072300	Gma.18826	len=954	1
Gma#S23072312	Gma.11164	len=949	1	Metabolism	acetyl-CoA C-acyltransferase, putative / 3-ketoacyl-CoA thiolase, putative
Gma#S23072404	Gma.3499	len=779	1	Signal Transduction	GTP-binding protein-related
Gma#S24210653	Gma.30188	len=773	1
Gma#S24210660	Gma.24698	len=716	1
Gma#S24210664	Gma.27005	len=753	1
Gma#S24528058	Gma.5461	len=1449	1	Secondary Metabolism	naringenin 3-dioxygenase / flavanone 3-hydroxylase (F3H)
Gma#S24634019	Gma.10835	len=1709	1	Metabolism	aminotransferase, putative
Gma#S25049555	Gma.28273	len=1021	1
Gma#S25049558	Gma.26856	len=1106	1
Gma#S25049559	Gma.1750	len=1129	1	Transcription	no apical meristem (NAM) family protein
Gma#S25049562	Gma.26854	len=1242	1
Gma#S25666487	Gma.1635	len=2279	1	Unclassified - Hypothetical Protein Supported by cDNA	suppressor of lin-12-like protein-related / sel-1 protein-related
Gma#S26574417	Gma.10849	len=1517	1	Metabolism	serine-glyoxylate aminotransferase-related
Gma#S26574418	Gma.18116	len=1021	1
Gma#S26574421	Gma.13106	len=1937	1	Protein Destination & Storage	autophagy protein Apg6 family
Gma#S26574423	Gma.4474	len=1773	1	Protein Destination & Storage	coronatine-insensitive 1 / COI1 (FBL2)
Gma#S27877495	Gma.13868	len=1676	1	Energy	glyceraldehyde-3-phosphate dehydrogenase B, chloroplast (GAPB) / NADP-dependent glyceraldehydephosphate dehydrogenase subunit B
Gma#S28103999	Gma.17605	len=1314	1	Secondary Metabolism	chalcone synthase / naringenin-chalcone synthase
Gma#S29287479	Gma.12574	len=1400	1	Metabolism	biotin synthase (BioB) (BIO2)
Gma#S29438358	Gma.18114	len=1747	1
Gma#S29715538	Gma.17760	len=2258	1	Unclassified - Protein With Unknown Function	VHS domain-containing protein / GAT domain-containing protein
Gma#S29931297	Gma.28252	len=972	1
Gma#S29966237	Gma.26844	len=1134	1
Gma#S30256213	Gma.8299	len=771	1	Signal Transduction	protein phosphatase 2C family protein / PP2C family protein
Gma#S30676915	Gma.21899	len=1465	1
Gma#S30676920	Gma.10764	len=1664	1	Metabolism	obtusifoliol 14-demethylase (CYP51)
Gma#S30676928	Gma.30017	len=1433	1
Gma#S30676929	Gma.16709	len=1871	1	Metabolism	cytochrome P450 family protein
Gma#S30676935	Gma.3703	len=1889	1	Metabolism	cytochrome P450 71B10
Gma#S30930702	Gma.5785	len=2307	1	Cell Structure	endo-1,4-beta-glucanase, putative / cellulase, putative
Gma#S31542357	Gma.10474	len=1085	1	Transcription	SWIRM domain-containing protein / DNA-binding family protein
Gma#S32218187	Gma.6690	len=1541	1	Metabolism	cytochrome P450 family protein
Gma#S32647951	Gma.20308	len=1888	1
Gma#S32813619	Gma.10199	len=4770	1	Transporter	ABC transporter family protein
Gma#S33346460	Gma.25376	len=1570	1
Gma#S34179493	Gma.3795	len=1233	1	Metabolism	(1-4)-beta-mannan endohydrolase, putative
Gma#S34273403	Gma.30022	len=335	1
Gma#S34273404	Gma.19076	len=1047	1
Gma#S34273427	Gma.20427	len=1007	1
Gma#S34273430	Gma.28018	len=1109	1
Gma#S34273451	Gma.30409	len=932	1
Gma#S34273463	Gma.28020	len=839	1
Gma#S34273474	Gma.28616	len=1272	1
Gma#S34273477	Gma.20940	len=1435	1
Gma#S34273479	Gma.29558	len=1264	1
Gma#S34273482	Gma.28555	len=1187	1
Gma#S34273486	Gma.25007	len=899	1
Gma#S34273487	Gma.782	len=1001	1	Transcription	myb family transcription factor (MYB24)
Gma#S34273493	Gma.18049	len=800	1	Transcription	myb family transcription factor (MYB116)
Gma#S34273495	Gma.22770	len=1493	1
Gma#S34273497	Gma.4757	len=1116	1	Transcription	myb family transcription factor (MYB46)
Gma#S34426338	Gma.30021	len=452	1
Gma#S34534174	Gma.18486	len=969	1
Gma#S34534182	Gma.18474	len=1238	1
Gma#S34534186	Gma.28634	len=816	1
Gma#S34534188	Gma.22460	len=598	1
Gma#S34817982	Gma.14153	len=703	1	Transcription	expressed protein
Gma#S34817987	Gma.30030	len=701	1
Gma#S34817992	Gma.7103	len=1844	1	Transcription	bZIP transcription factor family protein
Gma#S34817994	Gma.28682	len=945	1
Gma#S34818003	Gma.6704	len=1395	1	Transcription	VirE2-interacting protein (VIP1)
Gma#S34818015	Gma.7757	len=1917	1	Transcription	bZIP transcription factor HBP-1b homolog
Gma#S34818022	Gma.20878	len=1144	1
Gma#S34818025	Gma.4404	len=1047	1	Transcription	bZIP transcription factor family protein
Gma#S34818026	Gma.2561	len=1598	1	Unclassified - Hypothetical Protein Supported by cDNA	expressed protein
Gma#S34818032	Gma.28646	len=671	1
Gma#S34880543	Gma.13024	len=1208	1
Gma#S35152786	Gma.16055	len=765	1	Transcription	PHD finger family protein
Gma#S35152789	Gma.6302	len=1545	1	Cell Structure	glycosyl hydrolase family 1 protein
Gma#S35599079	Gma.20039	len=1072	1
Gma#S35599155	Gma.2883	len=935	1	Protein Synthesis	elongation factor Tu family protein
Gma#S35599266	Gma.30033	len=1571	1
Gma#S35708816	Gma.21488	len=1757	1
Gma#S36140056	Gma.28039	len=629	1
Gma#S36140068	Gma.28231	len=640	1
Gma#S36140150	Gma.6627	len=658	1	No Homology to Known Proteins
Gma#S36140393	Gma.6327	len=673	1	Unclassified - Protein With Unknown Function	senescence-associated protein, putative
Gma#S36140668	Gma.26827	len=751	1
Gma#S36140737	Gma.6004	len=680	1	No Homology to Known Proteins
Gma#S36140908	Gma.30518	len=736	1
Gma#S36140991	Gma.30536	len=665	1
Gma#S36141052	Gma.25746	len=671	1
Gma#S36141062	Gma.4646	len=682	1	Unclassified - Protein With Unknown Function	surfeit 1 (SURF1)
Gma#S36141549	Gma.7694	len=682	1
Gma#S36141878	Gma.9984	len=726	1	Metabolism	glycosyl transferase family 2 protein
Gma#S36142125	Gma.24861	len=607	1
Gma#S36142197	Gma.29020	len=748	1
Gma#S36142301	Gma.30458	len=564	1
Gma#S36142359	Gma.13896	len=696	1	No Homology to Known Proteins
Gma#S36142463	Gma.24851	len=700	1
Gma#S36142465	Gma.30414	len=655	1
Gma#S36142467	Gma.28243	len=635	1
Gma#S36142546	Gma.2961	len=805	1	Metabolism	UDP-glucoronosyl/UDP-glucosyl transferase family protein
Gma#S36142629	Gma.4105	len=758	1	No Homology to Known Proteins
Gma#S36142771	Gma.9955	len=641	1	No Homology to Known Proteins
Gma#S36142775	Gma.30204	len=672	1
Gma#S36143099	Gma.30427	len=732	1
Gma#S36143166	Gma.30424	len=458	1
Gma#S36143180	Gma.30608	len=645	1
Gma#S36143320	Gma.30612	len=567	1
Gma#S36143580	Gma.25948	len=723	1
Gma#S36143766	Gma.23924	len=775	1
Gma#S36143950	Gma.22157	len=650	1
Gma#S36143962	Gma.9689	len=631	1	Signal Transduction	GTP-binding family protein
Gma#S36143977	Gma.27378	len=745	1
Gma#S36144005	Gma.21235	len=716	1
Gma#S36144115	Gma.27337	len=685	1
Gma#S36144225	Gma.13211	len=789	1	No Homology to Known Proteins
Gma#S36144252	Gma.30623	len=521	1
Gma#S36144398	Gma.27271	len=738	1
Gma#S36144429	Gma.24204	len=699	1
Gma#S36144466	Gma.11014	len=730	1	Cell Structure	myosin, putative
Gma#S36144478	Gma.30171	len=709	1
Gma#S36144720	Gma.2559	len=736	1	Unclassified - Hypothetical Protein Supported by cDNA	hydroxyproline-rich glycoprotein family protein
Gma#S36144804	Gma.16428	len=745	1	Protein Synthesis	50S ribosomal protein L4, chloroplast (CL4)
Gma#S36145000	Gma.30342	len=653	1
Gma#S36145084	Gma.2322	len=703	1	Signal Transduction	tyrosine specific protein phosphatase family protein
Gma#S36145561	Gma.22839	len=683	1
Gma#S36145582	Gma.30336	len=616	1
Gma#S36145612	Gma.29632	len=699	1
Gma#S36146501	Gma.28721	len=696	1
Gma#S36146597	Gma.28185	len=697	1
Gma#S36146778	Gma.16893	len=651	1	No Homology to Known Proteins
Gma#S36146839	Gma.13913	len=647	1	Metabolism	tropinone reductase, putative / tropine dehydrogenase, putative
Gma#S36147014	Gma.30210	len=618	1
Gma#S36147039	Gma.7626	len=733	1	Unclassified - Hypothetical Protein Supported by cDNA	speckle-type POZ protein-related
Gma#S36147166	Gma.9399	len=683	1	Metabolism	lipoxygenase (LOX2)
Gma#S36147250	Gma.30399	len=632	1
Gma#S36147255	Gma.27627	len=693	1
Gma#S36147438	Gma.30388	len=783	1
Gma#S36147485	Gma.2121	len=800	1	Metabolism	short-chain dehydrogenase/reductase (SDR) family protein
Gma#S36147541	Gma.17690	len=795	1	Intracellular Traffic	vesicle-associated membrane family protein / VAMP family protein
Gma#S36147576	Gma.30158	len=682	1
Gma#S36147579	Gma.13703	len=721	1	Unclassified - Hypothetical Protein NOT Supported by cDNA	calcineurin-like phosphoesterase family protein
Gma#S36147883	Gma.25114	len=717	1
Gma#S36147950	Gma.30469	len=707	1
Gma#S36147977	Gma.18924	len=614	1
Gma#S36148122	Gma.7224	len=751	1	Signal Transduction	protein kinase family protein / non phototropic hypocotyl 1-like protein (NPL1)
Gma#S36148143	Gma.2354	len=745	1	Metabolism	2-isopropylmalate synthase 1 (IMS1)
Gma#S36148413	Gma.10338	len=758	1	Protein Destination & Storage	DNAJ heat shock N-terminal domain-containing protein
Gma#S36148437	Gma.19823	len=640	1
Gma#S36148461	Gma.1956	len=756	1	Protein Synthesis	50S ribosomal protein L21, chloroplast / CL21 (RPL21)
Gma#S36148463	Gma.4129	len=877	1	Post-Transcription	zinc knuckle (CCHC-type) family protein
Gma#S36148625	Gma.22558	len=700	1
Gma#S36148659	Gma.30678	len=742	1
Gma#S36148881	Gma.8005	len=700	1	No Homology to Known Proteins
Gma#S36148924	Gma.23996	len=750	1
Gma#S36148945	Gma.5266	len=665	1	Unclassified - Hypothetical Protein NOT Supported by cDNA	expressed protein
Gma#S36148984	Gma.15520	len=692	1
Gma#S36149049	Gma.25903	len=740	1
Gma#S36149115	Gma.30135	len=800	1
Gma#S36149243	Gma.30208	len=756	1
Gma#S36149299	Gma.584	len=824	1	Energy	succinate dehydrogenase cytochrome b subunit family protein
Gma#S36149336	Gma.10509	len=744	1	Unclassified - Hypothetical Protein NOT Supported by cDNA	expressed protein
Gma#S36149423	Gma.8778	len=790	1	Energy	photosystem II reaction centre W (PsbW) family protein
Gma#S36149440	Gma.30189	len=607	1
Gma#S36149463	Gma.1727	len=770	1	Unclassified - Hypothetical Protein Supported by cDNA	ribulose bisphosphate carboxylase/oxygenase activase / RuBisCO activase
Gma#S36149464	Gma.27672	len=830	1
Gma#S36149533	Gma.30393	len=828	1
Gma#S36149589	Gma.12718	len=685	1	Protein Destination & Storage	ER lumen protein retaining receptor family protein
Gma#S36149595	Gma.10885	len=822	1	Unclassified - Hypothetical Protein Supported by cDNA	phosphoribulokinase/uridine kinase-related
Gma#S36149666	Gma.30422	len=547	1
Gma#S36149670	Gma.12220	len=769	1	Unclassified - Hypothetical Protein Supported by cDNA	expressed protein
Gma#S36149684	Gma.5988	len=750	1	Unclassified - Hypothetical Protein NOT Supported by cDNA	expressed protein
Gma#S36149720	Gma.9720	len=860	1	Metabolism	transketolase, putative
Gma#S36149992	Gma.5814	len=786	1	Unclassified - Hypothetical Protein NOT Supported by cDNA	expressed protein
Gma#S36150022	Gma.6825	len=671	1	Unclassified - Hypothetical Protein Supported by cDNA	expressed protein
Gma#S36150024	Gma.15850	len=797	1	Metabolism	alanine racemase family protein
Gma#S36150127	Gma.11922	len=799	1	Unclassified - Hypothetical Protein NOT Supported by cDNA	expressed protein
Gma#S36150153	Gma.30199	len=775	1
Gma#S36150401	Gma.17516	len=797	1	Transporter	cation exchanger, putative (CAX3)
Gma#S36150483	Gma.19467	len=744	1
Gma#S36150515	Gma.25756	len=659	1
Gma#S36150548	Gma.29609	len=779	1
Gma#S36150564	Gma.16726	len=788	1
Gma#S36150574	Gma.25027	len=746	1
Gma#S36150612	Gma.21071	len=682	1
Gma#S36150623	Gma.27581	len=632	1
Gma#S36150639	Gma.5220	len=730	1	Transporter	porin family protein
Gma#S36150661	Gma.23294	len=782	1
Gma#S36150664	Gma.13735	len=795	1	Unclassified - Protein With Unknown Function	YGGT family protein
Gma#S36150676	Gma.1665	len=782	1	Energy	chloroplast membrane protein (ALBINO3)
Gma#S36150741	Gma.1924	len=813	1	Post-Transcription	arginine/serine-rich protein, putative (SR45)
Gma#S36150794	Gma.11197	len=799	1
Gma#S36150827	Gma.22402	len=765	1
Gma#S36150882	Gma.26874	len=712	1
Gma#S36150892	Gma.16006	len=800	1
Gma#S36150912	Gma.15875	len=796	1	Unclassified - Hypothetical Protein Supported by cDNA	expressed protein
Gma#S36150982	Gma.30456	len=757	1
Gma#S36150999	Gma.30097	len=753	1
Gma#S36151027	Gma.11321	len=857	1	Transporter	vacuolar ATP synthase subunit B, putative / V-ATPase B subunit, putative / vacuolar proton pump B subunit, putative / V-ATPase 57 kDa subunit, putative
Gma#S36151058	Gma.22704	len=669	1
Gma#S36151061	Gma.30205	len=704	1
Gma#S36151076	Gma.22404	len=758	1
Gma#S36151091	Gma.13079	len=815	1	Unclassified - Hypothetical Protein NOT Supported by cDNA	expressed protein
Gma#S36151100	Gma.10661	len=860	1	Unclassified - Hypothetical Protein NOT Supported by cDNA	expressed protein
Gma#S36151110	Gma.7595	len=780	1	Unclassified - Hypothetical Protein Supported by cDNA	expressed protein
Gma#S36151112	Gma.30094	len=779	1
Gma#S36151128	Gma.13159	len=806	1	Metabolism	amine oxidase-related
Gma#S36151154	Gma.2009	len=787	1	Metabolism	aminomethyltransferase, putative
Gma#S36151172	Gma.30069	len=739	1
Gma#S36151178	Gma.30151	len=748	1
Gma#S36151234	Gma.5610	len=801	1	Unclassified - Hypothetical Protein Supported by cDNA	expressed protein
Gma#S36151286	Gma.3322	len=582	1	No Homology to Known Proteins
Gma#S36151322	Gma.7350	len=820	1	Post-Transcription	RNA recognition motif (RRM)-containing protein
Gma#S36151452	Gma.30390	len=806	1
Gma#S36151552	Gma.231	len=768	1	Signal Transduction	protein kinase family protein
Gma#S36151554	Gma.12848	len=815	1	No Homology to Known Proteins
Gma#S36151578	Gma.16077	len=782	1	Unclassified - Hypothetical Protein Supported by cDNA	expressed protein
Gma#S36151585	Gma.16790	len=806	1	Cell Structure	expressed protein
Gma#S36151649	Gma.2480	len=794	1	Metabolism	1-deoxy-D-xylulose 5-phosphate reductoisomerase (DXR)
Gma#S36151654	Gma.28256	len=771	1
Gma#S36151655	Gma.4633	len=782	1
Gma#S36151675	Gma.30268	len=876	1
Gma#S36151762	Gma.28953	len=793	1
Gma#S36151771	Gma.19276	len=769	1
Gma#S36151774	Gma.30478	len=736	1
Gma#S36151833	Gma.1116	len=825	1	Unclassified - Protein With Unknown Function	expressed protein
Gma#S36151851	Gma.13129	len=835	1	Unclassified - Hypothetical Protein Supported by cDNA	rubredoxin family protein
Gma#S36151916	Gma.26822	len=807	1
Gma#S36151925	Gma.13352	len=862	1	Intracellular Traffic	ferritin 1 (FER1)
Gma#S36151930	Gma.16803	len=742	1	Protein Synthesis	eukaryotic translation initiation factor 2 subunit 1, putative / eIF-2A, putative / eIF-2-alpha, putative
Gma#S36151955	Gma.18487	len=752	1
Gma#S36152007	Gma.29628	len=587	1
Gma#S36152008	Gma.11328	len=861	1	Unclassified - Hypothetical Protein Supported by cDNA	expressed protein
Gma#S36152047	Gma.938	len=756	1	Unclassified - Protein With Unknown Function	transducin family protein / WD-40 repeat family protein
Gma#S36152072	Gma.8301	len=839	1	Signal Transduction	calmodulin-binding protein
Gma#S36152103	Gma.4423	len=860	1	Signal Transduction	phosphoglycolate phosphatase, putative
Gma#S36657313	Gma.30360	len=584	1
Gma#S4862587	Gma.28706	len=285	1
Gma#S4864034	Gma.25902	len=464	1
Gma#S4864105	Gma.6912	len=646	1	Unclassified - Hypothetical Protein NOT Supported by cDNA	expressed protein
Gma#S4865901	Gma.8618	len=498	1	Unclassified - Hypothetical Protein NOT Supported by cDNA	hypothetical protein
Gma#S4865939	Gma.24882	len=822	1
Gma#S4866723	Gma.25556	len=706	1
Gma#S4867886	Gma.3860	len=779	1	Post-Transcription	SWAP (Suppressor-of-White-APricot)/surp domain-containing protein / ubiquitin family protein
Gma#S4867945	Gma.18006	len=639	1	Transcription	homeobox protein knotted-1 like 3 (KNAT3)
Gma#S4868243	Gma.13325	len=1047	1	Cell Structure	tubulin alpha-2/alpha-4 chain (TUA2)
Gma#S4869428	Gma.87	len=446	1	Unclassified - Hypothetical Protein Supported by cDNA	expressed protein
Gma#S4869608	Gma.11153	len=810	1	Protein Synthesis	40S ribosomal protein S23 (RPS23B)
Gma#S4870300	Gma.100	len=496	1	No Homology to Known Proteins
Gma#S4870316	Gma.2035	len=523	1	Protein Destination & Storage	aminoacylase, putative / N-acyl-L-amino-acid amidohydrolase, putative
Gma#S4871617	Gma.25697	len=371	1
Gma#S4871716	Gma.25692	len=266	1
Gma#S4872885	Gma.25647	len=395	1
Gma#S4872989	Gma.28799	len=220	1
Gma#S4874256	Gma.2069	len=627	1	Metabolism	ethanolamine-phosphate cytidylyltransferase, putative / phosphorylethanolamine transferase, putative / CTP:phosphoethanolamine cytidylyltransferase, putative
Gma#S4875315	Gma.25521	len=516	1
Gma#S4875902	Gma.28762	len=433	1
Gma#S4876643	Gma.8621	len=738	1	No Homology to Known Proteins
Gma#S4876667	Gma.7884	len=823	1	Unclassified - Hypothetical Protein Supported by cDNA	expressed protein
Gma#S4876725	Gma.25463	len=407	1
Gma#S4878041	Gma.25408	len=644	1
Gma#S4878381	Gma.12985	len=534	1	Secondary Metabolism	UbiE/COQ5 methyltransferase family protein
Gma#S4882954	Gma.335	len=610	1	Disease & Defense	harpin-induced family protein (YLS9) / HIN1 family protein / harpin-responsive family protein
Gma#S4883070	Gma.23469	len=595	1
Gma#S4884747	Gma.6885	len=467	1	Unclassified - Hypothetical Protein Supported by cDNA	BAG domain-containing protein
Gma#S4885135	Gma.25187	len=400	1
Gma#S4885609	Gma.25170	len=638	1
Gma#S4885883	Gma.25162	len=260	1
Gma#S4886089	Gma.25157	len=161	1
Gma#S4886977	Gma.28405	len=533	1
Gma#S4887555	Gma.28904	len=271	1
Gma#S4887811	Gma.25074	len=392	1
Gma#S4887989	Gma.25062	len=280	1
Gma#S4890346	Gma.28917	len=611	1
Gma#S4891170	Gma.22243	len=495	1
Gma#S4891783	Gma.28931	len=509	1
Gma#S4892118	Gma.2588	len=642	1	Metabolism	pyridoxal-dependent decarboxylase family protein
Gma#S4892620	Gma.10150	len=603	1	Metabolism	oxidoreductase, 2OG-Fe(II) oxygenase family protein
Gma#S4892826	Gma.24859	len=626	1
Gma#S4893183	Gma.30159	len=665	1
Gma#S4893293	Gma.25286	len=455	1
Gma#S4894043	Gma.24546	len=311	1
Gma#S4896720	Gma.30170	len=660	1
Gma#S4896728	Gma.1309	len=784	1	Unclassified - Hypothetical Protein Supported by cDNA	CBS domain-containing protein
Gma#S4896922	Gma.17941	len=843	1	Protein Synthesis	40S ribosomal protein S14 (RPS14C)
Gma#S4897016	Gma.24752	len=148	1
Gma#S4897039	Gma.3309	len=491	1	Unclassified - Hypothetical Protein NOT Supported by cDNA	senescence-associated protein-related
Gma#S4897205	Gma.24736	len=580	1
Gma#S4897893	Gma.23511	len=499	1
Gma#S4898116	Gma.1621	len=638	1	Transporter	amino acid transporter family protein
Gma#S4898399	Gma.24721	len=464	1
Gma#S4898464	Gma.21040	len=578	1
Gma#S4898566	Gma.7444	len=597	1	Unclassified - Protein With Unknown Function	zinc finger (C3HC4-type RING finger) family protein
Gma#S4898876	Gma.12221	len=486	1
Gma#S4899627	Gma.30146	len=672	1
Gma#S4900362	Gma.23364	len=562	1
Gma#S4901208	Gma.918	len=659	1	Transporter	major intrinsic family protein / MIP family protein
Gma#S4901293	Gma.24684	len=650	1
Gma#S4901436	Gma.28602	len=575	1
Gma#S4901552	Gma.24680	len=537	1
Gma#S4901687	Gma.24335	len=543	1
Gma#S4902123	Gma.24673	len=526	1
Gma#S4902218	Gma.1718	len=491	1	No Homology to Known Proteins
Gma#S4902317	Gma.27038	len=486	1
Gma#S4902768	Gma.12463	len=633	1	Protein Synthesis	ribosomal protein S21 family protein
Gma#S4902792	Gma.24650	len=422	1
Gma#S4902993	Gma.22650	len=531	1
Gma#S4905268	Gma.29011	len=193	1
Gma#S4905651	Gma.29014	len=316	1
Gma#S4905732	Gma.24566	len=442	1
Gma#S4905767	Gma.24563	len=389	1
Gma#S4906191	Gma.13622	len=624	1	No Homology to Known Proteins
Gma#S4906954	Gma.24518	len=239	1
Gma#S4907625	Gma.24501	len=182	1
Gma#S4909087	Gma.12112	len=522	1	Transcription	gb|AAR92477.1| putative WRKY transcription factor 30 [Vitis aest...
Gma#S4909359	Gma.24449	len=326	1
Gma#S4909747	Gma.17670	len=495	1	Unclassified - Hypothetical Protein Supported by cDNA	regulator of chromosome condensation (RCC1) family protein / zinc finger protein-related
Gma#S4912818	Gma.22231	len=603	1
Gma#S4913226	Gma.4274	len=554	1	Signal Transduction	protein kinase family protein
Gma#S4913407	Gma.24356	len=634	1
Gma#S4913546	Gma.25909	len=632	1
Gma#S4913622	Gma.19388	len=691	1
Gma#S4913715	Gma.27575	len=328	1
Gma#S4913961	Gma.25771	len=453	1
Gma#S4914175	Gma.24321	len=587	1
Gma#S4914788	Gma.29076	len=518	1
Gma#S4915002	Gma.18056	len=609	1	Energy	respiratory burst oxidase protein F (RbohF) (RbohAp108) / NADPH oxidase
Gma#S4915609	Gma.24253	len=588	1
Gma#S4915933	Gma.26900	len=710	1
Gma#S4916177	Gma.22842	len=750	1
Gma#S4916189	Gma.21402	len=564	1
Gma#S4916298	Gma.6796	len=727	1	Disease & Defense	cysteine proteinase (RD21A) / thiol protease
Gma#S4917730	Gma.26820	len=478	1
Gma#S4917856	Gma.21075	len=455	1
Gma#S4917996	Gma.24217	len=576	1
Gma#S4918140	Gma.29098	len=631	1
Gma#S4918484	Gma.24124	len=438	1
Gma#S4919492	Gma.26344	len=494	1
Gma#S4921148	Gma.24130	len=415	1
Gma#S4921450	Gma.23463	len=588	1
Gma#S4921848	Gma.24106	len=491	1
Gma#S4921984	Gma.24104	len=604	1
Gma#S4922524	Gma.13026	len=640	1	Protein Destination & Storage	ATP-dependent Clp protease ATP-binding subunit ClpX, putative
Gma#S4922539	Gma.22938	len=751	1
Gma#S4923740	Gma.30211	len=599	1
Gma#S4924184	Gma.27127	len=595	1
Gma#S4924293	Gma.25632	len=496	1
Gma#S4924357	Gma.22271	len=596	1
Gma#S4924395	Gma.17309	len=540	1	Unclassified - Protein With Unknown Function	GCN5-related N-acetyltransferase (GNAT) family protein
Gma#S4924675	Gma.7516	len=659	1	Signal Transduction	protein kinase family protein
Gma#S4924807	Gma.632	len=619	1	No Homology to Known Proteins
Gma#S4924894	Gma.10184	len=531	1	Unclassified - Hypothetical Protein NOT Supported by cDNA	expressed protein
Gma#S4925678	Gma.2784	len=684	1	Protein Synthesis	ribosomal protein L13 family protein
Gma#S4926841	Gma.21194	len=551	1
Gma#S4927025	Gma.28022	len=481	1
Gma#S4928013	Gma.23997	len=546	1
Gma#S4929617	Gma.26970	len=552	1
Gma#S4930022	Gma.27134	len=596	1
Gma#S4931144	Gma.18052	len=566	1	Transporter	transporter-related
Gma#S4932199	Gma.8223	len=675	1	Transcription	DNA-binding family protein
Gma#S4932239	Gma.23904	len=597	1
Gma#S4933296	Gma.21090	len=515	1
Gma#S4933448	Gma.23863	len=415	1
Gma#S4933692	Gma.3631	len=763	1	Unclassified - Protein With Unknown Function	senescence-associated protein-related
Gma#S4933733	Gma.4537	len=721	1	Metabolism	lipase class 3 family protein
Gma#S4933735	Gma.30082	len=231	1
Gma#S4933858	Gma.23851	len=661	1
Gma#S4933884	Gma.27093	len=646	1
Gma#S4933906	Gma.22214	len=790	1
Gma#S4933963	Gma.27101	len=445	1
Gma#S4934118	Gma.5650	len=598	1	Post-Transcription	glycine-rich RNA-binding protein (GRP7)
Gma#S4934144	Gma.7465	len=863	1	Unclassified - Hypothetical Protein Supported by cDNA	expressed protein
Gma#S4934180	Gma.12209	len=737	1
Gma#S4934239	Gma.6097	len=637	1
Gma#S4934295	Gma.6169	len=654	1	Unclassified - Hypothetical Protein Supported by cDNA	expressed protein
Gma#S4934297	Gma.25895	len=650	1
Gma#S4934307	Gma.30098	len=687	1
Gma#S4934353	Gma.6975	len=729	1	Protein Destination & Storage	protease-associated zinc finger (C3HC4-type RING finger) family protein
Gma#S4934358	Gma.28416	len=719	1
Gma#S4934376	Gma.3838	len=691	1	Metabolism	fumarylacetoacetate hydrolase family protein
Gma#S4934445	Gma.22176	len=697	1
Gma#S4934448	Gma.12013	len=742	1	Metabolism	enoyl-CoA hydratase/isomerase family protein
Gma#S4934475	Gma.27114	len=629	1
Gma#S4934538	Gma.5011	len=702	1	No Homology to Known Proteins
Gma#S4934562	Gma.6838	len=733	1	Transcription	ankyrin repeat family protein / BTB/POZ domain-containing protein
Gma#S4934575	Gma.6886	len=826	1	Metabolism	endonuclease/exonuclease/phosphatase family protein
Gma#S4934616	Gma.28378	len=769	1
Gma#S4934657	Gma.25844	len=668	1
Gma#S4934698	Gma.5137	len=743	1	Cell Structure	dynein light chain type 1 family protein
Gma#S4934736	Gma.1388	len=689	1	Disease & Defense	epoxide hydrolase, putative
Gma#S4934774	Gma.7027	len=717	1	Metabolism	beta-galactosidase, putative / lactase, putative
Gma#S4934789	Gma.28740	len=780	1
Gma#S4934836	Gma.3429	len=742	1	Metabolism	2-oxoisovalerate dehydrogenase, putative / 3-methyl-2-oxobutanoate dehydrogenase, putative / branched-chain alpha-keto acid dehydrogenase E1 alpha subunit, putative
Gma#S4934915	Gma.9099	len=772	1	Transcription	zinc finger (GATA type) family protein
Gma#S4934965	Gma.1220	len=627	1	Unclassified - Protein With Unknown Function	F-box family protein / tubby family protein
Gma#S4935025	Gma.12944	len=692	1	No Homology to Known Proteins
Gma#S4935032	Gma.15927	len=676	1	Unclassified - Hypothetical Protein NOT Supported by cDNA	expressed protein
Gma#S4935065	Gma.19477	len=739	1
Gma#S4935316	Gma.28744	len=587	1
Gma#S4935353	Gma.28769	len=589	1
Gma#S4935381	Gma.22801	len=784	1
Gma#S4935382	Gma.23829	len=786	1
Gma#S4935421	Gma.26631	len=623	1
Gma#S4935422	Gma.17199	len=764	1	Unclassified - Hypothetical Protein NOT Supported by cDNA	DNAJ heat shock N-terminal domain-containing protein
Gma#S4935454	Gma.28495	len=553	1
Gma#S4935504	Gma.2277	len=827	1	Unclassified - Hypothetical Protein NOT Supported by cDNA	calcineurin-like phosphoesterase family protein
Gma#S4935507	Gma.20703	len=748	1
Gma#S4935559	Gma.26952	len=668	1
Gma#S4935561	Gma.17493	len=585	1	Disease & Defense	4-coumarate--CoA ligase, putative / 4-coumaroyl-CoA synthase, putative
Gma#S4935579	Gma.12971	len=750	1
Gma#S4935624	Gma.28708	len=781	1
Gma#S4935700	Gma.8835	len=786	1	Unclassified - Hypothetical Protein Supported by cDNA	expressed protein
Gma#S4935732	Gma.7443	len=656	1	Protein Destination & Storage	ubiquitin-specific protease 24, putative (UBP24)
Gma#S4935763	Gma.392	len=801	1	Unclassified - Hypothetical Protein NOT Supported by cDNA	expressed protein
Gma#S4935924	Gma.2241	len=633	1	Cell Structure	glycosyl hydrolase family 1 protein
Gma#S4935973	Gma.740	len=683	1	Protein Destination & Storage	FtsH protease, putative
Gma#S4936212	Gma.8550	len=698	1	Transcription	histone acetyltransferase, putative
Gma#S4936215	Gma.407	len=672	1	Unclassified - Hypothetical Protein NOT Supported by cDNA	expressed protein
Gma#S4936265	Gma.29205	len=757	1
Gma#S4936304	Gma.24158	len=692	1
Gma#S4936353	Gma.25649	len=775	1
Gma#S4936467	Gma.25766	len=750	1
Gma#S4936473	Gma.1584	len=744	1	Signal Transduction	histidine kinase (AHK4) (WOL)
Gma#S4936532	Gma.28685	len=806	1
Gma#S4936561	Gma.27561	len=726	1
Gma#S4936563	Gma.6659	len=735	1	Unclassified - Protein With Unknown Function	ABA-responsive protein (HVA22a)
Gma#S4936575	Gma.3751	len=658	1	Unclassified - Hypothetical Protein NOT Supported by cDNA	VQ motif-containing protein
Gma#S4936582	Gma.5686	len=803	1	Protein Destination & Storage	casein kinase II beta chain, putative
Gma#S4936611	Gma.6807	len=704	1	Metabolism	cysteine synthase, mitochondrial, putative / O-acetylserine (thiol)-lyase, putative / O-acetylserine sulfhydrylase, putative
Gma#S4936620	Gma.5892	len=814	1	Post-Transcription	arginine/serine-rich splicing factor SC35
Gma#S4936650	Gma.27786	len=744	1
Gma#S4936684	Gma.29206	len=558	1
Gma#S4936745	Gma.25000	len=719	1
Gma#S4936783	Gma.5833	len=714	1	Cell Structure	histone H1-3 (HIS1-3)
Gma#S4936839	Gma.4251	len=713	1	Unclassified - Hypothetical Protein NOT Supported by cDNA	expressed protein
Gma#S4936855	Gma.908	len=663	1	Unclassified - Hypothetical Protein NOT Supported by cDNA	pentatricopeptide (PPR) repeat-containing protein
Gma#S4936914	Gma.422	len=660	1	Unclassified - Hypothetical Protein Supported by cDNA	expressed protein
Gma#S4936992	Gma.26270	len=297	1
Gma#S4937699	Gma.25715	len=344	1
Gma#S4938694	Gma.23758	len=360	1
Gma#S4938944	Gma.29161	len=502	1
Gma#S4939115	Gma.23951	len=751	1
Gma#S4939750	Gma.23731	len=679	1
Gma#S4939828	Gma.1887	len=706	1	Intracellular Traffic	Ras-related protein (ARA-5) / small GTP-binding protein, putative
Gma#S4939865	Gma.23729	len=664	1
Gma#S4940041	Gma.4487	len=656	1	Signal Transduction	calcium-binding EF hand family protein
Gma#S4940095	Gma.21648	len=698	1
Gma#S4940204	Gma.22374	len=650	1
Gma#S4940577	Gma.23496	len=640	1
Gma#S4941130	Gma.949	len=570	1	Unclassified - Hypothetical Protein NOT Supported by cDNA	SET domain-containing protein
Gma#S4941390	Gma.21585	len=590	1
Gma#S4942200	Gma.24200	len=547	1
Gma#S4942996	Gma.23673	len=260	1
Gma#S4944520	Gma.23636	len=552	1
Gma#S4945407	Gma.19973	len=465	1
Gma#S4946246	Gma.30284	len=526	1
Gma#S4946819	Gma.26704	len=526	1
Gma#S4947770	Gma.23566	len=160	1
Gma#S4949213	Gma.10306	len=388	1	Unclassified - Hypothetical Protein Supported by cDNA	integral membrane family protein
Gma#S4949399	Gma.25801	len=575	1
Gma#S4949838	Gma.21095	len=614	1
Gma#S4950265	Gma.24132	len=678	1
Gma#S4950750	Gma.24312	len=497	1
Gma#S4951442	Gma.23504	len=353	1
Gma#S4951505	Gma.25228	len=487	1
Gma#S4952328	Gma.25910	len=644	1
Gma#S4952349	Gma.23488	len=502	1
Gma#S4953847	Gma.26458	len=618	1
Gma#S4954153	Gma.15162	len=646	1	Unclassified - Hypothetical Protein Supported by cDNA	ATP synthase protein I -related
Gma#S4955512	Gma.15163	len=442	1	No Homology to Known Proteins
Gma#S4955683	Gma.27318	len=488	1
Gma#S4956280	Gma.25140	len=584	1
Gma#S4956527	Gma.12676	len=571	1	Post-Transcription	DEAD/DEAH box helicase family protein / pentatricopeptide (PPR) repeat-containing protein
Gma#S4956740	Gma.25980	len=574	1
Gma#S4956863	Gma.21536	len=569	1
Gma#S4956877	Gma.19887	len=549	1
Gma#S4956927	Gma.13938	len=591	1	Metabolism	imidazole glycerol phosphate synthase hisHF, chloroplast / IGP synthase / ImGPP synthase / IGPS
Gma#S4957181	Gma.27643	len=557	1
Gma#S4957187	Gma.23378	len=534	1
Gma#S4957314	Gma.13847	len=573	1	No Homology to Known Proteins
Gma#S4957826	Gma.25404	len=518	1
Gma#S4957859	Gma.29301	len=594	1
Gma#S4957969	Gma.22908	len=594	1
Gma#S4958460	Gma.17799	len=563	1	Unclassified - Hypothetical Protein NOT Supported by cDNA	tesmin/TSO1-like CXC domain-containing protein
Gma#S4958676	Gma.487	len=315	1	No Homology to Known Proteins
Gma#S4959474	Gma.29309	len=276	1
Gma#S4959661	Gma.29311	len=573	1
Gma#S4959716	Gma.22090	len=583	1
Gma#S4959881	Gma.29313	len=521	1
Gma#S4960421	Gma.28436	len=505	1
Gma#S4960730	Gma.24298	len=581	1
Gma#S4960747	Gma.16975	len=576	1	Protein Destination & Storage	calpain-type cysteine protease family
Gma#S4961047	Gma.27854	len=477	1
Gma#S4961957	Gma.22287	len=635	1
Gma#S4962901	Gma.24012	len=584	1
Gma#S4963067	Gma.683	len=459	1
Gma#S4963072	Gma.17950	len=612	1	Unclassified - Protein With Unknown Function	prefoldin, putative
Gma#S4964393	Gma.23129	len=667	1
Gma#S4964548	Gma.23106	len=624	1
Gma#S4964891	Gma.29335	len=630	1
Gma#S4965572	Gma.27131	len=536	1
Gma#S4966251	Gma.24230	len=595	1
Gma#S4966407	Gma.23215	len=278	1
Gma#S4966529	Gma.30332	len=460	1
Gma#S4966716	Gma.5743	len=649	1	Signal Transduction	protein kinase family protein
Gma#S4966973	Gma.23209	len=635	1
Gma#S4967082	Gma.23205	len=601	1
Gma#S4967127	Gma.7851	len=702	1	Unclassified - Hypothetical Protein Supported by cDNA	ATP-binding-cassette transporter, putative
Gma#S4967865	Gma.2725	len=661	1	Transporter	proton-dependent oligopeptide transport (POT) family protein
Gma#S4968266	Gma.14360	len=625	1	Metabolism	NADP-dependent oxidoreductase, putative
Gma#S4968710	Gma.27522	len=649	1
Gma#S4968711	Gma.30344	len=508	1
Gma#S4968854	Gma.23165	len=662	1
Gma#S4969723	Gma.27680	len=681	1
Gma#S4970065	Gma.22358	len=641	1
Gma#S4970077	Gma.23140	len=689	1
Gma#S4970388	Gma.23135	len=624	1
Gma#S4970521	Gma.21375	len=582	1
Gma#S4970734	Gma.7032	len=651	1	Unclassified - Hypothetical Protein Supported by cDNA	expressed protein
Gma#S4972444	Gma.25063	len=664	1
Gma#S4974129	Gma.25309	len=488	1
Gma#S4974713	Gma.23949	len=494	1
Gma#S4974855	Gma.24243	len=524	1
Gma#S4975992	Gma.5460	len=609	1	Metabolism	pullulanase, putative / starch debranching enzyme, putative
Gma#S4976181	Gma.30137	len=453	1
Gma#S4976290	Gma.21672	len=606	1
Gma#S4977002	Gma.27654	len=574	1
Gma#S4977219	Gma.23022	len=505	1
Gma#S4977310	Gma.25821	len=636	1
Gma#S4977350	Gma.25200	len=565	1
Gma#S4977484	Gma.8782	len=602	1	Disease & Defense	disease resistance protein (CC-NBS-LRR class), putative
Gma#S4977589	Gma.25452	len=569	1
Gma#S4977664	Gma.23020	len=588	1
Gma#S4978909	Gma.17365	len=427	1	Unclassified - Hypothetical Protein Supported by cDNA	SWIB complex BAF60b domain-containing protein
Gma#S4978942	Gma.22988	len=592	1
Gma#S4979069	Gma.20745	len=582	1
Gma#S4979247	Gma.27891	len=581	1
Gma#S4979340	Gma.24120	len=607	1
Gma#S4980150	Gma.24059	len=591	1
Gma#S4980532	Gma.21596	len=688	1
Gma#S4982039	Gma.1232	len=567	1	Unclassified - Hypothetical Protein Supported by cDNA	nucleotide-sugar transporter family protein
Gma#S4982493	Gma.22924	len=582	1
Gma#S4984129	Gma.27373	len=628	1
Gma#S4984455	Gma.29416	len=356	1
Gma#S4984703	Gma.18083	len=545	1	Unclassified - Hypothetical Protein NOT Supported by cDNA	zinc finger (C3HC4-type RING finger) family protein
Gma#S4984872	Gma.22879	len=539	1
Gma#S4984913	Gma.22878	len=576	1
Gma#S4984932	Gma.625	len=580	1	Secondary Metabolism	terpene synthase/cyclase family protein
Gma#S4985116	Gma.29421	len=309	1
Gma#S4985370	Gma.630	len=573	1	Transcription	SET domain-containing protein (SUVH4)
Gma#S4985604	Gma.22330	len=494	1
Gma#S4985681	Gma.30361	len=522	1
Gma#S4985722	Gma.21307	len=529	1
Gma#S4986024	Gma.24256	len=613	1
Gma#S4986192	Gma.10726	len=626	1	Energy	FAD linked oxidase family protein
Gma#S4986522	Gma.21915	len=582	1
Gma#S4986759	Gma.27934	len=628	1
Gma#S4986823	Gma.29430	len=554	1
Gma#S4986890	Gma.22846	len=542	1
Gma#S4987295	Gma.22606	len=564	1
Gma#S4987802	Gma.660	len=605	1	No Homology to Known Proteins
Gma#S4987878	Gma.661	len=430	1	No Homology to Known Proteins
Gma#S4988225	Gma.29413	len=548	1
Gma#S4988453	Gma.22833	len=573	1
Gma#S4988483	Gma.20220	len=420	1
Gma#S4988718	Gma.14367	len=614	1	Unclassified - Hypothetical Protein Supported by cDNA	fringe-related protein
Gma#S4989082	Gma.2235	len=590	1	No Homology to Known Proteins
Gma#S4989122	Gma.22139	len=556	1
Gma#S4989170	Gma.24784	len=573	1
Gma#S4989362	Gma.29415	len=579	1
Gma#S4989441	Gma.3885	len=779	1	Unclassified - Hypothetical Protein NOT Supported by cDNA	expressed protein
Gma#S4989460	Gma.4068	len=702	1	Unclassified - Protein With Unknown Function	zinc finger (DHHC type) family protein
Gma#S4989462	Gma.7240	len=798	1	Unclassified - Hypothetical Protein NOT Supported by cDNA	transducin family protein / WD-40 repeat family protein
Gma#S4989469	Gma.25701	len=792	1
Gma#S4989479	Gma.1124	len=635	1	Transcription	ethylene-responsive element-binding family protein
Gma#S4989536	Gma.18524	len=757	1
Gma#S4989558	Gma.28977	len=566	1
Gma#S4989578	Gma.12843	len=856	1	Unclassified - Protein With Unknown Function	expressed protein
Gma#S4989583	Gma.7965	len=771	1	Protein Destination & Storage	exportin1 (XPO1)
Gma#S4989596	Gma.27053	len=836	1
Gma#S4989613	Gma.5346	len=748	1	Unclassified - Hypothetical Protein Supported by cDNA	WWE domain-containing protein / ceo protein, putative (CEO)
Gma#S4989620	Gma.3275	len=740	1	Unclassified - Hypothetical Protein NOT Supported by cDNA	expressed protein
Gma#S4989632	Gma.1404	len=818	1	Unclassified - Hypothetical Protein Supported by cDNA	amidohydrolase family protein
Gma#S4989660	Gma.25837	len=721	1
Gma#S4989740	Gma.24245	len=692	1
Gma#S4989770	Gma.20215	len=701	1
Gma#S4989832	Gma.13427	len=676	1	Unclassified - Hypothetical Protein NOT Supported by cDNA	fringe-related protein
Gma#S4989881	Gma.1019	len=724	1	Unclassified - Protein With Unknown Function	seed maturation family protein
Gma#S4989885	Gma.9205	len=784	1	Unclassified - Hypothetical Protein Supported by cDNA	zinc finger (C3HC4-type RING finger) family protein
Gma#S4989908	Gma.26018	len=853	1
Gma#S4989926	Gma.7169	len=602	1	Transcription	RNA recognition motif (RRM)-containing protein
Gma#S4989932	Gma.6614	len=812	1	Unclassified - Hypothetical Protein Supported by cDNA	SNF7 family protein
Gma#S4989943	Gma.773	len=859	1	Metabolism	molybdenum cofactor synthesis protein 3 / molybdopterin synthase sulphurylase (CNX5)
Gma#S4989960	Gma.3277	len=778	1
Gma#S4989993	Gma.24606	len=629	1
Gma#S4989998	Gma.12540	len=863	1	Protein Destination & Storage	F-box family protein (FBX13)
Gma#S4990015	Gma.7380	len=854	1	Post-Transcription	DEAD/DEAH box helicase carpel factory / CAF
Gma#S4990019	Gma.15858	len=897	1	Metabolism	aspartate carabmoyltransferase, chloroplast / aspartate transcarbamylase / ATCase (PYRB)
Gma#S4990025	Gma.13478	len=880	1	Unclassified - Protein With Unknown Function	L-galactose dehydrogenase (L-GalDH)
Gma#S4990032	Gma.3629	len=774	1	Unclassified - Hypothetical Protein NOT Supported by cDNA	pseudouridine synthase and archaeosine transglycosylase (PUA) domain-containing protein
Gma#S4990155	Gma.5061	len=762	1	Protein Destination & Storage	thylakoid membrane formation protein / cpTatC (APG2)
Gma#S4990187	Gma.29007	len=596	1
Gma#S4990202	Gma.3334	len=746	1	Signal Transduction	protein kinase family protein / peptidoglycan-binding LysM domain-containing protein
Gma#S4990210	Gma.3345	len=739	1	Metabolism	alcohol dehydrogenase, putative
Gma#S4990420	Gma.1547	len=772	1	Protein Destination & Storage	DNAJ heat shock N-terminal domain-containing protein
Gma#S4990467	Gma.7340	len=769	1	Unclassified - Protein With Unknown Function	expressed protein
Gma#S4990512	Gma.27507	len=413	1
Gma#S4990700	Gma.7803	len=661	1	Transcription	transcription factor S-II (TFIIS) domain-containing protein
Gma#S4990724	Gma.5126	len=726	1	Unclassified - Hypothetical Protein Supported by cDNA	expressed protein
Gma#S4990725	Gma.2032	len=705	1	No Homology to Known Proteins
Gma#S4990746	Gma.5246	len=844	1	Protein Destination & Storage	ubiquitin-conjugating enzyme 20 (UBC20)
Gma#S4991106	Gma.12951	len=500	1	No Homology to Known Proteins
Gma#S4991150	Gma.2298	len=749	1	Protein Synthesis	ribosomal protein S17 family protein
Gma#S4991291	Gma.21713	len=571	1
Gma#S4991297	Gma.7505	len=705	1	Unclassified - Hypothetical Protein NOT Supported by cDNA	exocyst subunit EXO70 family protein
Gma#S4991300	Gma.25249	len=518	1
Gma#S4991318	Gma.4897	len=854	1	Unclassified - Protein With Unknown Function	expressed protein
Gma#S4991328	Gma.24099	len=724	1
Gma#S4991561	Gma.2766	len=682	1	Unclassified - Hypothetical Protein NOT Supported by cDNA	expressed protein
Gma#S4991662	Gma.15031	len=761	1	Transporter	sugar transporter family protein
Gma#S4991684	Gma.770	len=812	1	Unclassified - Hypothetical Protein Supported by cDNA	aspartyl protease family protein
Gma#S4991711	Gma.772	len=695	1	Unclassified - Hypothetical Protein NOT Supported by cDNA	expressed protein
Gma#S4991821	Gma.12748	len=675	1	Unclassified - Hypothetical Protein Supported by cDNA	expressed protein
[truncated: 2,154 more rows]
