# Supplementary material for: Genetic marker anchoring by six-dimensional pools for development of a soybean physical map
Source: BMC Genomics. 2008 Jan 22;9:28. doi: 10.1186/1471-2164-9-28 (PMC2259328; doi:10.1186/1471-2164-9-28)
Supplement: Additional file 6 — The complete blast list of in silico mapping. The dataset shows the results of blasting soybean unigenes against BES of BstY I BAC library. [file 1471-2164-9-28-S6.xls]

## Sheet: Sheet1
Gma Unigene ID	Unigene	Length of sequence	# of hit	GB# of BES	BAC	Contig#	% identity	alignment length	mismatches	gap openings	q. start	q. end	s. start	s. end	e-value	bit score
Gma#S11048653	Gma.17228	len=482	1	ED671554	GM_WBa0104P21	4497	96	150	6	0	139	288	368	219	3e-65	250
Gma#S11322011	Gma.10058	len=1710	1	ED729826	GM_WBb0086G21	0	96.71	304	10	0	1	304	539	842	5e-147	523
Gma#S15176941	Gma.2011	len=1904	2	CZ514165	GM_WBb0078B14	0	98.82	170	2	0	6	175	262	431	4e-86	321
Gma#S15176941	Gma.2011	len=1904	2	ED758779	GM_WBb0128J06	2539	99.46	184	1	0	600	783	114	297	8e-97	357
Gma#S15177336	Gma.11343	len=1324	1	ED648163	GM_WBa0064J22	0	100	450	0	0	247	696	450	1	0	892
Gma#S15222994	Gma.11344	len=1272	1	ED685010	GM_WBb0019K02	0	94.87	546	22	1	725	1270	1	540	0	862
Gma#S15847407	Gma.3411	len=646	1	ED747653	GM_WBb0112H11	0	95.04	121	6	0	387	507	196	76	9e-48	192
Gma#S15847757	Gma.13367	len=639	1	ED756873	GM_WBb0125L17	255	100	269	0	0	166	434	81	349	2e-150	533
Gma#S15847836	Gma.12589	len=456	1	ED612753	GM_WBa0003L16	0	97.14	245	7	0	181	425	51	295	2e-119	430
Gma#S15848005	Gma.12599	len=516	2	CZ510827	GM_WBb0075F20	0	96.8	250	8	0	140	389	311	560	4e-120	432
Gma#S15848005	Gma.12599	len=516	2	ED760064	GM_WBb0130G12	235	100	72	0	0	71	142	142	71	6e-33	143
Gma#S15848175	Gma.30055	len=647	2	CZ514224	GM_WBb0091A22	2524	99.09	440	4	0	208	647	783	344	0	841
Gma#S15848175	Gma.30055	len=647	2	ED735049	GM_WBb0093N11	2524	99.3	431	1	2	219	647	718	288	0	815
Gma#S15848181	Gma.2103	len=688	1	ED759275	GM_WBb0129E19		94.58	332	14	3	170	497	145	476	3e-128	460
Gma#S15848218	Gma.10524	len=654	2	ED780861	GM_WBb0159O18	0	98.29	117	2	0	278	394	1	117	6e-55	216
Gma#S15848218	Gma.10524	len=654	2	ED759851	GM_WBb0130B22	0	98.21	391	5	2	6	394	772	382	0	658
Gma#S15848349	Gma.29907	len=568	2	ED745018	GM_WBb0108M11	0	94.85	97	5	0	416	512	413	317	7e-36	153
Gma#S15848349	Gma.29907	len=568	2	ED650678	GM_WBa0068L11	324	94.51	91	5	0	434	524	445	535	3e-32	141
Gma#S15848434	Gma.15679	len=672	1	ED791833	GM_WBb0175G14	0	98.84	346	3	1	1	345	346	1	0	648
Gma#S15848722	Gma.12645	len=401	1	ED670784	GM_WBa0103K19	2326	96.83	126	4	0	143	268	252	377	9e-56	218
Gma#S15848929	Gma.536	len=509	1	ED742051	GM_WBb0104D22	372	97.51	201	2	3	10	207	201	1	7e-91	335
Gma#S15848953	Gma.13375	len=721	2	ED702899	GM_WBb0046E23	1348	100	150	0	0	572	721	323	174	2e-79	297
Gma#S15848953	Gma.13375	len=721	2	ED706333	GM_WBb0051G05	1348	97.62	252	4	2	19	268	258	7	4e-121	436
Gma#S15849098	Gma.12667	len=636	1	ED672177	GM_WBb0001D14	0	98.55	344	4	1	21	363	344	1	6e-163	575
Gma#S15849133	Gma.1986	len=681	1	ED651117	GM_WBa0069I08	0	97.01	167	5	0	473	639	60	226	1e-77	291
Gma#S15849151	Gma.13066	len=688	1	ED635592	GM_WBa0041N15	530	98.99	99	1	0	537	635	674	576	1e-46	188
Gma#S15849243	Gma.27184	len=648	1	ED657131	GM_WBa0077C03	0	100	126	0	0	523	648	628	503	4e-65	250
Gma#S15849410	Gma.15471	len=706	1	ED612097	GM_WBa0002J14		99.73	371	1	0	46	416	298	668	0	728
Gma#S15849429	Gma.12689	len=460	1	ED646748	GM_WBa0062E20	0	99.38	161	1	0	156	316	161	1	1e-83	311
Gma#S15849492	Gma.13134	len=612	1	ED793058	GM_WBb0177B17	0	99.5	401	1	1	11	410	401	1	0	771
Gma#S15849496	Gma.12693	len=227	1	ED626448	GM_WBa0024H07	0	99.04	209	2	0	12	220	488	280	3e-110	398
Gma#S15849522	Gma.13145	len=605	1	ED694341	GM_WBb0032P05	3233	100	169	0	0	437	605	648	480	9e-91	335
Gma#S15849524	Gma.29913	len=495	1	CZ508472	GM_WBb0033P09	0	97.89	190	4	0	39	228	161	350	8e-94	345
Gma#S15849542	Gma.12697	len=597	1	ED612795	GM_WBa0003M20	858	96.69	242	8	0	188	429	242	1	3e-115	416
Gma#S15849621	Gma.1755	len=698	1	ED642460	GM_WBa0054F12		95.56	248	11	0	63	310	248	1	1e-111	404
Gma#S15849638	Gma.12707	len=613	1	ED768206	GM_WBb0142A22	2947	100	102	0	0	494	595	552	451	9e-51	202
Gma#S15849793	Gma.13151	len=687	2	ED733520	GM_WBb0091K06	35	94.57	350	14	2	341	687	417	764	2e-150	533
Gma#S15849793	Gma.13151	len=687	2	ED733544	GM_WBb0091K18	35	94.57	350	14	2	341	687	404	751	2e-150	533
Gma#S15849898	Gma.13317	len=476	2	ED646972	GM_WBa0062L07	6696	98.95	286	2	1	12	296	422	707	4e-151	535
Gma#S15849898	Gma.13317	len=476	2	ED709058	GM_WBb0055E23	6696	100	177	0	0	12	188	333	509	1e-95	351
Gma#S15849910	Gma.12729	len=666	3	ED724316	GM_WBb0078J10	1119	100	126	0	0	265	390	1	126	2e-52	208
Gma#S15849910	Gma.12729	len=666	3	ED674003	GM_WBb0003M19	1119	100	169	0	0	222	390	348	180	3e-78	293
Gma#S15849910	Gma.12729	len=666	3	ED680824	GM_WBb0013M10	1119	100	136	0	0	27	162	136	1	5e-71	270
Gma#S15850002	Gma.12734	len=471	2	ED659965	GM_WBa0081P04	6704	97.17	106	2	1	220	325	1	105	1e-43	178
Gma#S15850002	Gma.12734	len=471	2	CZ512104	GM_WBb0060B23	6704	96.62	207	6	1	119	325	521	726	2e-94	347
Gma#S15850124	Gma.12742	len=729	1	ED761066	GM_WBb0131M18	687	100	234	0	0	384	617	265	32	6e-117	422
Gma#S15850206	Gma.12235	len=691	1	ED701975	GM_WBb0044O16	3359	98.81	84	1	0	245	328	231	314	1e-37	159
Gma#S15850489	Gma.7020	len=658	2	ED729954	GM_WBb0086J16	0	96.23	159	6	0	500	658	499	341	2e-70	268
Gma#S15850489	Gma.7020	len=658	2	ED696287	GM_WBb0035M18	4415	100	76	0	0	17	92	520	595	3e-35	151
Gma#S15850542	Gma.12763	len=620	1	ED777687	GM_WBb0155G08	0	97.49	199	4	1	30	228	378	181	3e-78	293
Gma#S15850616	Gma.12716	len=489	2	ED713079	GM_WBb0061D13		100	101	0	0	1	101	343	243	3e-50	200
Gma#S15850616	Gma.12716	len=489	2	ED713081	GM_WBb0061D14		100	101	0	0	1	101	343	243	3e-50	200
Gma#S15850619	Gma.12769	len=364	1	ED693971	GM_WBb0032H03	850	100	327	0	0	17	343	331	5	0	648
Gma#S15851060	Gma.12795	len=538	1	ED733873	GM_WBb0092C18	0	97.45	275	5	2	20	294	273	1	1e-132	474
Gma#S15851198	Gma.12802	len=283	1	ED671817	GM_WBa0105J04	1507	99.2	250	2	0	27	276	299	50	2e-120	432
Gma#S15851442	Gma.13346	len=626	1	ED628496	GM_WBa0027N22	0	100	96	0	0	292	387	626	531	3e-47	190
Gma#S15851486	Gma.12816	len=680	1	CZ510629	GM_WBb0075J08	4102	98.8	251	2	1	431	680	605	355	4e-130	466
Gma#S15851509	Gma.12819	len=384	2	ED792811	GM_WBb0176M04	0	99.19	123	0	1	254	376	1	122	2e-44	180
Gma#S15851509	Gma.12819	len=384	2	ED681276	GM_WBb0014G15	0	98.7	77	1	0	300	376	20	96	1e-33	145
Gma#S15851775	Gma.29918	len=674	2	CZ500722	GM_WBb0012K19	0	94.94	158	8	0	21	178	772	615	5e-65	250
Gma#S15851775	Gma.29918	len=674	2	ED672755	GM_WBb0002A12	7235	95.21	146	7	0	24	169	665	520	3e-60	234
Gma#S15851875	Gma.13397	len=657	3	ED664782	GM_WBa0091D23	0	96.88	96	3	0	560	655	2	97	5e-40	167
Gma#S15851875	Gma.13397	len=657	3	ED664743	GM_WBa0091C24	718	96.88	96	3	0	560	655	2	97	5e-40	167
Gma#S15851875	Gma.13397	len=657	3	ED660310	GM_WBa0082H21	718	96.88	96	3	0	560	655	2	97	5e-40	167
Gma#S15852039	Gma.12475	len=695	1	ED746132	GM_WBb0110E17	0	95	100	3	2	384	481	768	669	8e-33	143
Gma#S15852110	Gma.10281	len=570	4	CZ521035	GM_WBb0086B24	0	94.54	238	13	0	118	355	285	522	6e-101	369
Gma#S15852110	Gma.10281	len=570	4	CZ511429	GM_WBb0047P10	291	94.76	210	11	0	354	563	151	360	5e-89	329
Gma#S15852110	Gma.10281	len=570	4	ED678084	GM_WBb0009O12	291	94.76	210	11	0	354	563	240	449	5e-89	329
Gma#S15852110	Gma.10281	len=570	4	CZ502108	GM_WBb0023A12	291	94.76	210	11	0	354	563	141	350	5e-89	329
Gma#S15852341	Gma.12860	len=696	2	ED704565	GM_WBb0048M12	0	99.26	135	1	0	562	696	710	576	5e-68	260
Gma#S15852341	Gma.12860	len=696	2	ED737697	GM_WBb0097K19	400	95.33	150	6	1	84	233	161	13	3e-60	234
Gma#S15852594	Gma.12972	len=592	1	ED785278	GM_WBb0166F05	6689	100	418	0	0	127	544	1	418	0	829
Gma#S15853012	Gma.3450	len=695	1	ED626209	GM_WBa0024B01	0	98.66	299	1	3	42	339	416	120	1e-151	537
Gma#S15853069	Gma.12896	len=654	1	ED691337	GM_WBb0028M07	2158	99.37	159	0	1	20	178	158	1	5e-80	299
Gma#S15853082	Gma.12878	len=604	1	ED744832	GM_WBb0108I13		95.53	425	11	3	188	604	1	425	0	678
Gma#S15853113	Gma.12725	len=633	1	ED701698	GM_WBb0044I11	3833	95.36	151	7	0	145	295	298	148	7e-64	246
Gma#S15853301	Gma.12912	len=330	1	ED753906	GM_WBb0121J09	3005	99.48	191	1	0	132	322	276	86	9e-102	371
Gma#S15853380	Gma.30270	len=704	1	ED704340	GM_WBb0048H04	2554	98.98	98	0	1	9	105	98	1	1e-43	178
Gma#S15853464	Gma.12918	len=639	2	ED650458	GM_WBa0068E04	223	99.24	263	1	1	378	639	26	288	3e-140	500
Gma#S15853464	Gma.12918	len=639	2	ED656060	GM_WBa0075E07	223	99.4	332	1	1	30	360	332	1	0	634
Gma#S15853521	Gma.3989	len=720	2	ED711685	GM_WBb0059D06	0	100	83	0	0	549	631	285	203	2e-39	165
Gma#S15853521	Gma.3989	len=720	2	ED656815	GM_WBa0076J19	2778	100	88	0	0	260	347	622	535	2e-42	174
Gma#S15853536	Gma.7014	len=673	1	ED643466	GM_WBa0056A14	0	100	229	0	0	12	240	229	1	2e-126	454
Gma#S15853565	Gma.12519	len=564	2	ED738742	GM_WBb0099C16	5586	98.28	116	1	1	442	556	477	592	1e-52	208
Gma#S15853565	Gma.12519	len=564	2	ED790729	GM_WBb0173O04	5923	100	310	0	0	13	322	701	392	6e-175	615
Gma#S15853641	Gma.11751	len=649	2	ED766838	GM_WBb0140B17	0	97.25	436	12	0	24	459	37	472	0	769
Gma#S15853641	Gma.11751	len=649	2	ED740293	GM_WBb0101I01	2704	98.31	178	3	0	24	201	126	303	6e-89	329
Gma#S15853677	Gma.25736	len=719	2	ED613403	GM_WBa0004M21	0	99.54	436	1	1	242	677	105	539	0	841
Gma#S15853677	Gma.25736	len=719	2	ED660022	GM_WBa0082A16	2193	99.58	478	1	1	242	719	118	594	0	924
Gma#S15853772	Gma.5789	len=674	1	ED717477	GM_WBb0067L14	7244	100	272	0	0	172	443	491	762	3e-152	539
Gma#S15853809	Gma.12240	len=624	1	ED788168	GM_WBb0170F08	0	98.41	126	2	0	491	616	74	199	3e-60	234
Gma#S15853928	Gma.12941	len=297	1	ED620394	GM_WBa0015C09	0	99.35	154	1	0	38	191	154	1	9e-80	297
Gma#S15854144	Gma.13016	len=696	2	ED673544	GM_WBb0003C10	339	98.44	192	3	0	505	696	812	621	3e-97	357
Gma#S15854144	Gma.13016	len=696	2	CZ511262	GM_WBb0049H12	339	96.63	89	2	1	608	696	741	654	2e-33	145
Gma#S15854170	Gma.28216	len=710	1	ED650334	GM_WBa0068A11	0	94.75	343	18	0	368	710	520	178	1e-151	537
Gma#S15854181	Gma.12954	len=641	1	ED715559	GM_WBb0064O18	0	100	222	0	0	29	250	231	10	3e-106	387
Gma#S15854324	Gma.7810	len=677	2	ED702408	GM_WBb0045J05	1992	98.86	88	1	0	231	318	798	711	5e-40	167
Gma#S15854324	Gma.7810	len=677	2	ED743051	GM_WBb0105N17	1992	100	89	0	0	230	318	167	255	6e-43	176
Gma#S15854385	Gma.4235	len=536	3	ED791427	GM_WBb0174N08	44	100	329	0	0	107	435	1	329	0	652
Gma#S15854385	Gma.4235	len=536	3	ED789592	GM_WBb0172E21	44	98.92	93	0	1	10	101	93	1	1e-40	168
Gma#S15854385	Gma.4235	len=536	3	ED789686	GM_WBb0172G21	289	98.92	93	0	1	10	101	93	1	1e-40	168
Gma#S15854398	Gma.12962	len=493	1	ED718947	GM_WBb0070F21	0	98.61	144	1	1	238	380	3	146	9e-69	262
Gma#S15898219	Gma.470	len=1849	1	ED620718	GM_WBa0015K13	0	99.82	545	1	0	90	634	134	678	0	1072
Gma#S15919474	Gma.13424	len=661	1	ED623637	GM_WBa0020C17	0	95.29	255	12	0	13	267	257	3	2e-113	410
Gma#S15919578	Gma.13184	len=664	1	ED624796	GM_WBa0021P12	0	99.21	127	1	0	143	269	1	127	3e-63	244
Gma#S15919611	Gma.26786	len=640	1	ED776151	GM_WBb0153D17	4161	94.79	96	3	1	19	112	529	624	5e-34	147
Gma#S15919629	Gma.12134	len=668	2	ED617797	GM_WBa0011E16	1448	99.48	382	1	1	25	405	147	528	0	735
Gma#S15919629	Gma.12134	len=668	2	ED703716	GM_WBb0047I13		98.92	93	1	0	458	550	1	93	5e-43	176
Gma#S15919834	Gma.29926	len=698	1	ED624162	GM_WBa0020O20	0	99	599	5	1	9	607	73	670	0	1132
Gma#S15920155	Gma.13457	len=611	1	ED642376	GM_WBa0054D14	0	95.27	169	7	1	386	553	13	181	3e-69	264
Gma#S15920339	Gma.29354	len=717	1	ED783555	GM_WBb0163N20	884	99.49	594	1	2	13	604	5	598	0	1138
Gma#S15920348	Gma.13469	len=602	36	ED779022	GM_WBb0157E14	0	97.1	241	6	1	26	265	445	685	1e-114	414
Gma#S15920348	Gma.13469	len=602	36	ED776745	GM_WBb0154A23	0	98.45	194	3	0	26	219	194	1	2e-98	361
Gma#S15920348	Gma.13469	len=602	36	ED768475	GM_WBb0142G20	0	97.91	191	4	0	29	219	191	1	2e-94	347
Gma#S15920348	Gma.13469	len=602	36	ED767726	GM_WBb0141G03	0	97.42	194	5	0	26	219	194	1	9e-94	345
Gma#S15920348	Gma.13469	len=602	36	ED766724	GM_WBb0139O21	0	97.42	194	5	0	26	219	194	1	9e-94	345
Gma#S15920348	Gma.13469	len=602	36	ED751368	GM_WBb0117P13	0	99.07	107	1	0	26	132	450	344	2e-51	204
Gma#S15920348	Gma.13469	len=602	36	ED706593	GM_WBb0051M04	0	98.33	240	4	0	26	265	244	5	1e-123	444
Gma#S15920348	Gma.13469	len=602	36	ED696401	GM_WBb0035P10	0	95.41	196	9	0	26	221	204	9	2e-85	317
Gma#S15920348	Gma.13469	len=602	36	ED664074	GM_WBa0090A19	0	97.44	156	4	0	271	426	508	353	2e-73	278
Gma#S15920348	Gma.13469	len=602	36	ED705486	GM_WBb0050D08	107	95.88	194	8	0	26	219	194	1	1e-86	321
Gma#S15920348	Gma.13469	len=602	36	ED682062	GM_WBb0015I02	160	97.49	239	6	0	27	265	265	27	3e-118	426
Gma#S15920348	Gma.13469	len=602	36	CZ508945	GM_WBb0067I05	192	97.08	240	7	0	26	265	315	76	2e-116	420
Gma#S15920348	Gma.13469	len=602	36	ED771575	GM_WBb0146L21	269	99.16	239	2	0	27	265	61	299	9e-128	458
Gma#S15920348	Gma.13469	len=602	36	ED695335	GM_WBb0034H11	356	97.92	240	4	1	26	265	268	30	8e-119	428
Gma#S15920348	Gma.13469	len=602	36	ED692062	GM_WBb0029M05	356	97.92	240	4	1	26	265	268	30	8e-119	428
Gma#S15920348	Gma.13469	len=602	36	ED782548	GM_WBb0162E18	438	95.74	94	4	0	166	259	119	26	2e-36	155
Gma#S15920348	Gma.13469	len=602	36	CZ505439	GM_WBb0004F11	438	95.74	94	4	0	166	259	154	61	2e-36	155
Gma#S15920348	Gma.13469	len=602	36	ED779985	GM_WBb0158K22	476	94.95	99	5	0	166	264	104	6	5e-37	157
Gma#S15920348	Gma.13469	len=602	36	ED744893	GM_WBb0108J21	749	98.5	133	2	0	294	426	1	133	2e-64	248
Gma#S15920348	Gma.13469	len=602	36	ED613943	GM_WBa0005J20	749	98.12	160	3	0	267	426	358	199	3e-78	293
Gma#S15920348	Gma.13469	len=602	36	ED766700	GM_WBb0139O09	823	97.42	194	5	0	26	219	194	1	9e-94	345
Gma#S15920348	Gma.13469	len=602	36	ED721586	GM_WBb0074F01	1199	96.6	147	5	0	280	426	1	147	1e-65	252
Gma#S15920348	Gma.13469	len=602	36	ED677963	GM_WBb0009L18	1199	97.28	147	4	0	280	426	1	147	4e-68	260
Gma#S15920348	Gma.13469	len=602	36	ED634147	GM_WBa0038K08	1262	95.63	206	9	0	26	231	414	619	2e-91	337
Gma#S15920348	Gma.13469	len=602	36	ED641041	GM_WBa0051P10	1474	95.42	240	11	0	26	265	389	628	7e-107	389
Gma#S15920348	Gma.13469	len=602	36	ED726491	GM_WBb0081L23	1697	95.36	194	9	0	26	219	194	1	3e-84	313
Gma#S15920348	Gma.13469	len=602	36	ED672886	GM_WBb0002D10	1972	97.94	194	4	0	26	219	194	1	4e-96	353
Gma#S15920348	Gma.13469	len=602	36	ED646532	GM_WBa0061O06	4025	95	240	12	0	26	265	358	597	2e-104	381
Gma#S15920348	Gma.13469	len=602	36	ED766552	GM_WBb0139K24	6136	97.88	236	5	0	26	261	341	576	8e-119	428
Gma#S15920348	Gma.13469	len=602	36	ED788559	GM_WBb0170O03	6693	96.25	240	9	0	26	265	269	30	1e-111	404
Gma#S15920348	Gma.13469	len=602	36	ED766814	GM_WBb0140A24	6693	98.33	240	4	0	26	265	269	30	1e-123	444
Gma#S15920348	Gma.13469	len=602	36	ED760505	GM_WBb0131A08	6742	97.88	236	5	0	26	261	370	605	8e-119	428
Gma#S15920348	Gma.13469	len=602	36	CZ509244	GM_WBb0034N16	6742	97.88	236	5	0	26	261	416	651	8e-119	428
Gma#S15920348	Gma.13469	len=602	36	ED664072	GM_WBa0090A18		97.44	156	4	0	271	426	503	348	2e-73	278
Gma#S15920348	Gma.13469	len=602	36	ED710528	GM_WBb0057H04		98.45	193	3	0	27	219	193	1	6e-98	359
Gma#S15920348	Gma.13469	len=602	36	ED734460	GM_WBb0092P21		97.08	240	7	0	26	265	266	27	2e-116	420
Gma#S15920370	Gma.29929	len=537	25	ED782219	GM_WBb0161M18	0	94.68	94	5	0	41	134	1	94	4e-34	147
Gma#S15920370	Gma.29929	len=537	25	ED757767	GM_WBb0127A20	0	96.81	94	3	0	41	134	1	94	7e-39	163
Gma#S15920370	Gma.29929	len=537	25	ED749213	GM_WBb0114O02	0	94.68	94	5	0	41	134	1	94	4e-34	147
Gma#S15920370	Gma.29929	len=537	25	ED725876	GM_WBb0080O04	0	96.81	94	3	0	41	134	1	94	7e-39	163
Gma#S15920370	Gma.29929	len=537	25	ED712631	GM_WBb0060I23	0	96.81	94	3	0	41	134	1	94	7e-39	163
Gma#S15920370	Gma.29929	len=537	25	ED709706	GM_WBb0056E13	0	96.81	94	3	0	41	134	1	94	7e-39	163
Gma#S15920370	Gma.29929	len=537	25	ED682162	GM_WBb0015K04	0	96.81	94	3	0	41	134	1	94	7e-39	163
Gma#S15920370	Gma.29929	len=537	25	ED675808	GM_WBb0006H01	0	96.81	94	3	0	41	134	1	94	7e-39	163
Gma#S15920370	Gma.29929	len=537	25	ED753473	GM_WBb0120P03	6	96.81	94	3	0	41	134	1	94	7e-39	163
Gma#S15920370	Gma.29929	len=537	25	ED700727	GM_WBb0043C09	22	96.77	93	3	0	42	134	652	560	3e-38	161
Gma#S15920370	Gma.29929	len=537	25	ED786386	GM_WBb0167N12	88	95.54	112	4	1	23	134	764	654	2e-42	174
Gma#S15920370	Gma.29929	len=537	25	ED690314	GM_WBb0027D13	275	95.74	94	4	0	41	134	1	94	2e-36	155
Gma#S15920370	Gma.29929	len=537	25	ED785250	GM_WBb0166E15	385	95.74	94	4	0	41	134	1	94	2e-36	155
Gma#S15920370	Gma.29929	len=537	25	ED709252	GM_WBb0055J10	411	96.81	94	3	0	41	134	1	94	7e-39	163
Gma#S15920370	Gma.29929	len=537	25	ED752434	GM_WBb0119H11	464	96.81	94	3	0	41	134	1	94	7e-39	163
Gma#S15920370	Gma.29929	len=537	25	ED787944	GM_WBb0170A10	1027	96.81	94	3	0	41	134	1	94	7e-39	163
Gma#S15920370	Gma.29929	len=537	25	ED762910	GM_WBb0134G12	1096	96.81	94	3	0	41	134	1	94	7e-39	163
Gma#S15920370	Gma.29929	len=537	25	ED745499	GM_WBb0109G22	1524	96.7	91	3	0	44	134	4	94	4e-37	157
Gma#S15920370	Gma.29929	len=537	25	ED736849	GM_WBb0096H08	2302	96.81	94	3	0	41	134	1	94	7e-39	163
Gma#S15920370	Gma.29929	len=537	25	ED766028	GM_WBb0138O18	2521	95.74	94	4	0	41	134	1	94	2e-36	155
Gma#S15920370	Gma.29929	len=537	25	ED682402	GM_WBb0015P08	2644	96.63	89	3	0	42	130	3	91	6e-36	153
Gma#S15920370	Gma.29929	len=537	25	ED750350	GM_WBb0116I10	6136	96.81	94	3	0	41	134	1	94	7e-39	163
Gma#S15920370	Gma.29929	len=537	25	ED700422	GM_WBb0042L08	6722	95.74	94	4	0	41	134	1	94	2e-36	155
Gma#S15920370	Gma.29929	len=537	25	ED766480	GM_WBb0139J05		95.74	94	4	0	41	134	1	94	2e-36	155
Gma#S15920370	Gma.29929	len=537	25	ED779474	GM_WBb0157P23		96.81	94	3	0	41	134	1	94	7e-39	163
Gma#S15920686	Gma.5733	len=630	1	ED761793	GM_WBb0132N19	2506	98.71	309	3	1	18	325	309	1	2e-162	573
Gma#S15920816	Gma.11930	len=598	1	ED652874	GM_WBa0069O17	0	99.06	531	3	2	1	530	724	195	0	997
Gma#S15920852	Gma.10639	len=621	1	ED704669	GM_WBb0048P01	0	100	323	0	0	299	621	420	98	0	640
Gma#S15920993	Gma.13494	len=390	2	ED783861	GM_WBb0164F03	0	94.89	274	14	0	96	369	655	382	3e-120	432
Gma#S15920993	Gma.13494	len=390	2	CZ503805	GM_WBb0002G09	2012	97.57	371	7	2	1	369	328	698	0	648
Gma#S15921097	Gma.13499	len=631	1	ED792983	GM_WBb0176P23		99.4	166	1	0	466	631	415	250	1e-86	321
Gma#S15921208	Gma.6875	len=691	1	ED708095	GM_WBb0053O14	0	98.94	94	0	1	63	155	97	4	3e-41	170
Gma#S15921287	Gma.13512	len=644	1	ED714241	GM_WBb0062N19	2401	97.58	165	0	4	22	182	165	1	3e-69	264
Gma#S15921481	Gma.17967	len=654	1	CZ522710	GM_WBb0081H10	1286	94.74	114	6	0	248	361	252	139	1e-43	178
Gma#S15921494	Gma.26781	len=597	1	ED791062	GM_WBb0174F11	0	97.83	92	2	0	506	597	1	92	5e-40	167
Gma#S15921682	Gma.13538	len=638	3	ED738446	GM_WBb0098M02	1532	99.78	453	1	0	186	638	1	453	0	892
Gma#S15921682	Gma.13538	len=638	3	ED701263	GM_WBb0043O07	1532	99.46	558	2	1	81	638	644	88	0	1076
Gma#S15921682	Gma.13538	len=638	3	ED707031	GM_WBb0052G06	1532	97.92	96	2	0	543	638	641	546	5e-43	176
Gma#S15921699	Gma.3062	len=702	1	CZ514455	GM_WBb0089F22	4520	100	332	0	0	23	354	576	245	0	658
Gma#S15921776	Gma.15881	len=595	1	CZ512769	GM_WBb0065N20	0	99.64	278	0	1	319	595	34	311	5e-151	535
Gma#S15921790	Gma.6000	len=552	1	ED622452	GM_WBa0018H07	0	100	98	0	0	311	408	255	352	2e-48	194
Gma#S15921803	Gma.13421	len=351	1	ED759704	GM_WBb0129O11	823	95.75	306	8	5	1	305	556	857	8e-130	464
Gma#S15921824	Gma.16684	len=578	2	ED729171	GM_WBb0085I05	882	94.93	513	23	1	52	564	160	669	0	807
Gma#S15921824	Gma.16684	len=578	2	ED729167	GM_WBb0085I03		94.8	519	24	1	52	570	178	693	0	811
Gma#S15922086	Gma.13009	len=686	1	ED691149	GM_WBb0028I04	0	100	76	0	0	22	97	547	622	3e-35	151
Gma#S15922117	Gma.13558	len=415	1	ED693678	GM_WBb0032A20	305	98.72	392	1	4	20	407	276	667	0	706
Gma#S15922179	Gma.10093	len=510	1	ED701700	GM_WBb0044I12	134	98.36	122	2	0	217	338	122	1	5e-58	226
Gma#S15922196	Gma.15221	len=680	1	ED766714	GM_WBb0139O16	6704	99.52	208	1	0	473	680	751	544	1e-111	404
Gma#S15922373	Gma.29936	len=709	1	ED775632	GM_WBb0152H07	0	99.29	280	1	1	10	288	280	1	9e-150	531
Gma#S15922378	Gma.13566	len=311	2	ED724753	GM_WBb0079D08	0	98.91	274	1	2	20	292	294	22	2e-142	505
Gma#S15922378	Gma.13566	len=311	2	ED724876	GM_WBb0079G12	233	99.65	284	0	1	20	303	313	31	6e-155	547
Gma#S15922381	Gma.23532	len=709	1	CZ522205	GM_WBb0075K20	0	98.44	450	6	1	38	487	621	173	0	829
Gma#S15922529	Gma.13573	len=680	1	ED665676	GM_WBa0092O01	0	100	98	0	0	32	129	98	1	2e-48	194
Gma#S15922805	Gma.13588	len=481	1	CZ521383	GM_WBb0072D05	0	100	213	0	0	207	419	381	169	4e-117	422
Gma#S15922827	Gma.13589	len=595	1	ED776983	GM_WBb0154G19	0	99.05	210	2	0	19	228	210	1	2e-110	400
Gma#S15922840	Gma.15828	len=693	1	ED747193	GM_WBb0111M18	865	95.1	367	17	1	156	521	375	741	2e-163	577
Gma#S15922920	Gma.16326	len=693	1	ED738569	GM_WBb0098O17	1972	98	100	2	0	543	642	516	417	2e-45	184
Gma#S15923381	Gma.24271	len=700	25	ED729405	GM_WBb0085N11	0	98.32	119	2	0	570	688	545	427	4e-56	220
Gma#S15923381	Gma.24271	len=700	25	ED686556	GM_WBb0021M23	0	98	100	2	0	552	651	47	146	9e-45	182
Gma#S15923381	Gma.24271	len=700	25	ED619166	GM_WBa0013F02	0	96.09	384	15	0	89	472	203	586	0	642
Gma#S15923381	Gma.24271	len=700	25	ED770706	GM_WBb0145I06	1	99.72	356	1	0	333	688	785	430	0	698
Gma#S15923381	Gma.24271	len=700	25	ED673108	GM_WBb0002I03	1	99.85	688	1	0	1	688	755	68	0	1356
Gma#S15923381	Gma.24271	len=700	25	ED676589	GM_WBb0007K17	1	99.02	613	2	3	1	609	35	647	0	1146
Gma#S15923381	Gma.24271	len=700	25	ED680391	GM_WBb0013C19	1	100	76	0	0	613	688	506	431	3e-35	151
Gma#S15923381	Gma.24271	len=700	25	ED687378	GM_WBb0022P13	1	99.03	413	1	3	279	688	580	168	0	763
Gma#S15923381	Gma.24271	len=700	25	ED693226	GM_WBb0031G09	1	99.35	463	3	0	226	688	630	168	0	894
Gma#S15923381	Gma.24271	len=700	25	ED701910	GM_WBb0044N03	1	100	639	0	0	50	688	786	148	0	1267
Gma#S15923381	Gma.24271	len=700	25	ED716161	GM_WBb0065N22	1	99.04	418	1	3	1	415	351	768	0	773
Gma#S15923381	Gma.24271	len=700	25	ED726350	GM_WBb0081I21	1	99.42	689	3	1	1	688	857	169	0	1326
Gma#S15923381	Gma.24271	len=700	25	ED766302	GM_WBb0139F09	1	100	240	0	0	1	240	362	601	4e-133	476
Gma#S15923381	Gma.24271	len=700	25	ED635131	GM_WBa0041A11	656	99.11	336	3	0	351	686	313	648	0	642
Gma#S15923381	Gma.24271	len=700	25	ED673348	GM_WBb0002N13		99.56	685	3	0	4	688	751	67	0	1334
Gma#S15923381	Gma.24271	len=700	25	ED673742	GM_WBb0003G20		100	264	0	0	1	264	370	633	2e-147	523
Gma#S15923381	Gma.24271	len=700	25	ED689611	GM_WBb0026D21		98.35	666	7	4	26	688	804	140	0	1201
Gma#S15923381	Gma.24271	len=700	25	ED693825	GM_WBb0032D23		99.35	153	1	0	536	688	547	395	9e-79	295
Gma#S15923381	Gma.24271	len=700	25	ED704090	GM_WBb0048B07		99.5	397	0	2	294	688	890	494	0	755
Gma#S15923381	Gma.24271	len=700	25	ED705079	GM_WBb0049J05		99.08	109	0	1	581	688	667	559	4e-50	200
Gma#S15923381	Gma.24271	len=700	25	CZ516309	GM_WBb0073L07		99.36	627	1	3	5	628	129	755	0	1187
Gma#S15923381	Gma.24271	len=700	25	ED728034	GM_WBb0083O06		98.88	446	4	1	244	688	870	425	0	837
Gma#S15923381	Gma.24271	len=700	25	ED729452	GM_WBb0085O11		98.71	233	0	3	459	688	662	430	1e-114	414
Gma#S15923381	Gma.24271	len=700	25	ED747832	GM_WBb0112L17		99.82	560	0	1	1	559	69	628	0	1094
Gma#S15923381	Gma.24271	len=700	25	ED784104	GM_WBb0164K22		99.25	268	2	0	421	688	1	268	5e-145	515
Gma#S15923463	Gma.6559	len=605	1	ED784034	GM_WBb0164J08		97.99	149	3	0	457	605	719	571	1e-71	272
Gma#S15923653	Gma.13624	len=227	1	ED618744	GM_WBa0012K24	1820	97.32	224	2	4	4	227	209	428	4e-100	365
Gma#S15923677	Gma.13627	len=581	1	CZ516467	GM_WBb0039G12	7214	96.63	178	6	0	104	281	704	527	8e-82	305
Gma#S15923780	Gma.13631	len=590	1	ED681153	GM_WBb0014D22	1568	98.64	441	6	0	19	459	764	324	0	827
Gma#S15923959	Gma.14159	len=685	1	CZ526891	GM_WBb0152E21	0	95	200	5	4	10	204	559	758	2e-76	287
Gma#S15923963	Gma.5399	len=745	1	ED636715	GM_WBa0044B22	0	100	187	0	0	40	226	504	690	2e-101	371
Gma#S15924300	Gma.11240	len=489	1	ED648898	GM_WBa0065M09	0	96.15	234	7	2	17	249	729	497	2e-103	377
Gma#S15924329	Gma.4555	len=496	1	ED756845	GM_WBb0125L03	6136	100	359	0	0	16	374	359	1	0	712
Gma#S15924815	Gma.1519	len=580	1	ED786223	GM_WBb0167J23	0	97.83	368	6	2	1	366	117	484	3e-164	579
Gma#S15925098	Gma.14461	len=638	1	ED742661	GM_WBb0105E18	0	100	208	0	0	431	638	1	208	5e-114	412
Gma#S15925143	Gma.15460	len=621	3	CZ522670	GM_WBb0082N16	0	100	173	0	0	298	470	33	205	4e-93	343
Gma#S15925143	Gma.15460	len=621	3	ED688105	GM_WBb0024B15	864	97.74	133	3	0	338	470	1	133	4e-62	240
Gma#S15925143	Gma.15460	len=621	3	ED675628	GM_WBb0006C07	864	97.3	185	3	1	286	470	1	183	1e-86	321
Gma#S15925180	Gma.13690	len=642	1	ED766478	GM_WBb0139J04	2894	95.35	86	4	0	549	634	454	369	1e-31	139
Gma#S15925282	Gma.29946	len=451	1	ED762453	GM_WBb0133M09	0	96.08	153	6	0	291	443	159	7	5e-67	256
Gma#S15925455	Gma.11043	len=694	1	CZ504842	GM_WBb0023K17	0	98.62	145	2	0	497	641	712	568	1e-71	272
Gma#S15925487	Gma.19148	len=473	1	ED763862	GM_WBb0135M14	0	96.63	89	3	0	377	465	404	316	6e-36	153
Gma#S15925634	Gma.13709	len=418	1	ED755007	GM_WBb0123C07	0	97.87	141	3	0	278	418	853	713	5e-67	256
Gma#S15925751	Gma.13719	len=256	1	ED754477	GM_WBb0122G10	5809	97.4	77	2	0	172	248	415	339	2e-31	137
Gma#S15925797	Gma.13722	len=650	2	ED639386	GM_WBa0049C08	0	99.4	332	2	0	276	607	1	332	1e-151	537
Gma#S15925797	Gma.13722	len=650	2	ED639344	GM_WBa0049B08	0	99.4	332	2	0	276	607	1	332	1e-151	537
Gma#S15925821	Gma.2489	len=599	1	ED759949	GM_WBb0130E01	1827	95.19	208	9	1	342	548	337	544	9e-88	325
Gma#S15925978	Gma.2288	len=646	1	ED659982	GM_WBa0081P17	0	96.84	95	3	0	518	612	472	566	2e-39	165
Gma#S15926163	Gma.13736	len=670	1	ED638763	GM_WBa0048D03	2828	94.9	314	16	0	352	665	378	65	5e-139	496
Gma#S15926175	Gma.14003	len=640	1	ED676401	GM_WBb0007G07	153	97.53	81	2	0	556	636	510	430	2e-33	145
Gma#S15926985	Gma.13771	len=339	1	ED653678	GM_WBa0071D13	0	99.09	110	1	0	94	203	696	805	2e-53	210
Gma#S15927115	Gma.12669	len=662	1	ED685620	GM_WBb0020H16	0	98.62	290	4	0	186	475	497	208	2e-153	543
Gma#S15927184	Gma.8109	len=667	1	ED752490	GM_WBb0119I17	0	97.83	230	5	0	1	230	451	680	3e-115	416
Gma#S15927204	Gma.13785	len=482	1	ED709867	GM_WBb0056I08	331	99.26	272	0	2	1	271	165	435	9e-143	507
Gma#S15927611	Gma.20294	len=652	1	ED642410	GM_WBa0054E09	2306	97	100	3	0	521	620	771	870	2e-42	174
Gma#S15927774	Gma.28857	len=644	1	CZ503777	GM_WBb0009K17	0	100	150	0	0	495	644	341	490	2e-79	297
Gma#S15927808	Gma.30053	len=723	1	ED655440	GM_WBa0074D10	482	96.23	159	6	0	552	710	127	285	2e-70	268
Gma#S15927970	Gma.7671	len=658	2	ED784464	GM_WBb0165D16	111	94.7	151	8	0	418	568	148	298	7e-61	236
Gma#S15927970	Gma.7671	len=658	2	ED693097	GM_WBb0031D09	1880	100	72	0	0	567	638	446	375	7e-33	143
Gma#S15928070	Gma.9377	len=616	1	ED784563	GM_WBb0165F21	0	100	121	0	0	496	616	612	732	4e-62	240
Gma#S15928112	Gma.13812	len=648	1	CZ508794	GM_WBb0064M23	0	95.27	148	7	0	501	648	737	590	2e-61	238
Gma#S15928315	Gma.2939	len=636	1	ED788144	GM_WBb0170E19	0	98.79	248	2	1	1	247	248	1	2e-128	460
Gma#S15928376	Gma.16246	len=589	1	CZ514059	GM_WBb0037O08	2097	97.67	300	6	1	31	330	454	752	2e-125	450
Gma#S15928582	Gma.3270	len=681	1	ED626439	GM_WBa0024G24	0	97	100	3	0	463	562	407	506	2e-42	174
Gma#S15928616	Gma.13826	len=623	1	ED686465	GM_WBb0021K20		98.37	123	2	0	387	509	66	188	2e-58	228
Gma#S15928625	Gma.29958	len=540	1	ED644143	GM_WBa0057E16	0	98.19	277	1	2	1	277	581	853	9e-140	498
Gma#S15928778	Gma.2706	len=692	2	ED744995	GM_WBb0108L24	0	98.42	379	4	2	126	503	616	239	0	646
Gma#S15928778	Gma.2706	len=692	2	ED680907	GM_WBb0013O06	0	97.89	332	3	4	173	501	604	274	3e-149	529
Gma#S15928909	Gma.13830	len=689	2	ED727600	GM_WBb0083E19	0	99.62	522	1	1	11	531	900	379	0	942
Gma#S15928909	Gma.13830	len=689	2	ED727644	GM_WBb0083F18	1835	99.51	405	1	1	128	531	750	346	0	781
Gma#S15929194	Gma.17200	len=605	1	ED767046	GM_WBb0140G13	0	99.4	168	1	0	438	605	696	529	9e-88	325
Gma#S15929346	Gma.7183	len=678	1	ED674973	GM_WBb0005D09	0	100	278	0	0	374	651	1	278	9e-156	551
Gma#S15929358	Gma.29274	len=647	2	ED628622	GM_WBa0028A21	0	100	125	0	0	188	312	269	145	2e-64	248
Gma#S15929358	Gma.29274	len=647	2	ED661553	GM_WBa0084P14		99.39	164	0	1	29	191	25	188	5e-83	309
Gma#S15929454	Gma.13846	len=367	7	ED659241	GM_WBa0080K08	0	95.81	215	9	0	18	232	279	65	6e-97	355
Gma#S15929454	Gma.13846	len=367	7	ED659206	GM_WBa0080J08	0	95.81	215	9	0	18	232	277	63	6e-97	355
Gma#S15929454	Gma.13846	len=367	7	ED666169	GM_WBa0093J19	142	94.88	215	11	0	18	232	277	63	3e-92	339
Gma#S15929454	Gma.13846	len=367	7	ED776083	GM_WBb0153C02	306	98.23	283	5	0	18	300	526	808	4e-147	521
Gma#S15929454	Gma.13846	len=367	7	CZ510661	GM_WBb0059C07	353	95.11	184	9	0	178	361	577	394	2e-78	293
Gma#S15929454	Gma.13846	len=367	7	ED639582	GM_WBa0049H11	1099	95.24	84	4	0	18	101	136	53	1e-30	135
Gma#S15929454	Gma.13846	len=367	7	ED660375	GM_WBa0082J09		95.35	215	10	0	18	232	278	64	1e-94	347
Gma#S15929633	Gma.13851	len=478	1	ED667944	GM_WBa0097G09	2883	100	367	0	0	104	470	1	367	0	728
Gma#S15929650	Gma.13852	len=692	1	ED726247	GM_WBb0081G13	3480	100	468	0	0	15	482	780	313	0	886
Gma#S15929722	Gma.1397	len=634	1	ED732805	GM_WBb0090J18	0	99.38	486	1	2	2	487	511	28	0	924
Gma#S15929824	Gma.13860	len=545	27	ED758952	GM_WBb0128N05	0	97.47	237	6	0	237	473	779	543	4e-117	422
Gma#S15929824	Gma.13860	len=545	27	ED686179	GM_WBb0021E01	0	97.51	281	7	0	245	525	1	281	6e-141	502
Gma#S15929824	Gma.13860	len=545	27	CZ500927	GM_WBb0018E11	0	96.09	179	7	0	347	525	123	301	4e-80	299
Gma#S15929824	Gma.13860	len=545	27	ED682153	GM_WBb0015J24	229	96.69	121	1	3	12	129	121	1	2e-45	184
Gma#S15929824	Gma.13860	len=545	27	ED787641	GM_WBb0169J19	283	96.77	186	4	2	12	195	657	472	7e-82	305
Gma#S15929824	Gma.13860	len=545	27	ED694052	GM_WBb0032I21	283	98.48	328	5	0	198	525	603	276	9e-174	611
Gma#S15929824	Gma.13860	len=545	27	ED676017	GM_WBb0006M10	356	96.12	103	2	2	12	112	146	44	4e-37	157
Gma#S15929824	Gma.13860	len=545	27	ED770849	GM_WBb0145L15	533	97.83	138	1	2	12	147	138	1	2e-60	234
Gma#S15929824	Gma.13860	len=545	27	ED792021	GM_WBb0175K19	785	97.37	304	7	1	198	501	447	749	7e-150	531
Gma#S15929824	Gma.13860	len=545	27	ED623081	GM_WBa0019F21	785	100	77	0	0	198	274	77	1	6e-36	153
Gma#S15929824	Gma.13860	len=545	27	ED659821	GM_WBa0081L02	785	96.97	198	6	0	328	525	766	569	8e-94	345
Gma#S15929824	Gma.13860	len=545	27	ED705809	GM_WBb0050K12	785	96.81	188	4	2	12	197	774	587	5e-83	309
Gma#S15929824	Gma.13860	len=545	27	ED718227	GM_WBb0068N03	785	99.29	141	1	0	385	525	1	141	1e-71	272
Gma#S15929824	Gma.13860	len=545	27	ED768783	GM_WBb0142N13	785	97.29	258	7	0	268	525	1	258	3e-127	456
Gma#S15929824	Gma.13860	len=545	27	ED741362	GM_WBb0103C23	1584	97.56	328	8	0	198	525	478	805	1e-166	587
Gma#S15929824	Gma.13860	len=545	27	ED683301	GM_WBb0017E11	1584	96.68	211	6	1	316	525	1	211	9e-97	355
Gma#S15929824	Gma.13860	len=545	27	ED752693	GM_WBb0119N10	1901	97.45	314	7	1	198	510	487	800	7e-156	551
Gma#S15929824	Gma.13860	len=545	27	ED788910	GM_WBb0171F17	2346	97	100	2	1	99	197	862	763	4e-40	167
Gma#S15929824	Gma.13860	len=545	27	ED786230	GM_WBb0167K02	6300	97.26	328	9	0	198	525	614	287	3e-164	579
Gma#S15929824	Gma.13860	len=545	27	ED740547	GM_WBb0101N24	6300	97.54	122	0	3	12	130	122	1	2e-48	194
Gma#S15929824	Gma.13860	len=545	27	ED761358	GM_WBb0132D22	6300	97.96	98	0	2	12	107	98	1	7e-39	163
Gma#S15929824	Gma.13860	len=545	27	ED792334	GM_WBb0176B22	6502	97.87	328	7	0	198	525	606	279	5e-169	595
Gma#S15929824	Gma.13860	len=545	27	ED704445	GM_WBb0048J15	6730	98.22	281	5	0	245	525	1	281	1e-145	517
Gma#S15929824	Gma.13860	len=545	27	ED777832	GM_WBb0155J12	7237	98.93	281	3	0	245	525	1	281	2e-150	533
Gma#S15929824	Gma.13860	len=545	27	ED682145	GM_WBb0015J20		96.4	111	1	3	12	119	111	1	2e-39	165
Gma#S15929824	Gma.13860	len=545	27	ED698402	GM_WBb0038N11		98.85	262	3	0	264	525	29	290	4e-139	496
Gma#S15929824	Gma.13860	len=545	27	ED708190	GM_WBb0054A21		95.45	110	2	3	12	118	110	1	2e-36	155
Gma#S15929911	Gma.13862	len=588	1	ED623570	GM_WBa0020B04	864	94.81	231	11	1	26	255	297	67	1e-86	321
Gma#S15930514	Gma.473	len=553	1	ED625297	GM_WBa0022L16	0	95.2	125	3	1	289	410	198	74	5e-49	196
Gma#S15930946	Gma.13162	len=671	1	ED770607	GM_WBb0145G03	63	99.33	300	0	2	1	298	456	755	2e-159	563
Gma#S15930971	Gma.13894	len=610	1	ED635684	GM_WBa0041P24		97.18	355	10	0	256	610	1	355	7e-178	624
Gma#S15930981	Gma.17178	len=720	2	ED727183	GM_WBb0082L08	816	100	96	0	0	389	484	561	466	4e-47	190
Gma#S15930981	Gma.17178	len=720	2	ED702915	GM_WBb0046F12	2935	100	102	0	0	580	681	73	174	1e-50	202
Gma#S15931153	Gma.15630	len=605	2	ED791234	GM_WBb0174J04	0	99.22	386	1	2	214	597	1	386	0	726
Gma#S15931153	Gma.15630	len=605	2	ED753802	GM_WBb0121G23	0	98.54	412	6	0	186	597	1	412	0	769
Gma#S15931269	Gma.22771	len=654	3	ED676586	GM_WBb0007K15	4193	97.72	263	0	6	13	269	196	458	3e-118	426
Gma#S15931269	Gma.22771	len=654	3	ED723285	GM_WBb0077B22	6678	95.45	110	5	0	545	654	1	110	1e-43	178
Gma#S15931269	Gma.22771	len=654	3	ED789758	GM_WBb0172I13		98.62	362	5	0	272	633	559	920	0	636
Gma#S15931291	Gma.7200	len=675	1	ED713918	GM_WBb0062G14	0	99.44	358	1	1	10	366	371	14	0	686
Gma#S15931301	Gma.25023	len=510	1	CZ503319	GM_WBb0003M02	2660	96.67	90	3	0	421	510	840	751	2e-36	155
Gma#S15931566	Gma.13915	len=668	1	ED708457	GM_WBb0054G20	3357	99.31	290	1	1	380	668	1	290	9e-156	551
Gma#S15931570	Gma.662	len=704	3	ED683369	GM_WBb0017G01	5	99.64	275	0	1	1	275	274	1	2e-138	494
Gma#S15931570	Gma.662	len=704	3	ED657407	GM_WBa0077J09	5	98.88	89	1	0	534	622	75	163	1e-40	168
Gma#S15931570	Gma.662	len=704	3	ED657405	GM_WBa0077J08		98.88	89	1	0	534	622	75	163	1e-40	168
Gma#S15931583	Gma.3316	len=718	1	ED731611	GM_WBb0088O22	0	98.88	89	0	1	20	107	430	518	3e-38	161
Gma#S15931601	Gma.13825	len=523	3	ED788500	GM_WBb0170M17	3671	98.75	401	3	2	125	523	1	401	0	692
Gma#S15931601	Gma.13825	len=523	3	ED746141	GM_WBb0110E22	3671	96.44	337	12	0	185	521	59	395	2e-162	573
Gma#S15931601	Gma.13825	len=523	3	ED752075	GM_WBb0118P10	3671	99.2	375	3	0	149	523	1	375	0	672
Gma#S15931662	Gma.15586	len=655	2	ED624842	GM_WBa0022A15	0	97.77	314	2	2	342	655	726	418	1e-157	557
Gma#S15931662	Gma.15586	len=655	2	ED624881	GM_WBa0022B16	6136	95.22	230	4	4	428	655	628	404	4e-93	343
Gma#S15931886	Gma.13920	len=673	1	ED778722	GM_WBb0156N07	529	98.92	648	7	0	18	665	708	61	0	1229
Gma#S15932012	Gma.15167	len=679	1	ED628347	GM_WBa0027K06	0	99.34	457	0	3	1	454	282	738	0	811
Gma#S15932143	Gma.13927	len=675	1	ED676002	GM_WBb0006M03	5736	99.52	414	1	1	17	429	168	581	0	799
Gma#S15932233	Gma.28873	len=656	1	ED758945	GM_WBb0128N02	1582	97.67	172	2	1	1	172	326	495	3e-81	303
Gma#S15932687	Gma.13386	len=624	1	ED791992	GM_WBb0175K04	2084	95.12	164	8	0	390	553	308	145	1e-68	262
Gma#S15932953	Gma.2306	len=701	1	ED674042	GM_WBb0003N15	6638	95.37	108	5	0	396	503	323	430	2e-42	174
Gma#S15933266	Gma.814	len=694	1	ED782388	GM_WBb0162A18	1228	95.03	161	8	0	404	564	399	559	8e-67	256
Gma#S15933441	Gma.11769	len=659	2	CZ512170	GM_WBb0050I19	6689	97.08	377	8	2	285	659	86	461	0	646
Gma#S15933441	Gma.11769	len=659	2	ED717407	GM_WBb0067J24	6712	96.8	375	12	0	285	659	48	422	0	648
Gma#S15933581	Gma.11320	len=649	1	ED626788	GM_WBa0024P18	0	99.74	389	1	0	11	399	412	24	0	716
Gma#S15933644	Gma.19055	len=607	1	ED729276	GM_WBb0085K14		94.57	276	9	4	116	386	1	275	2e-110	400
Gma#S15933991	Gma.13976	len=566	2	ED749086	GM_WBb0114L03	0	97.78	361	8	0	1	361	752	392	0	652
Gma#S15933991	Gma.13976	len=566	2	ED637122	GM_WBa0044O04	902	95.97	124	3	2	427	548	124	1	3e-47	190
Gma#S15934054	Gma.29749	len=539	1	ED780808	GM_WBb0159N13	2012	96.36	110	4	0	392	501	617	508	5e-46	186
Gma#S15934168	Gma.12805	len=660	1	ED625201	GM_WBa0022J06	0	97.06	136	2	1	114	247	728	593	1e-59	232
Gma#S15934183	Gma.30192	len=680	2	ED721192	GM_WBb0073L13	0	94.9	98	4	1	173	269	236	139	5e-34	147
Gma#S15934183	Gma.30192	len=680	2	ED675660	GM_WBb0006D06	3744	94.85	97	5	0	173	269	212	116	8e-36	153
Gma#S15934359	Gma.12493	len=673	3	ED780568	GM_WBb0159I04	2538	99.54	216	0	1	458	672	608	823	5e-114	412
Gma#S15934359	Gma.12493	len=673	3	ED650610	GM_WBa0068J01	2538	99.06	319	2	1	11	328	401	719	1e-170	601
Gma#S15934359	Gma.12493	len=673	3	ED762056	GM_WBb0133D13	2538	99.69	319	0	1	11	328	372	690	2e-175	617
Gma#S15934590	Gma.13994	len=415	1	ED730959	GM_WBb0088A13	5685	95.69	116	5	0	294	409	1	116	2e-47	190
Gma#S15934673	Gma.29605	len=634	1	ED787798	GM_WBb0169N04	1188	96.97	297	8	1	75	370	436	732	3e-143	509
Gma#S15934701	Gma.13412	len=638	1	CZ498443	GM_WBb0005P02	0	99.42	171	1	0	468	638	325	155	5e-77	289
Gma#S15935048	Gma.12238	len=656	1	ED784148	GM_WBb0164M04	2389	96.88	320	9	1	30	349	757	439	1e-154	547
Gma#S15935255	Gma.25621	len=644	1	ED770061	GM_WBb0144J16	0	99.63	268	1	0	160	427	403	136	2e-147	523
Gma#S15935470	Gma.16654	len=643	1	CZ524282	GM_WBb0065N01	0	95.03	322	11	3	123	440	225	545	7e-138	492
Gma#S15935506	Gma.14025	len=650	1	ED753372	GM_WBb0120M20	3460	95.81	167	7	0	483	649	1	167	8e-73	276
Gma#S15935813	Gma.14037	len=535	1	ED755827	GM_WBb0124E08	0	99.49	196	1	0	245	440	295	490	1e-104	381
Gma#S15935896	Gma.14042	len=383	1	ED765946	GM_WBb0138M22	2008	95.63	206	7	1	173	376	1	206	9e-90	331
Gma#S15936048	Gma.8743	len=650	1	ED767627	GM_WBb0141D21	0	96.18	288	5	3	42	329	496	777	9e-122	438
Gma#S15936138	Gma.29971	len=419	1	ED763272	GM_WBb0134O20	1080	99.32	292	0	2	122	411	671	380	9e-155	547
Gma#S15936276	Gma.19314	len=593	1	ED703999	GM_WBb0047O19	0	100	126	0	0	1	126	126	1	4e-65	250
Gma#S15936423	Gma.30291	len=668	2	ED687246	GM_WBb0022M12	4395	99.49	588	1	2	1	586	588	1	0	1128
Gma#S15936423	Gma.30291	len=668	2	ED631134	GM_WBa0032C20		99.74	378	0	1	292	668	717	340	0	733
Gma#S15936654	Gma.13642	len=581	1	ED736694	GM_WBb0096D21	0	98.73	79	1	0	503	581	180	102	1e-34	149
Gma#S15936698	Gma.13937	len=672	1	ED752210	GM_WBb0119C12	317	100	112	0	0	561	672	58	169	1e-56	222
Gma#S15936807	Gma.14073	len=639	1	ED681828	GM_WBb0015C18	3795	100	510	0	0	130	639	1	510	0	963
Gma#S15937000	Gma.14089	len=631	2	ED749565	GM_WBb0115G03	0	95.39	347	16	0	212	558	100	446	9e-159	561
Gma#S15937000	Gma.14089	len=631	2	ED679630	GM_WBb0012B17	2521	100	76	0	0	556	631	406	331	3e-35	151
Gma#S15937006	Gma.29974	len=332	1	ED756384	GM_WBb0125A15	0	95	100	5	0	221	320	340	241	6e-38	159
Gma#S15937012	Gma.674	len=665	1	ED730725	GM_WBb0087L04	0	98.46	195	3	0	302	496	140	334	4e-99	363
Gma#S15937267	Gma.14110	len=618	1	ED692677	GM_WBb0030J24	2302	99	599	6	0	20	618	645	47	0	1140
Gma#S15937500	Gma.2822	len=679	2	ED716050	GM_WBb0065L06	0	99.54	218	0	1	197	413	1	218	3e-115	416
Gma#S15937500	Gma.2822	len=679	2	ED690259	GM_WBb0027C04	0	100	83	0	0	597	679	446	364	2e-39	165
Gma#S15937814	Gma.12585	len=504	1	ED725758	GM_WBb0080L03	148	99.69	320	1	0	177	496	1	320	1e-178	626
Gma#S15937821	Gma.14135	len=504	2	ED662700	GM_WBa0086N01	6738	99.22	129	1	0	354	482	701	573	1e-64	248
Gma#S15937821	Gma.14135	len=504	2	ED670554	GM_WBa0103E21	6738	99.59	241	1	0	34	274	476	236	2e-131	470
Gma#S15937966	Gma.12557	len=669	1	ED726584	GM_WBb0081N22	0	98.34	601	5	5	22	619	78	676	0	1027
Gma#S15938010	Gma.13885	len=669	1	ED623508	GM_WBa0019P15	348	99.24	264	0	2	12	273	520	783	7e-138	492
Gma#S15938047	Gma.14146	len=574	1	ED715659	GM_WBb0065B23	0	99.57	462	2	0	24	485	462	1	0	900
Gma#S15938083	Gma.14148	len=682	4	ED700443	GM_WBb0042L19	0	97.44	78	2	0	323	400	262	185	1e-31	139
Gma#S15938083	Gma.14148	len=682	4	ED632102	GM_WBa0034J06	0	100	88	0	0	451	538	470	383	2e-42	174
Gma#S15938083	Gma.14148	len=682	4	ED676701	GM_WBb0007N10	430	97.44	78	2	0	323	400	260	183	1e-31	139
Gma#S15938083	Gma.14148	len=682	4	ED778472	GM_WBb0156H13	934	100	78	0	0	323	400	406	329	2e-36	155
Gma#S15938212	Gma.14156	len=467	1	CZ521829	GM_WBb0082G05	0	99.07	430	0	4	30	455	662	233	0	789
Gma#S15938218	Gma.12239	len=701	3	ED734271	GM_WBb0092L14	0	95.54	359	16	0	68	426	735	377	7e-166	585
Gma#S15938218	Gma.12239	len=701	3	ED734263	GM_WBb0092L10	0	95.54	359	16	0	68	426	735	377	7e-166	585
Gma#S15938218	Gma.12239	len=701	3	ED708731	GM_WBb0054M23	0	95.54	359	16	0	68	426	727	369	7e-166	585
Gma#S15938220	Gma.9412	len=644	1	ED790084	GM_WBb0173A03	2966	98.7	77	1	0	478	554	262	338	2e-33	145
Gma#S15938310	Gma.15576	len=693	1	ED789669	GM_WBb0172G12	0	100	388	0	0	1	388	590	203	0	716
Gma#S15938320	Gma.12601	len=711	3	CZ521560	GM_WBb0068F09	0	98.72	78	1	0	482	559	676	599	5e-34	147
Gma#S15938320	Gma.12601	len=711	3	ED674012	GM_WBb0003M23	3328	98.72	78	1	0	482	559	655	578	5e-34	147
Gma#S15938320	Gma.12601	len=711	3	ED715731	GM_WBb0065D19		98.72	78	1	0	482	559	588	511	5e-34	147
Gma#S15938468	Gma.13454	len=705	1	ED717373	GM_WBb0067J05	2012	97.85	93	1	1	614	705	1	93	3e-38	161
Gma#S15938480	Gma.16722	len=562	1	ED743633	GM_WBb0106M01	0	95.37	410	19	0	1	410	410	1	0	662
Gma#S15938711	Gma.4116	len=704	3	ED763313	GM_WBb0134P21	0	95.7	93	4	0	612	704	426	518	8e-36	153
Gma#S15938711	Gma.4116	len=704	3	ED741815	GM_WBb0103N01	308	98.16	435	5	3	13	446	433	1	0	775
Gma#S15938711	Gma.4116	len=704	3	ED727536	GM_WBb0083D08	2109	98.92	93	1	0	612	704	173	81	6e-43	176
Gma#S15938863	Gma.29117	len=604	98	ED792567	GM_WBb0176G20	0	96.11	180	7	0	237	416	146	325	1e-80	301
Gma#S15938863	Gma.29117	len=604	98	ED787860	GM_WBb0169O12	0	96.05	177	7	0	240	416	46	222	8e-79	295
Gma#S15938863	Gma.29117	len=604	98	ED779690	GM_WBb0158E17	0	97.78	180	4	0	237	416	69	248	9e-88	325
Gma#S15938863	Gma.29117	len=604	98	ED760799	GM_WBb0131G19	0	95.56	180	8	0	237	416	146	325	3e-78	293
Gma#S15938863	Gma.29117	len=604	98	ED739047	GM_WBb0099J11	0	97.78	180	4	0	237	416	127	306	9e-88	325
Gma#S15938863	Gma.29117	len=604	98	ED738761	GM_WBb0099D01	0	94.76	248	7	5	1	242	355	108	1e-95	351
Gma#S15938863	Gma.29117	len=604	98	CZ524105	GM_WBb0084F04	0	97.78	180	4	0	237	416	194	373	9e-88	325
Gma#S15938863	Gma.29117	len=604	98	ED718716	GM_WBb0070A10	0	96.67	180	6	0	237	416	146	325	5e-83	309
Gma#S15938863	Gma.29117	len=604	98	ED706522	GM_WBb0051K14	0	98.33	180	3	0	237	416	137	316	4e-90	333
Gma#S15938863	Gma.29117	len=604	98	ED706216	GM_WBb0051D16	0	97.78	180	4	0	237	416	137	316	9e-88	325
Gma#S15938863	Gma.29117	len=604	98	ED705193	GM_WBb0049L23	0	96.67	180	6	0	237	416	69	248	5e-83	309
Gma#S15938863	Gma.29117	len=604	98	CZ508083	GM_WBb0049C12	0	96.67	180	6	0	237	416	127	306	5e-83	309
Gma#S15938863	Gma.29117	len=604	98	ED691027	GM_WBb0028F11	0	96.67	180	6	0	237	416	138	317	5e-83	309
Gma#S15938863	Gma.29117	len=604	98	ED689296	GM_WBb0025M21	0	96.11	180	6	1	64	242	460	639	3e-78	293
Gma#S15938863	Gma.29117	len=604	98	ED679583	GM_WBb0012A14	0	96.11	180	7	0	237	416	69	248	1e-80	301
Gma#S15938863	Gma.29117	len=604	98	CZ500906	GM_WBb0010O04	0	96.67	180	6	0	237	416	181	360	5e-83	309
Gma#S15938863	Gma.29117	len=604	98	ED658531	GM_WBa0079G13	0	95.68	162	7	0	255	416	768	607	7e-70	266
Gma#S15938863	Gma.29117	len=604	98	ED646706	GM_WBa0062D14	0	94.91	216	5	5	1	210	407	622	3e-81	303
Gma#S15938863	Gma.29117	len=604	98	ED640989	GM_WBa0051N19	0	97.62	210	5	0	207	416	817	608	3e-103	377
Gma#S15938863	Gma.29117	len=604	98	ED617574	GM_WBa0010P11	0	95.38	173	8	0	415	587	79	251	1e-74	281
Gma#S15938863	Gma.29117	len=604	98	ED763064	GM_WBb0134K03	28	97.78	180	4	0	237	416	142	321	9e-88	325
Gma#S15938863	Gma.29117	len=604	98	CZ516899	GM_WBb0049L22	30	96.67	180	6	0	237	416	194	373	5e-83	309
Gma#S15938863	Gma.29117	len=604	98	ED694440	GM_WBb0033B22	32	97.22	180	5	0	237	416	83	262	2e-85	317
Gma#S15938863	Gma.29117	len=604	98	ED675948	GM_WBb0006K14	32	94.76	248	7	5	1	242	291	44	1e-95	351
Gma#S15938863	Gma.29117	len=604	98	ED747583	GM_WBb0112F22	43	97.78	180	4	0	237	416	137	316	9e-88	325
Gma#S15938863	Gma.29117	len=604	98	ED691393	GM_WBb0028N12	43	97.78	180	4	0	237	416	146	325	9e-88	325
Gma#S15938863	Gma.29117	len=604	98	ED678390	GM_WBb0010F17	51	95.06	385	14	4	1	380	374	758	2e-165	583
Gma#S15938863	Gma.29117	len=604	98	ED642142	GM_WBa0053M24	53	95.38	173	8	0	415	587	117	289	1e-74	281
Gma#S15938863	Gma.29117	len=604	98	CZ501468	GM_WBb0007L08	94	97.22	180	5	0	237	416	194	373	2e-85	317
Gma#S15938863	Gma.29117	len=604	98	ED671402	GM_WBa0104L11	101	94.8	173	9	0	415	587	396	568	3e-72	274
Gma#S15938863	Gma.29117	len=604	98	ED715679	GM_WBb0065C10	109	97.22	180	5	0	237	416	123	302	2e-85	317
Gma#S15938863	Gma.29117	len=604	98	ED762683	GM_WBb0134B15	129	96.67	180	6	0	237	416	146	325	5e-83	309
Gma#S15938863	Gma.29117	len=604	98	ED642056	GM_WBa0053K16	129	95.6	182	8	0	415	596	399	580	5e-80	299
Gma#S15938863	Gma.29117	len=604	98	ED653657	GM_WBa0071D01	131	94.54	183	9	1	415	596	76	258	2e-73	278
Gma#S15938863	Gma.29117	len=604	98	ED750464	GM_WBb0116K22	145	96.67	180	6	0	237	416	69	248	5e-83	309
Gma#S15938863	Gma.29117	len=604	98	ED768884	GM_WBb0142P17	192	97.78	180	4	0	237	416	127	306	9e-88	325
Gma#S15938863	Gma.29117	len=604	98	ED792669	GM_WBb0176I24	194	95.16	248	6	6	1	242	335	582	6e-95	349
Gma#S15938863	Gma.29117	len=604	98	ED693787	GM_WBb0032D03	230	96.11	180	7	0	237	416	137	316	1e-80	301
Gma#S15938863	Gma.29117	len=604	98	CZ520706	GM_WBb0083O03	231	97.22	180	5	0	237	416	197	376	2e-85	317
Gma#S15938863	Gma.29117	len=604	98	ED622994	GM_WBa0019D22	231	94.8	173	9	0	415	587	76	248	3e-72	274
Gma#S15938863	Gma.29117	len=604	98	ED778773	GM_WBb0156O10	233	96.67	180	6	0	237	416	146	325	5e-83	309
Gma#S15938863	Gma.29117	len=604	98	ED755964	GM_WBb0124H05	237	97.22	180	5	0	237	416	146	325	2e-85	317
Gma#S15938863	Gma.29117	len=604	98	ED649912	GM_WBa0067G08	270	95.72	421	13	4	1	416	473	53	0	662
Gma#S15938863	Gma.29117	len=604	98	ED751517	GM_WBb0118C24	275	95	180	9	0	237	416	128	307	7e-76	285
Gma#S15938863	Gma.29117	len=604	98	ED775385	GM_WBb0152B17	308	96.11	180	7	0	237	416	146	325	1e-80	301
Gma#S15938863	Gma.29117	len=604	98	ED614623	GM_WBa0006J04	308	97.11	173	5	0	415	587	201	29	8e-82	305
Gma#S15938863	Gma.29117	len=604	98	ED791802	GM_WBb0175F19	361	96.67	180	6	0	237	416	146	325	5e-83	309
Gma#S15938863	Gma.29117	len=604	98	ED701259	GM_WBb0043O05	361	96.11	180	7	0	237	416	58	237	1e-80	301
Gma#S15938863	Gma.29117	len=604	98	ED707355	GM_WBb0052N23	363	97.22	180	5	0	237	416	142	321	2e-85	317
Gma#S15938863	Gma.29117	len=604	98	ED780989	GM_WBb0160B17	365	97.22	180	5	0	237	416	138	317	2e-85	317
Gma#S15938863	Gma.29117	len=604	98	ED707614	GM_WBb0053E01	416	98.33	180	3	0	237	416	146	325	4e-90	333
Gma#S15938863	Gma.29117	len=604	98	ED682603	GM_WBb0016E10	425	98.33	180	3	0	237	416	137	316	4e-90	333
Gma#S15938863	Gma.29117	len=604	98	ED664242	GM_WBa0090F15	458	98.33	180	3	0	237	416	787	608	4e-90	333
Gma#S15938863	Gma.29117	len=604	98	ED731452	GM_WBb0088L12	480	97.78	180	4	0	237	416	146	325	9e-88	325
Gma#S15938863	Gma.29117	len=604	98	ED729379	GM_WBb0085M21	482	97.78	180	4	0	237	416	146	325	9e-88	325
Gma#S15938863	Gma.29117	len=604	98	ED687277	GM_WBb0022N05	509	96.09	179	7	0	237	415	150	328	5e-80	299
Gma#S15938863	Gma.29117	len=604	98	ED687324	GM_WBb0022O07	569	97.22	180	5	0	237	416	146	325	2e-85	317
Gma#S15938863	Gma.29117	len=604	98	CZ501023	GM_WBb0027F13	664	96.67	180	6	0	237	416	194	373	5e-83	309
Gma#S15938863	Gma.29117	len=604	98	ED708172	GM_WBb0054A12	731	95	180	9	0	237	416	137	316	7e-76	285
Gma#S15938863	Gma.29117	len=604	98	ED708164	GM_WBb0054A08	731	95	180	9	0	237	416	146	325	7e-76	285
Gma#S15938863	Gma.29117	len=604	98	ED704364	GM_WBb0048H16	749	97.22	180	5	0	237	416	146	325	2e-85	317
Gma#S15938863	Gma.29117	len=604	98	ED780262	GM_WBb0159B01	815	94.86	331	12	4	1	326	466	796	6e-138	492
Gma#S15938863	Gma.29117	len=604	98	ED683984	GM_WBb0018D14	816	95.56	180	8	0	237	416	83	262	3e-78	293
Gma#S15938863	Gma.29117	len=604	98	ED701426	GM_WBb0044C04	851	96.67	180	6	0	237	416	137	316	5e-83	309
Gma#S15938863	Gma.29117	len=604	98	ED696322	GM_WBb0035N13	895	95.56	180	8	0	237	416	69	248	3e-78	293
Gma#S15938863	Gma.29117	len=604	98	ED792798	GM_WBb0176L22	1005	97.22	180	5	0	237	416	130	309	2e-85	317
Gma#S15938863	Gma.29117	len=604	98	CZ505798	GM_WBb0017D14	1099	94.94	178	9	0	239	416	132	309	1e-74	281
Gma#S15938863	Gma.29117	len=604	98	CZ513421	GM_WBb0058G07	1137	95.56	180	8	0	237	416	104	283	3e-78	293
Gma#S15938863	Gma.29117	len=604	98	ED687536	GM_WBb0023D16	1302	97.22	180	5	0	237	416	103	282	2e-85	317
Gma#S15938863	Gma.29117	len=604	98	CZ522148	GM_WBb0087A05	1614	97.78	180	4	0	237	416	166	345	9e-88	325
Gma#S15938863	Gma.29117	len=604	98	ED755143	GM_WBb0123F07	1745	96.67	180	6	0	237	416	136	315	5e-83	309
Gma#S15938863	Gma.29117	len=604	98	ED697727	GM_WBb0037O04	1745	96.67	180	6	0	237	416	146	325	5e-83	309
Gma#S15938863	Gma.29117	len=604	98	ED778932	GM_WBb0157C07	2231	97.78	180	4	0	237	416	148	327	9e-88	325
Gma#S15938863	Gma.29117	len=604	98	ED691143	GM_WBb0028H23	2451	97.22	180	5	0	237	416	146	325	2e-85	317
Gma#S15938863	Gma.29117	len=604	98	ED774533	GM_WBb0150O19	6674	98.31	177	3	0	240	416	149	325	2e-88	327
Gma#S15938863	Gma.29117	len=604	98	ED734774	GM_WBb0093H02	6691	95.27	169	8	0	237	405	461	293	1e-71	272
Gma#S15938863	Gma.29117	len=604	98	ED617176	GM_WBa0010F16	6693	96.69	181	5	1	237	416	787	607	3e-81	303
Gma#S15938863	Gma.29117	len=604	98	ED679464	GM_WBb0011N20	6704	97.22	180	5	0	237	416	147	326	2e-85	317
Gma#S15938863	Gma.29117	len=604	98	ED658548	GM_WBa0079G22	6705	94.8	173	9	0	415	587	117	289	3e-72	274
Gma#S15938863	Gma.29117	len=604	98	ED749611	GM_WBb0115H04	6707	97.78	180	4	0	237	416	138	317	9e-88	325
Gma#S15938863	Gma.29117	len=604	98	ED788432	GM_WBb0170L04	6710	97.22	180	5	0	237	416	137	316	2e-85	317
Gma#S15938863	Gma.29117	len=604	98	ED774168	GM_WBb0150G19	6719	95.56	180	8	0	237	416	137	316	3e-78	293
Gma#S15938863	Gma.29117	len=604	98	ED638215	GM_WBa0047C08	6729	97.7	174	4	0	415	588	396	569	8e-85	315
Gma#S15938863	Gma.29117	len=604	98	ED771801	GM_WBb0147B06	6736	95.56	180	8	0	237	416	137	316	3e-78	293
Gma#S15938863	Gma.29117	len=604	98	ED741535	GM_WBb0103G21	6736	95.56	180	8	0	237	416	138	317	3e-78	293
Gma#S15938863	Gma.29117	len=604	98	ED780401	GM_WBb0159E10	6742	95.24	189	7	1	56	242	360	172	2e-79	297
Gma#S15938863	Gma.29117	len=604	98	ED701817	GM_WBb0044L01	7200	94.55	202	6	4	15	211	403	202	3e-75	283
Gma#S15938863	Gma.29117	len=604	98	ED658913	GM_WBa0080A09	7212	97.22	180	5	0	237	416	506	327	2e-85	317
Gma#S15938863	Gma.29117	len=604	98	ED767562	GM_WBb0141C11	7223	97.22	180	5	0	237	416	146	325	2e-85	317
Gma#S15938863	Gma.29117	len=604	98	ED633309	GM_WBa0036J13		97.78	180	4	0	237	416	484	305	9e-88	325
Gma#S15938863	Gma.29117	len=604	98	CZ505138	GM_WBb0007J13		96.67	180	6	0	237	416	195	374	5e-83	309
Gma#S15938863	Gma.29117	len=604	98	CZ500493	GM_WBb0020L17		97.22	180	5	0	237	416	191	370	2e-85	317
Gma#S15938863	Gma.29117	len=604	98	CZ518490	GM_WBb0060F11		95.56	180	8	0	237	416	107	286	3e-78	293
Gma#S15938863	Gma.29117	len=604	98	ED718070	GM_WBb0068J14		97.78	180	4	0	237	416	146	325	9e-88	325
Gma#S15938863	Gma.29117	len=604	98	ED748930	GM_WBb0114H15		96.67	180	6	0	237	416	146	325	5e-83	309
Gma#S15938863	Gma.29117	len=604	98	ED773669	GM_WBb0149L20		97.78	180	4	0	237	416	130	309	9e-88	325
Gma#S15938863	Gma.29117	len=604	98	ED778557	GM_WBb0156J13		97.78	180	4	0	237	416	146	325	9e-88	325
Gma#S15938863	Gma.29117	len=604	98	ED787650	GM_WBb0169J23		97.22	180	5	0	237	416	146	325	2e-85	317
Gma#S15939035	Gma.5671	len=704	2	ED680195	GM_WBb0012O09	0	100	128	0	0	577	704	470	343	3e-66	254
Gma#S15939035	Gma.5671	len=704	2	ED785723	GM_WBb0166O24		100	128	0	0	577	704	258	385	3e-66	254
Gma#S15939170	Gma.14200	len=365	3	ED731806	GM_WBb0089D15	0	95.58	181	8	0	185	365	247	67	5e-79	295
Gma#S15939170	Gma.14200	len=365	3	ED691216	GM_WBb0028J15	94	99.71	341	1	0	25	365	405	65	0	668
Gma#S15939170	Gma.14200	len=365	3	ED654014	GM_WBa0071L21	94	99.71	341	1	0	25	365	456	116	0	668
Gma#S15939327	Gma.10073	len=731	2	ED728621	GM_WBb0084L12	0	97.48	119	0	3	9	126	117	1	2e-46	188
Gma#S15939327	Gma.10073	len=731	2	ED707401	GM_WBb0052O24		97.78	180	3	1	553	731	251	72	3e-85	317
Gma#S15939333	Gma.25415	len=614	1	ED642475	GM_WBa0054F24	0	99.08	109	1	0	386	494	116	8	1e-52	208
Gma#S15939467	Gma.9923	len=583	1	ED734222	GM_WBb0092K12	0	97.94	97	1	1	17	112	97	1	1e-40	168
Gma#S15939600	Gma.14218	len=558	5	ED644652	GM_WBa0058B21	0	94.74	114	6	0	329	442	434	321	3e-44	180
Gma#S15939600	Gma.14218	len=558	5	ED772661	GM_WBb0148F12	7215	94.74	114	6	0	329	442	159	46	3e-44	180
Gma#S15939600	Gma.14218	len=558	5	ED678523	GM_WBb0010I18	7215	94.74	114	6	0	329	442	16	129	3e-44	180
Gma#S15939600	Gma.14218	len=558	5	ED683040	GM_WBb0016O09	7215	94.74	114	6	0	329	442	175	62	3e-44	180
Gma#S15939600	Gma.14218	len=558	5	ED718313	GM_WBb0068P04	7215	95.88	97	4	0	346	442	1	97	3e-38	161
Gma#S15939652	Gma.14220	len=553	15	ED752458	GM_WBb0119H23	0	96.83	221	5	2	45	263	255	35	2e-100	367
Gma#S15939652	Gma.14220	len=553	15	ED749258	GM_WBb0114P03	0	98.15	216	4	0	48	263	249	34	3e-109	396
Gma#S15939652	Gma.14220	len=553	15	ED728567	GM_WBb0084K08	0	94.59	222	9	3	45	263	229	8	1e-86	321
Gma#S15939652	Gma.14220	len=553	15	ED761314	GM_WBb0132C18	140	95.02	221	9	2	45	263	236	456	8e-91	335
Gma#S15939652	Gma.14220	len=553	15	ED788769	GM_WBb0171C16	261	94.64	224	7	3	45	263	257	34	5e-89	329
Gma#S15939652	Gma.14220	len=553	15	ED678944	GM_WBb0011C11	261	95.02	221	9	2	45	263	254	34	8e-91	335
Gma#S15939652	Gma.14220	len=553	15	CZ524403	GM_WBb0073G16	350	97.35	151	4	0	48	198	214	64	2e-70	268
Gma#S15939652	Gma.14220	len=553	15	ED710916	GM_WBb0058A13	625	99.07	216	2	0	48	263	249	34	4e-114	412
Gma#S15939652	Gma.14220	len=553	15	ED671488	GM_WBa0104O02	737	95.43	219	8	2	45	261	221	439	5e-92	339
Gma#S15939652	Gma.14220	len=553	15	ED743039	GM_WBb0105N11	1018	95.02	221	9	2	45	263	230	450	8e-91	335
Gma#S15939652	Gma.14220	len=553	15	ED727577	GM_WBb0083E06	1905	97.71	218	3	2	48	263	439	656	2e-103	377
Gma#S15939652	Gma.14220	len=553	15	ED648699	GM_WBa0065H08	1905	95.02	281	13	1	262	541	370	650	8e-122	438
Gma#S15939652	Gma.14220	len=553	15	ED753427	GM_WBb0120O02	2417	95.93	221	7	2	45	263	254	34	1e-95	351
Gma#S15939652	Gma.14220	len=553	15	ED782594	GM_WBb0162F21	3210	96.76	216	7	0	48	263	249	34	4e-102	373
Gma#S15939652	Gma.14220	len=553	15	ED781266	GM_WBb0160H14		95.52	268	11	1	262	528	40	307	7e-119	428
Gma#S15939678	Gma.19099	len=645	2	ED645740	GM_WBa0059P16	0	97.37	152	4	0	255	406	476	325	5e-71	270
Gma#S15939678	Gma.19099	len=645	2	ED698793	GM_WBb0039G08	3670	99.32	146	1	0	261	406	363	218	1e-74	281
Gma#S15939688	Gma.6681	len=522	1	ED681209	GM_WBb0014F04	0	100	93	0	0	422	514	45	137	2e-45	184
Gma#S15939790	Gma.14230	len=539	1	ED790407	GM_WBb0173H05	3724	98.67	75	1	0	398	472	585	511	2e-32	141
Gma#S15939907	Gma.9921	len=593	1	ED767619	GM_WBb0141D17	5106	99.59	488	2	0	106	593	1	488	0	952
Gma#S15940062	Gma.29908	len=714	1	ED647061	GM_WBa0062N15	0	96.25	240	3	5	51	284	757	518	3e-100	367
Gma#S15940285	Gma.14256	len=624	1	ED734986	GM_WBb0093L23	2097	97.89	95	0	2	16	108	643	737	5e-37	157
Gma#S15941515	Gma.12541	len=399	1	ED670265	GM_WBa0102N11	0	99.37	316	2	0	9	324	316	1	7e-174	611
Gma#S15941547	Gma.30462	len=585	1	ED751886	GM_WBb0118K23	2671	99.53	211	1	0	127	337	211	1	2e-113	410
Gma#S15942201	Gma.13138	len=632	1	ED707662	GM_WBb0053F03	1657	99.13	231	1	1	403	632	1	231	1e-120	434
Gma#S15942436	Gma.21423	len=585	2	ED761235	GM_WBb0132A16	0	97.58	124	3	0	354	477	188	65	9e-57	222
Gma#S15942436	Gma.21423	len=585	2	ED749888	GM_WBb0115N04	1068	98.39	124	2	0	354	477	196	73	4e-59	230
Gma#S15942567	Gma.27713	len=617	1	ED737687	GM_WBb0097K14	3991	99.66	292	1	0	169	460	506	215	9e-162	571
Gma#S16159677	Gma.13357	len=1485	17	ED669673	GM_WBa0101L16	0	94.78	134	7	0	2	135	134	1	9e-53	210
Gma#S16159677	Gma.13357	len=1485	17	ED669654	GM_WBa0101J17	0	96.77	155	5	0	2	156	155	1	4e-70	268
Gma#S16159677	Gma.13357	len=1485	17	ED669633	GM_WBa0101I09	0	95.45	154	7	0	2	155	155	2	1e-64	250
Gma#S16159677	Gma.13357	len=1485	17	ED669619	GM_WBa0101H10	0	96.69	151	5	0	2	152	151	1	1e-67	260
Gma#S16159677	Gma.13357	len=1485	17	ED669586	GM_WBa0101F13	0	96.62	148	5	0	2	149	148	1	7e-66	254
Gma#S16159677	Gma.13357	len=1485	17	ED669584	GM_WBa0101F12	1	96.1	154	6	0	2	155	154	1	4e-67	258
Gma#S16159677	Gma.13357	len=1485	17	ED669652	GM_WBa0101J16	559	96.75	154	5	0	2	155	154	1	2e-69	266
Gma#S16159677	Gma.13357	len=1485	17	ED761976	GM_WBb0133B18	1997	96.55	725	25	0	340	1064	1	725	0	1239
Gma#S16159677	Gma.13357	len=1485	17	ED632334	GM_WBa0034P07	1997	96.37	717	23	3	162	875	1	717	0	1191
Gma#S16159677	Gma.13357	len=1485	17	ED640325	GM_WBa0050L04	1997	96.71	152	5	0	2	153	152	1	3e-68	262
Gma#S16159677	Gma.13357	len=1485	17	ED664832	GM_WBa0091F11	1997	97.04	845	25	0	161	1005	1	845	0	1477
Gma#S16159677	Gma.13357	len=1485	17	ED691550	GM_WBb0029A24	1997	95.07	203	7	1	2	204	189	388	1e-85	319
Gma#S16159677	Gma.13357	len=1485	17	CZ507554	GM_WBb0030B10	1997	97	100	3	0	1366	1465	468	567	5e-42	174
Gma#S16159677	Gma.13357	len=1485	17	ED669621	GM_WBa0101H11		96.71	152	5	0	2	153	152	1	3e-68	262
Gma#S16159677	Gma.13357	len=1485	17	ED669623	GM_WBa0101H12		96.69	151	5	0	2	152	151	1	1e-67	260
Gma#S16159677	Gma.13357	len=1485	17	ED669635	GM_WBa0101I11		96.71	152	5	0	2	153	152	1	3e-68	262
Gma#S16159677	Gma.13357	len=1485	17	ED669637	GM_WBa0101I18		96.1	154	6	0	2	155	155	2	4e-67	258
Gma#S16159678	Gma.6070	len=2365	1	ED746697	GM_WBb0111B01	0	97.47	158	3	1	1045	1201	158	1	1e-71	274
Gma#S16165500	Gma.5637	len=1406	1	BH854467	GM_WBa0003N12	0	97.36	227	6	0	106	332	480	254	3e-114	414
Gma#S16521838	Gma.4176	len=670	3	ED613484	GM_WBa0004O22	0	100	468	0	0	183	650	468	1	0	928
Gma#S16521838	Gma.4176	len=670	3	ED661691	GM_WBa0085D10	59	99.68	622	1	1	28	648	622	1	0	1209
Gma#S16521838	Gma.4176	len=670	3	ED645290	GM_WBa0059D12	59	99.84	613	1	0	28	640	613	1	0	1207
Gma#S16521845	Gma.26958	len=631	1	ED620155	GM_WBa0014M13	0	99.35	309	2	0	221	529	1	309	2e-169	597
Gma#S16521870	Gma.14267	len=266	1	ED710527	GM_WBb0057H03	2306	100	185	0	0	29	213	463	647	1e-100	367
Gma#S16521994	Gma.8403	len=584	1	ED617522	GM_WBa0010O06	1760	99.45	362	1	1	12	373	361	1	0	696
Gma#S16522126	Gma.28760	len=646	2	ED786718	GM_WBb0168E23	0	99.75	402	1	0	5	406	402	1	0	789
Gma#S16522126	Gma.28760	len=646	2	CZ509473	GM_WBb0066L14	2457	100	130	0	0	517	646	136	265	2e-67	258
Gma#S16522208	Gma.23254	len=647	1	CZ524889	GM_WBb0058A08	3487	99.11	112	1	0	37	148	22	133	2e-54	214
Gma#S16522255	Gma.2294	len=707	1	ED641414	GM_WBa0052J05	0	100	198	0	0	363	560	378	181	5e-108	392
Gma#S16522309	Gma.25914	len=643	3	ED721910	GM_WBb0074M13	1363	100	162	0	0	276	437	802	641	5e-74	280
Gma#S16522309	Gma.25914	len=643	3	CZ501699	GM_WBb0009P04	1363	100	162	0	0	276	437	406	567	5e-74	280
Gma#S16522309	Gma.25914	len=643	3	ED702245	GM_WBb0045F09	1363	99.38	162	0	1	276	437	589	749	3e-69	264
Gma#S16522340	Gma.26701	len=691	1	ED618969	GM_WBa0013A09	2477	100	78	0	0	6	83	479	556	2e-36	155
Gma#S16522868	Gma.1668	len=614	1	ED636298	GM_WBa0043E24	0	97.86	281	5	1	4	283	765	485	4e-142	505
Gma#S16523085	Gma.24714	len=799	1	ED617466	GM_WBa0010M24	0	95.56	90	3	1	451	539	177	88	1e-31	139
Gma#S16523114	Gma.3522	len=780	1	ED755832	GM_WBb0124E11	0	100	71	0	0	1	71	91	21	4e-32	141
Gma#S16523126	Gma.28707	len=846	1	ED698983	GM_WBb0039K15	0	95.16	124	5	1	104	226	141	18	5e-47	190
Gma#S16523145	Gma.26691	len=573	1	ED740049	GM_WBb0101C12	0	100	402	0	0	172	573	668	267	0	797
Gma#S16523222	Gma.29989	len=553	1	ED636454	GM_WBa0043J13		100	188	0	0	72	259	188	1	4e-102	373
Gma#S16523233	Gma.15886	len=693	2	ED687493	GM_WBb0023C13	0	98.58	351	3	2	313	661	299	649	0	640
Gma#S16523233	Gma.15886	len=693	2	ED724058	GM_WBb0078D15	4665	96.64	119	4	0	191	309	57	175	2e-51	204
Gma#S16523234	Gma.4770	len=809	2	ED662106	GM_WBa0085N14	0	100	126	0	0	350	475	87	212	6e-65	250
Gma#S16523234	Gma.4770	len=809	2	ED654130	GM_WBa0071O15	0	98.41	126	2	0	350	475	236	111	3e-60	234
Gma#S16523240	Gma.15882	len=663	1	ED740234	GM_WBb0101G18	356	98.77	81	1	0	360	440	615	535	8e-36	153
Gma#S16523281	Gma.26790	len=666	2	ED780801	GM_WBb0159N09	0	98.41	126	2	0	541	666	758	633	3e-60	234
Gma#S16523281	Gma.26790	len=666	2	ED728410	GM_WBb0084G20	0	97.74	133	3	0	157	289	160	28	4e-62	240
Gma#S16523356	Gma.5363	len=722	2	ED787854	GM_WBb0169O09	0	99.66	297	1	0	11	307	297	1	4e-152	539
Gma#S16523356	Gma.5363	len=722	2	ED728258	GM_WBb0084D10	0	100	294	0	0	11	304	294	1	9e-153	541
Gma#S16523409	Gma.6108	len=488	1	ED647065	GM_WBa0062N18	0	100	84	0	0	234	317	383	466	4e-40	167
Gma#S16523410	Gma.5426	len=685	1	CZ508503	GM_WBb0063G07	0	98.84	258	2	1	429	685	703	446	9e-122	438
Gma#S16523468	Gma.13345	len=673	1	ED629602	GM_WBa0029J07	0	96.3	81	3	0	190	270	518	438	5e-31	137
Gma#S16523579	Gma.29991	len=423	10	ED708724	GM_WBb0054M19	0	96.05	152	6	0	113	264	181	30	2e-66	254
Gma#S16523579	Gma.29991	len=423	10	ED700820	GM_WBb0043E12	0	99.3	142	1	0	112	253	280	139	2e-72	274
Gma#S16523579	Gma.29991	len=423	10	CZ502609	GM_WBb0024M12	0	99.15	118	1	0	113	230	280	397	4e-58	226
Gma#S16523579	Gma.29991	len=423	10	CZ499050	GM_WBb0010G14	0	98.72	78	1	0	112	189	247	170	3e-34	147
Gma#S16523579	Gma.29991	len=423	10	ED753402	GM_WBb0120N11	1265	97.16	141	4	0	112	252	733	593	1e-64	248
Gma#S16523579	Gma.29991	len=423	10	ED763340	GM_WBb0135A12	1714	95.71	140	6	0	112	251	419	280	3e-59	230
Gma#S16523579	Gma.29991	len=423	10	ED619271	GM_WBa0013H14	1920	97.27	110	3	0	112	221	385	276	1e-48	194
Gma#S16523579	Gma.29991	len=423	10	ED739794	GM_WBb0100L17	2146	98.53	136	2	0	111	246	387	252	2e-66	254
Gma#S16523579	Gma.29991	len=423	10	ED788722	GM_WBb0171B15	2206	96.05	152	6	0	113	264	166	15	2e-66	254
Gma#S16523579	Gma.29991	len=423	10	ED701170	GM_WBb0043M04	3035	97.2	107	3	0	109	215	476	582	9e-47	188
Gma#S16523661	Gma.14302	len=433	1	ED752107	GM_WBb0119A04	1173	100	375	0	0	29	403	375	1	0	743
Gma#S16523786	Gma.12654	len=683	3	ED792905	GM_WBb0176O04	0	97.27	110	3	0	226	335	560	669	2e-48	194
Gma#S16523786	Gma.12654	len=683	3	ED784613	GM_WBb0165G22	0	99.21	126	1	0	226	351	554	679	1e-62	242
Gma#S16523786	Gma.12654	len=683	3	ED741200	GM_WBb0102P03	3706	99.05	105	1	0	35	139	492	388	1e-50	202
Gma#S16523896	Gma.14310	len=405	1	ED757587	GM_WBb0126M10	2216	99.63	270	1	0	74	343	395	126	8e-149	527
Gma#S16523900	Gma.10485	len=576	1	ED771719	GM_WBb0146P05		98.73	314	4	0	15	328	489	802	9e-168	591
Gma#S16523970	Gma.14312	len=280	1	ED733998	GM_WBb0092F16	0	97.56	205	0	2	14	214	446	649	1e-97	357
Gma#S16524117	Gma.28545	len=651	1	ED635478	GM_WBa0041K12	4446	98.55	138	2	0	20	157	288	151	2e-67	258
Gma#S16524231	Gma.23130	len=604	1	ED647974	GM_WBa0064F15	2833	99.34	304	1	1	289	591	816	513	2e-164	580
Gma#S16524599	Gma.25849	len=499	1	ED789302	GM_WBb0171O04	0	100	176	0	0	155	330	269	444	3e-95	350
Gma#S16524603	Gma.30229	len=494	1	ED691032	GM_WBb0028F13	0	97.65	85	2	0	368	452	609	693	4e-36	153
Gma#S16525072	Gma.25939	len=517	4	ED770802	GM_WBb0145K13	0	100	122	0	0	268	389	368	489	5e-63	243
Gma#S16525072	Gma.25939	len=517	4	ED628477	GM_WBa0027N12	0	95.9	122	5	0	268	389	237	116	4e-51	203
Gma#S16525072	Gma.25939	len=517	4	ED751064	GM_WBb0117I15	6679	95.33	107	5	0	384	490	523	629	4e-42	173
Gma#S16525072	Gma.25939	len=517	4	ED628520	GM_WBa0027O12		95.9	122	5	0	268	389	237	116	4e-51	203
Gma#S16525078	Gma.24247	len=464	1	ED668201	GM_WBa0097O14	4520	99.38	160	0	1	5	163	414	255	4e-81	303
Gma#S16546649	Gma.29992	len=2991	3	ED690085	GM_WBb0026O02	1997	95.2	500	24	0	12	511	753	254	0	801
Gma#S16546649	Gma.29992	len=2991	3	ED633448	GM_WBa0036O14	1997	99.65	576	2	0	2416	2991	1	576	0	1066
Gma#S16546649	Gma.29992	len=2991	3	ED650649	GM_WBa0068K07	1997	99.56	687	1	2	7	691	128	814	0	1281
Gma#S16631583	Gma.16814	len=2365	1	ED790348	GM_WBb0173F23	0	99.59	736	2	1	748	1482	1	736	0	1427
Gma#S16631585	Gma.13167	len=1725	2	ED714602	GM_WBb0063F16	0	100	308	0	0	493	800	308	1	3e-173	611
Gma#S16631585	Gma.13167	len=1725	2	ED672921	GM_WBb0002E03	737	97.45	314	8	0	180	493	725	412	1e-157	559
Gma#S16931033	Gma.878	len=1250	2	ED700049	GM_WBb0042C20	837	100	726	0	0	1	726	726	1	0	1439
Gma#S16931033	Gma.878	len=1250	2	ED790087	GM_WBb0173A04	2221	99.66	296	0	1	1	295	296	1	2e-161	571
Gma#S17053779	Gma.18135	len=1539	1	ED788506	GM_WBb0170M20	0	100	201	0	0	283	483	97	297	2e-109	398
Gma#S17487095	Gma.16827	len=1063	1	ED697771	GM_WBb0037P04	2473	99.74	383	1	0	681	1063	145	527	0	751
Gma#S17640131	Gma.4470	len=827	1	ED667310	GM_WBa0095L15	5258	96.77	93	3	0	123	215	456	364	4e-38	161
Gma#S17640356	Gma.26642	len=731	1	ED697249	GM_WBb0037C20	93	99.72	353	0	1	5	356	424	776	1e-179	630
Gma#S17640387	Gma.8041	len=606	1	ED661915	GM_WBa0085I17	0	97.55	163	3	1	410	572	761	600	3e-75	283
Gma#S17640519	Gma.26622	len=744	79	ED792371	GM_WBb0176C17	0	96.19	446	15	2	299	744	816	373	0	733
Gma#S17640519	Gma.26622	len=744	79	ED790308	GM_WBb0173F03	0	94.85	447	15	1	298	744	805	367	0	710
Gma#S17640519	Gma.26622	len=744	79	ED770665	GM_WBb0145H09	0	94.82	502	24	1	243	742	886	385	0	783
Gma#S17640519	Gma.26622	len=744	79	ED752922	GM_WBb0120C18	0	96.49	456	16	0	289	744	640	185	0	777
Gma#S17640519	Gma.26622	len=744	79	ED719180	GM_WBb0070L08	0	95.12	451	19	3	297	744	789	339	0	696
Gma#S17640519	Gma.26622	len=744	79	ED668831	GM_WBa0099D12	0	94.81	405	18	3	343	744	637	233	3e-174	613
Gma#S17640519	Gma.26622	len=744	79	ED667579	GM_WBa0096G19	0	94.84	562	28	1	62	622	562	1	0	876
Gma#S17640519	Gma.26622	len=744	79	ED666702	GM_WBa0094H18	0	94.83	542	28	0	199	740	776	235	0	852
Gma#S17640519	Gma.26622	len=744	79	ED662191	GM_WBa0086A01	0	95.22	649	31	0	96	744	884	236	0	1041
Gma#S17640519	Gma.26622	len=744	79	ED661380	GM_WBa0084J20	0	96.06	533	19	2	214	744	744	212	0	874
Gma#S17640519	Gma.26622	len=744	79	ED659856	GM_WBa0081L22	0	94.62	446	24	0	144	589	832	387	0	694
Gma#S17640519	Gma.26622	len=744	79	ED659290	GM_WBa0080L19	0	94.63	335	16	2	411	744	563	230	5e-142	505
Gma#S17640519	Gma.26622	len=744	79	ED657223	GM_WBa0077E14	0	96.47	425	15	0	320	744	643	219	0	724
Gma#S17640519	Gma.26622	len=744	79	ED655258	GM_WBa0073O11	0	94.61	557	30	0	188	744	774	218	0	866
Gma#S17640519	Gma.26622	len=744	79	ED650074	GM_WBa0067K02	0	94.52	493	25	2	254	744	720	228	0	747
Gma#S17640519	Gma.26622	len=744	79	ED644370	GM_WBa0057K13	0	96.49	599	19	2	148	744	831	233	0	1005
Gma#S17640519	Gma.26622	len=744	79	ED644130	GM_WBa0057E10	0	95.53	537	24	0	208	744	763	227	0	874
Gma#S17640519	Gma.26622	len=744	79	ED641438	GM_WBa0052K02	0	95.63	663	28	1	83	744	879	217	0	1076
Gma#S17640519	Gma.26622	len=744	79	ED640748	GM_WBa0051H02	0	94.53	640	32	2	106	744	865	228	0	977
Gma#S17640519	Gma.26622	len=744	79	ED636735	GM_WBa0044C11	0	95.1	572	28	0	171	742	814	243	0	912
Gma#S17640519	Gma.26622	len=744	79	ED625145	GM_WBa0022H23	0	95.39	608	27	1	138	744	834	227	0	975
Gma#S17640519	Gma.26622	len=744	79	ED622767	GM_WBa0018O12	0	94.79	461	23	1	285	744	689	229	0	716
Gma#S17640519	Gma.26622	len=744	79	ED622379	GM_WBa0018F16	0	95.09	591	25	4	157	744	816	227	0	910
Gma#S17640519	Gma.26622	len=744	79	ED622259	GM_WBa0018C19	0	96.27	563	21	0	182	744	799	237	0	950
Gma#S17640519	Gma.26622	len=744	79	ED621064	GM_WBa0016D24	0	95.89	487	19	1	259	744	714	228	0	799
Gma#S17640519	Gma.26622	len=744	79	ED619577	GM_WBa0013O16	0	95.69	626	26	1	120	744	856	231	0	1019
Gma#S17640519	Gma.26622	len=744	79	ED618121	GM_WBa0011M03	0	94.75	571	26	4	177	744	811	242	0	862
Gma#S17640519	Gma.26622	len=744	79	ED615448	GM_WBa0007N10	0	95.23	566	24	3	182	744	787	222	0	884
Gma#S17640519	Gma.26622	len=744	79	ED648935	GM_WBa0065N05	9	95.63	458	18	2	285	740	679	222	0	733
Gma#S17640519	Gma.26622	len=744	79	ED613748	GM_WBa0005F08	53	96.44	478	15	1	267	744	674	199	0	807
Gma#S17640519	Gma.26622	len=744	79	ED658118	GM_WBa0078L12	55	94.85	466	23	1	280	744	678	213	0	726
Gma#S17640519	Gma.26622	len=744	79	ED663620	GM_WBa0088K07	60	95.17	580	26	2	166	744	804	226	0	912
Gma#S17640519	Gma.26622	len=744	79	ED662888	GM_WBa0087B09	65	95.42	349	16	0	62	410	371	23	7e-160	565
Gma#S17640519	Gma.26622	len=744	79	ED671794	GM_WBa0105I09	73	94.76	477	25	0	267	743	704	228	0	747
Gma#S17640519	Gma.26622	len=744	79	ED642656	GM_WBa0054K12	73	95.35	559	25	1	186	743	796	238	0	894
Gma#S17640519	Gma.26622	len=744	79	ED638856	GM_WBa0048F11	92	94.52	456	25	0	289	744	704	249	0	706
Gma#S17640519	Gma.26622	len=744	79	ED670447	GM_WBa0103C02	101	96.5	572	20	0	173	744	803	232	0	975
Gma#S17640519	Gma.26622	len=744	79	CZ505702	GM_WBb0017N06	139	94.79	422	22	0	323	744	838	417	0	662
Gma#S17640519	Gma.26622	len=744	79	ED650115	GM_WBa0067L02	157	95.9	488	20	0	257	744	726	239	0	809
Gma#S17640519	Gma.26622	len=744	79	ED757352	GM_WBb0126G21	198	95.07	426	18	3	321	744	788	364	0	654
Gma#S17640519	Gma.26622	len=744	79	ED692455	GM_WBb0030F05	202	94.73	512	26	1	62	572	286	797	0	793
Gma#S17640519	Gma.26622	len=744	79	ED648053	GM_WBa0064H12	217	96.49	456	16	0	289	744	670	215	0	777
Gma#S17640519	Gma.26622	len=744	79	ED645414	GM_WBa0059H02	217	94.97	457	21	2	289	744	688	233	0	708
Gma#S17640519	Gma.26622	len=744	79	ED615094	GM_WBa0007E14	237	94.52	456	25	0	289	744	686	231	0	706
Gma#S17640519	Gma.26622	len=744	79	ED653170	GM_WBa0070G20	255	95.37	627	26	3	62	687	154	778	0	989
Gma#S17640519	Gma.26622	len=744	79	ED764621	GM_WBb0136O22	271	94.63	540	26	3	208	744	696	157	0	817
Gma#S17640519	Gma.26622	len=744	79	ED634365	GM_WBa0039D09	272	94.55	459	22	3	287	744	685	229	0	688
Gma#S17640519	Gma.26622	len=744	79	ED692233	GM_WBb0030A03	275	95.38	325	14	1	421	744	674	350	1e-145	517
Gma#S17640519	Gma.26622	len=744	79	ED634618	GM_WBa0039O10	404	95.61	501	20	2	240	740	729	231	0	803
Gma#S17640519	Gma.26622	len=744	79	ED617344	GM_WBa0010J24	498	95.61	456	16	1	289	744	679	228	0	743
Gma#S17640519	Gma.26622	len=744	79	ED647978	GM_WBa0064F17	515	95.62	616	24	3	126	740	834	221	0	983
Gma#S17640519	Gma.26622	len=744	79	ED649900	GM_WBa0067G01	518	94.87	624	30	2	123	744	850	227	0	967
Gma#S17640519	Gma.26622	len=744	79	CZ516536	GM_WBb0066K14	519	95.89	316	12	1	62	377	407	721	5e-145	515
Gma#S17640519	Gma.26622	len=744	79	ED735928	GM_WBb0095C11	559	94.83	464	22	2	283	744	809	346	0	714
Gma#S17640519	Gma.26622	len=744	79	ED664894	GM_WBa0091H09	803	95.37	561	26	0	62	622	561	1	0	906
Gma#S17640519	Gma.26622	len=744	79	ED638565	GM_WBa0047M16	882	96.56	407	14	0	334	740	640	234	0	696
Gma#S17640519	Gma.26622	len=744	79	ED655180	GM_WBa0073M16	1027	95.39	499	22	1	247	744	728	230	0	799
Gma#S17640519	Gma.26622	len=744	79	ED767869	GM_WBb0141J05	1524	96.27	456	17	0	289	744	795	340	0	769
Gma#S17640519	Gma.26622	len=744	79	ED616290	GM_WBa0009A20	1909	96.21	449	16	1	297	744	674	226	0	747
Gma#S17640519	Gma.26622	len=744	79	ED658960	GM_WBa0080B16	2078	95.79	428	16	2	319	744	655	228	0	690
Gma#S17640519	Gma.26622	len=744	79	ED783589	GM_WBb0163O13	2306	96.1	333	13	0	86	418	333	1	2e-157	557
Gma#S17640519	Gma.26622	len=744	79	ED669612	GM_WBa0101G23	4558	94.58	535	28	1	210	744	766	233	0	823
Gma#S17640519	Gma.26622	len=744	79	ED684426	GM_WBb0018N06	6673	95.63	389	16	1	357	744	761	373	5e-179	628
Gma#S17640519	Gma.26622	len=744	79	ED659795	GM_WBa0081K07	6728	96.4	500	16	2	64	562	353	851	0	833
Gma#S17640519	Gma.26622	len=744	79	ED637740	GM_WBa0046C06	6728	95.18	456	22	0	289	744	688	233	0	729
Gma#S17640519	Gma.26622	len=744	79	ED611710	GM_WBa0001L18		94.64	560	30	0	62	621	560	1	0	872
Gma#S17640519	Gma.26622	len=744	79	ED633882	GM_WBa0037O03		95.27	529	21	4	218	744	753	227	0	819
Gma#S17640519	Gma.26622	len=744	79	ED633911	GM_WBa0037P03		94.55	569	27	4	178	744	793	227	0	850
Gma#S17640519	Gma.26622	len=744	79	ED635413	GM_WBa0041I13		95.21	376	17	1	289	664	386	12	7e-169	595
Gma#S17640519	Gma.26622	len=744	79	ED637876	GM_WBa0046G21		95.19	457	20	2	289	744	687	232	0	716
Gma#S17640519	Gma.26622	len=744	79	ED637908	GM_WBa0046H21		94.98	458	20	3	289	744	692	236	0	702
Gma#S17640519	Gma.26622	len=744	79	ED637910	GM_WBa0046H22		94.95	455	20	3	292	744	685	232	0	696
Gma#S17640519	Gma.26622	len=744	79	ED656392	GM_WBa0075O09		95.98	498	19	1	248	744	714	217	0	821
Gma#S17640519	Gma.26622	len=744	79	ED658618	GM_WBa0079I14		94.82	521	25	2	225	744	727	208	0	803
Gma#S17640519	Gma.26622	len=744	79	ED659978	GM_WBa0081P13		95.32	555	23	3	187	740	776	224	0	870
Gma#S17640519	Gma.26622	len=744	79	ED668211	GM_WBa0097P02		95.45	549	25	0	192	740	784	236	0	890
Gma#S17640519	Gma.26622	len=744	79	ED669471	GM_WBa0100N22		94.96	516	25	1	230	744	743	228	0	809
Gma#S17640519	Gma.26622	len=744	79	ED764623	GM_WBb0136O23		96.27	295	11	0	450	744	469	175	1e-139	498
Gma#S17640519	Gma.26622	len=744	79	ED764662	GM_WBb0136P23		95.29	531	24	1	215	744	697	167	0	846
Gma#S17640555	Gma.21120	len=742	158	ED670582	GM_WBa0103F14	0	95.32	619	29	0	1	619	619	1	0	997
Gma#S17640555	Gma.21120	len=742	158	ED670513	GM_WBa0103D20	0	96.6	618	21	0	1	618	618	1	0	1059
Gma#S17640555	Gma.21120	len=742	158	ED668098	GM_WBa0097L03	0	94.67	619	33	0	1	619	619	1	0	965
Gma#S17640555	Gma.21120	len=742	158	ED666210	GM_WBa0093K17	0	94.53	622	31	3	118	737	638	18	0	942
Gma#S17640555	Gma.21120	len=742	158	ED664506	GM_WBa0090M10	0	96.36	604	22	0	1	604	604	1	0	1023
Gma#S17640555	Gma.21120	len=742	158	ED662170	GM_WBa0085P13	0	94.74	742	37	2	1	741	755	15	0	1148
Gma#S17640555	Gma.21120	len=742	158	ED661495	GM_WBa0084N17	0	94.54	604	33	0	1	604	604	1	0	936
Gma#S17640555	Gma.21120	len=742	158	ED660702	GM_WBa0083C14	0	95.79	618	24	2	1	616	618	1	0	1003
Gma#S17640555	Gma.21120	len=742	158	ED659875	GM_WBa0081M16	0	96.22	714	25	2	30	742	726	14	0	1189
Gma#S17640555	Gma.21120	len=742	158	ED659874	GM_WBa0081M15	0	95.42	742	33	1	1	741	742	1	0	1195
Gma#S17640555	Gma.21120	len=742	158	ED659872	GM_WBa0081M14	0	95.39	737	33	1	2	737	752	16	0	1185
Gma#S17640555	Gma.21120	len=742	158	ED659848	GM_WBa0081L16	0	95.42	743	33	1	1	742	752	10	0	1197
Gma#S17640555	Gma.21120	len=742	158	ED659846	GM_WBa0081L15	0	95.42	743	33	1	1	742	752	10	0	1197
Gma#S17640555	Gma.21120	len=742	158	ED658199	GM_WBa0078N14	0	94.55	605	32	1	1	604	605	1	0	930
Gma#S17640555	Gma.21120	len=742	158	ED657996	GM_WBa0078I11	0	95.29	616	28	1	1	615	616	1	0	983
Gma#S17640555	Gma.21120	len=742	158	ED657191	GM_WBa0077D16	0	95.86	628	25	1	116	742	638	11	0	1033
Gma#S17640555	Gma.21120	len=742	158	ED657036	GM_WBa0076P20	0	94.52	620	32	2	1	618	620	1	0	944
Gma#S17640555	Gma.21120	len=742	158	ED655380	GM_WBa0074B20	0	96.61	619	21	0	1	619	619	1	0	1061
Gma#S17640555	Gma.21120	len=742	158	ED654567	GM_WBa0072L16	0	96.1	615	24	0	103	717	645	31	0	1031
Gma#S17640555	Gma.21120	len=742	158	ED654505	GM_WBa0072J12	0	95.9	585	24	0	133	717	616	32	0	971
Gma#S17640555	Gma.21120	len=742	158	ED654123	GM_WBa0071O11	0	95.96	742	29	1	1	741	742	1	0	1227
Gma#S17640555	Gma.21120	len=742	158	ED653607	GM_WBa0071B21	0	94.78	728	36	2	16	742	737	11	0	1130
Gma#S17640555	Gma.21120	len=742	158	ED653358	GM_WBa0070L15	0	94.62	743	38	2	1	742	752	11	0	1142
Gma#S17640555	Gma.21120	len=742	158	ED652990	GM_WBa0070B24	0	94.52	694	34	4	51	742	702	11	0	1045
Gma#S17640555	Gma.21120	len=742	158	ED650427	GM_WBa0068D09	0	96.76	618	20	0	1	618	618	1	0	1066
Gma#S17640555	Gma.21120	len=742	158	ED650300	GM_WBa0067P14	0	95.25	590	26	2	153	741	600	12	0	934
Gma#S17640555	Gma.21120	len=742	158	ED649822	GM_WBa0067E07	0	95.41	741	33	1	3	742	750	10	0	1193
Gma#S17640555	Gma.21120	len=742	158	ED649710	GM_WBa0067B15	0	95.15	619	30	0	1	619	619	1	0	989
Gma#S17640555	Gma.21120	len=742	158	ED649678	GM_WBa0067A21	0	95.42	742	34	0	1	742	752	11	0	1203
Gma#S17640555	Gma.21120	len=742	158	ED649279	GM_WBa0066F20	0	95.47	618	28	0	1	618	618	1	0	1003
Gma#S17640555	Gma.21120	len=742	158	ED649255	GM_WBa0066E23	0	96.12	619	23	1	1	618	619	1	0	1029
Gma#S17640555	Gma.21120	len=742	158	ED649173	GM_WBa0066C23	0	96.28	618	23	0	1	618	618	1	0	1043
Gma#S17640555	Gma.21120	len=742	158	ED646148	GM_WBa0061A15	0	95.48	619	28	0	1	619	619	1	0	1005
Gma#S17640555	Gma.21120	len=742	158	ED644499	GM_WBa0057N19	0	95.63	618	27	0	1	618	618	1	0	1011
Gma#S17640555	Gma.21120	len=742	158	ED644372	GM_WBa0057K14	0	95.64	619	26	1	1	618	619	1	0	1005
Gma#S17640555	Gma.21120	len=742	158	ED644235	GM_WBa0057G19	0	95.63	618	27	0	1	618	618	1	0	1011
Gma#S17640555	Gma.21120	len=742	158	ED644195	GM_WBa0057F18	0	95.63	618	27	0	1	618	618	1	0	1011
Gma#S17640555	Gma.21120	len=742	158	ED640883	GM_WBa0051K24	0	94.99	619	31	0	1	619	619	1	0	981
Gma#S17640555	Gma.21120	len=742	158	ED640131	GM_WBa0050G11	0	94.67	619	33	0	1	619	619	1	0	965
Gma#S17640555	Gma.21120	len=742	158	ED639521	GM_WBa0049F16	0	96.6	617	20	1	1	616	621	5	0	1049
Gma#S17640555	Gma.21120	len=742	158	ED638018	GM_WBa0046K23	0	94.82	618	32	0	1	618	618	1	0	971
Gma#S17640555	Gma.21120	len=742	158	ED637965	GM_WBa0046J09	0	95.43	700	29	3	44	742	708	11	0	1114
Gma#S17640555	Gma.21120	len=742	158	ED635262	GM_WBa0041E03	0	94.66	618	33	0	1	618	618	1	0	963
Gma#S17640555	Gma.21120	len=742	158	ED634484	GM_WBa0039I23	0	97.25	619	17	0	1	619	619	1	0	1092
Gma#S17640555	Gma.21120	len=742	158	ED633895	GM_WBa0037O14	0	94.58	738	38	2	1	737	751	15	0	1132
Gma#S17640555	Gma.21120	len=742	158	ED629701	GM_WBa0029L19	0	94.5	673	34	3	72	742	681	10	0	1019
Gma#S17640555	Gma.21120	len=742	158	ED629671	GM_WBa0029L03	0	95.47	618	28	0	1	618	618	1	0	1003
Gma#S17640555	Gma.21120	len=742	158	ED629621	GM_WBa0029J19	0	95.55	742	32	1	2	742	752	11	0	1203
Gma#S17640555	Gma.21120	len=742	158	ED629276	GM_WBa0029B18	0	95.29	743	34	1	1	742	753	11	0	1189
Gma#S17640555	Gma.21120	len=742	158	ED626713	GM_WBa0024N23	0	95.57	677	28	2	57	731	679	3	0	1090
Gma#S17640555	Gma.21120	len=742	158	ED625767	GM_WBa0023G17	0	95.16	620	29	1	1	619	620	1	0	983
Gma#S17640555	Gma.21120	len=742	158	ED622757	GM_WBa0018O07	0	95.48	619	28	0	1	619	619	1	0	1005
Gma#S17640555	Gma.21120	len=742	158	ED620546	GM_WBa0015G02	0	94.99	619	31	0	1	619	619	1	0	981
Gma#S17640555	Gma.21120	len=742	158	ED618029	GM_WBa0011K01	0	94.99	619	31	0	1	619	619	1	0	981
Gma#S17640555	Gma.21120	len=742	158	ED617916	GM_WBa0011H12	0	95.64	619	27	0	1	619	619	1	0	1013
Gma#S17640555	Gma.21120	len=742	158	ED617834	GM_WBa0011F12	0	95.69	743	31	1	1	742	753	11	0	1213
Gma#S17640555	Gma.21120	len=742	158	ED616809	GM_WBa0009M21	0	94.73	607	30	2	1	605	607	1	0	934
Gma#S17640555	Gma.21120	len=742	158	ED614930	GM_WBa0007A14	0	95.63	618	27	0	1	618	618	1	0	1011
Gma#S17640555	Gma.21120	len=742	158	ED612633	GM_WBa0003I08	0	96.44	618	22	0	1	618	618	1	0	1051
Gma#S17640555	Gma.21120	len=742	158	ED670134	GM_WBa0102K04	9	95.15	743	35	1	1	742	753	11	0	1181
Gma#S17640555	Gma.21120	len=742	158	ED633614	GM_WBa0037E11	9	95.67	624	24	3	1	621	624	1	0	999
Gma#S17640555	Gma.21120	len=742	158	ED635570	GM_WBa0041M23	15	94.84	620	31	1	1	619	620	1	0	967
Gma#S17640555	Gma.21120	len=742	158	ED626347	GM_WBa0024E13	22	94.89	743	36	2	1	742	751	10	0	1158
Gma#S17640555	Gma.21120	len=742	158	ED660993	GM_WBa0083M12	25	95.64	619	26	1	2	619	619	1	0	1005
Gma#S17640555	Gma.21120	len=742	158	ED619724	GM_WBa0014C15	25	96.07	610	24	0	10	619	610	1	0	1019
Gma#S17640555	Gma.21120	len=742	158	ED639610	GM_WBa0049I06	25	95.19	728	34	1	13	739	740	13	0	1160
Gma#S17640555	Gma.21120	len=742	158	ED670923	GM_WBa0103O08	27	94.89	705	34	2	30	733	704	1	0	1098
Gma#S17640555	Gma.21120	len=742	158	ED663846	GM_WBa0089F12	39	94.66	618	33	0	1	618	618	1	0	963
Gma#S17640555	Gma.21120	len=742	158	ED618775	GM_WBa0012L17	43	94.54	659	30	6	88	742	667	11	0	975
Gma#S17640555	Gma.21120	len=742	158	ED663622	GM_WBa0088K11	44	94.52	675	35	2	69	742	684	11	0	1031
Gma#S17640555	Gma.21120	len=742	158	ED660292	GM_WBa0082H11	45	95.53	716	32	0	2	717	746	31	0	1168
Gma#S17640555	Gma.21120	len=742	158	ED655026	GM_WBa0073I02	49	94.84	736	37	1	4	738	751	16	0	1152
Gma#S17640555	Gma.21120	len=742	158	ED671761	GM_WBa0105G21	57	95.75	683	27	2	62	742	693	11	0	1110
Gma#S17640555	Gma.21120	len=742	158	ED648417	GM_WBa0065A11	81	95.28	615	29	0	5	619	615	1	0	989
Gma#S17640555	Gma.21120	len=742	158	ED654209	GM_WBa0072A11	89	95.45	593	26	1	15	606	593	1	0	954
Gma#S17640555	Gma.21120	len=742	158	ED663654	GM_WBa0088M12	91	96.28	618	23	0	1	618	618	1	0	1043
Gma#S17640555	Gma.21120	len=742	158	ED667662	GM_WBa0096L02	92	94.98	618	31	0	1	618	618	1	0	979
Gma#S17640555	Gma.21120	len=742	158	ED656964	GM_WBa0076N19	129	94.67	619	33	0	1	619	619	1	0	965
Gma#S17640555	Gma.21120	len=742	158	ED693459	GM_WBb0031L18	134	96.53	548	19	0	1	548	97	644	0	936
Gma#S17640555	Gma.21120	len=742	158	ED636166	GM_WBa0043A16	148	95.29	722	33	1	22	742	731	10	0	1156
Gma#S17640555	Gma.21120	len=742	158	ED617485	GM_WBa0010N10	148	95.42	743	33	1	1	742	753	11	0	1197
Gma#S17640555	Gma.21120	len=742	158	ED665680	GM_WBa0092O03	153	97.25	618	17	0	1	618	618	1	0	1090
Gma#S17640555	Gma.21120	len=742	158	ED623578	GM_WBa0020B08	153	95.96	619	25	0	1	619	619	1	0	1029
Gma#S17640555	Gma.21120	len=742	158	ED668894	GM_WBa0099F16	155	95.65	575	22	3	146	717	605	31	0	920
Gma#S17640555	Gma.21120	len=742	158	ED654560	GM_WBa0072L10	155	95.89	560	23	0	158	717	564	5	0	930
Gma#S17640555	Gma.21120	len=742	158	ED666857	GM_WBa0094M18	156	94.86	720	37	0	4	723	743	24	0	1136
Gma#S17640555	Gma.21120	len=742	158	ED654745	GM_WBa0073A17	156	95.81	621	25	1	1	620	621	1	0	1017
Gma#S17640555	Gma.21120	len=742	158	ED644953	GM_WBa0058K09	157	94.82	618	32	0	1	618	618	1	0	971
Gma#S17640555	Gma.21120	len=742	158	ED702639	GM_WBb0045O14	164	96.59	615	21	0	1	615	68	682	0	1053
Gma#S17640555	Gma.21120	len=742	158	ED624589	GM_WBa0021K09	187	94.98	618	31	0	1	618	618	1	0	979
Gma#S17640555	Gma.21120	len=742	158	ED634560	GM_WBa0039M05	214	94.99	619	31	0	1	619	619	1	0	981
Gma#S17640555	Gma.21120	len=742	158	ED637089	GM_WBa0044N07	233	94.68	620	32	1	1	619	620	1	0	959
Gma#S17640555	Gma.21120	len=742	158	ED648419	GM_WBa0065A12	240	95.28	615	29	0	5	619	615	1	0	989
Gma#S17640555	Gma.21120	len=742	158	ED656272	GM_WBa0075K06	245	94.68	601	31	1	20	619	604	4	0	930
Gma#S17640555	Gma.21120	len=742	158	ED666716	GM_WBa0094I02	264	94.68	620	32	1	1	619	620	1	0	959
Gma#S17640555	Gma.21120	len=742	158	ED636363	GM_WBa0043G21	264	95.62	639	26	2	105	742	648	11	0	1031
Gma#S17640555	Gma.21120	len=742	158	ED660804	GM_WBa0083G02	267	95.63	710	30	1	34	742	720	11	0	1156
Gma#S17640555	Gma.21120	len=742	158	ED637755	GM_WBa0046C17	271	94.77	707	34	3	38	742	716	11	0	1086
Gma#S17640555	Gma.21120	len=742	158	ED620165	GM_WBa0014M20	271	96.14	673	25	1	69	740	673	1	0	1122
Gma#S17640555	Gma.21120	len=742	158	ED622638	GM_WBa0018L17	271	94.82	618	32	0	1	618	618	1	0	971
Gma#S17640555	Gma.21120	len=742	158	ED645036	GM_WBa0058M11	275	96.5	742	25	1	1	742	751	11	0	1259
Gma#S17640555	Gma.21120	len=742	158	ED639164	GM_WBa0048M22	275	94.88	605	30	1	16	619	605	1	0	946
Gma#S17640555	Gma.21120	len=742	158	ED644113	GM_WBa0057D21	275	95.47	618	28	0	1	618	618	1	0	1003
Gma#S17640555	Gma.21120	len=742	158	ED687644	GM_WBb0023G11	361	96.26	589	22	0	1	589	97	685	0	993
Gma#S17640555	Gma.21120	len=742	158	ED626467	GM_WBa0024H17	394	95.65	620	27	0	1	620	620	1	0	1015
Gma#S17640555	Gma.21120	len=742	158	ED637681	GM_WBa0046A10	404	95.47	618	28	0	1	618	618	1	0	1003
Gma#S17640555	Gma.21120	len=742	158	ED627378	GM_WBa0026B03	404	95.14	617	28	2	4	618	617	1	0	969
Gma#S17640555	Gma.21120	len=742	158	ED622976	GM_WBa0019D12	411	96.02	679	22	2	65	742	685	11	0	1124
Gma#S17640555	Gma.21120	len=742	158	ED642980	GM_WBa0055D10	429	95.15	742	36	0	1	742	752	11	0	1187
Gma#S17640555	Gma.21120	len=742	158	ED612299	GM_WBa0002P04	429	94.86	740	36	2	1	738	755	16	0	1152
Gma#S17640555	Gma.21120	len=742	158	ED661618	GM_WBa0085B11	436	95.69	742	32	0	1	742	752	11	0	1219
Gma#S17640555	Gma.21120	len=742	158	ED647227	GM_WBa0063C07	479	94.72	739	38	1	4	742	748	11	0	1150
Gma#S17640555	Gma.21120	len=742	158	ED665226	GM_WBa0092B06	539	95.97	620	24	1	124	742	629	10	0	1025
Gma#S17640555	Gma.21120	len=742	158	ED645825	GM_WBa0060C19	547	94.61	723	34	3	21	742	729	11	0	1106
Gma#S17640555	Gma.21120	len=742	158	ED639812	GM_WBa0049O07	823	96.68	603	16	4	20	618	603	1	0	1005
Gma#S17640555	Gma.21120	len=742	158	ED641212	GM_WBa0052D16	882	95.03	584	29	0	21	604	584	1	0	928
Gma#S17640555	Gma.21120	len=742	158	ED637305	GM_WBa0045E05	1027	95.11	613	30	0	1	613	619	7	0	977
Gma#S17640555	Gma.21120	len=742	158	ED613656	GM_WBa0005D03	1042	95.45	616	26	2	1	614	620	5	0	983
Gma#S17640555	Gma.21120	len=742	158	ED637900	GM_WBa0046H15	1137	95.07	690	31	3	54	742	698	11	0	1076
Gma#S17640555	Gma.21120	len=742	158	ED661669	GM_WBa0085C21	1144	95.15	743	35	1	1	742	753	11	0	1181
Gma#S17640555	Gma.21120	len=742	158	ED623670	GM_WBa0020D12	1392	94.96	615	31	0	4	618	615	1	0	973
Gma#S17640555	Gma.21120	len=742	158	ED639518	GM_WBa0049F15	1399	95.53	604	25	2	20	621	604	1	0	967
Gma#S17640555	Gma.21120	len=742	158	ED668449	GM_WBa0098G21	1436	95.43	744	31	3	1	742	752	10	0	1183
Gma#S17640555	Gma.21120	len=742	158	ED624448	GM_WBa0021G07	1880	95.88	728	29	1	16	742	738	11	0	1199
Gma#S17640555	Gma.21120	len=742	158	ED613174	GM_WBa0004G21	1880	95.85	602	22	3	144	742	614	13	0	973
Gma#S17640555	Gma.21120	len=742	158	ED647880	GM_WBa0064D02	2593	94.53	622	33	1	1	621	622	1	0	955
Gma#S17640555	Gma.21120	len=742	158	ED640103	GM_WBa0050F19	6674	97.09	618	18	0	1	618	621	4	0	1082
Gma#S17640555	Gma.21120	len=742	158	ED617623	GM_WBa0011A17	6678	96.06	711	27	1	31	740	725	15	0	1181
Gma#S17640555	Gma.21120	len=742	158	ED657912	GM_WBa0078G08	6688	94.71	605	31	1	1	604	605	1	0	938
Gma#S17640555	Gma.21120	len=742	158	ED655291	GM_WBa0073P05	6689	94.89	665	32	2	79	742	674	11	0	1035
Gma#S17640555	Gma.21120	len=742	158	ED634136	GM_WBa0038J10	6690	94.99	619	31	0	1	619	619	1	0	981
Gma#S17640555	Gma.21120	len=742	158	ED629783	GM_WBa0029N14	6701	95.51	623	25	3	123	742	632	10	0	991
Gma#S17640555	Gma.21120	len=742	158	ED662127	GM_WBa0085O04	6708	94.62	743	38	2	1	742	752	11	0	1142
Gma#S17640555	Gma.21120	len=742	158	ED654804	GM_WBa0073C08	6710	95.69	720	29	2	25	742	730	11	0	1168
Gma#S17640555	Gma.21120	len=742	158	ED663265	GM_WBa0087K21	6711	95.96	742	29	1	1	741	742	1	0	1227
Gma#S17640555	Gma.21120	len=742	158	ED649961	GM_WBa0067H14	6711	95.96	619	25	0	1	619	619	1	0	1029
Gma#S17640555	Gma.21120	len=742	158	ED659581	GM_WBa0081E03	6711	95.95	618	25	0	2	619	618	1	0	1027
Gma#S17640555	Gma.21120	len=742	158	ED626425	GM_WBa0024G15	6735	95.95	618	25	0	1	618	618	1	0	1027
Gma#S17640555	Gma.21120	len=742	158	ED648852	GM_WBa0065L07	7214	95.48	619	28	0	1	619	619	1	0	1005
Gma#S17640555	Gma.21120	len=742	158	ED634346	GM_WBa0039C12	7216	95.36	711	29	4	36	742	721	11	0	1118
Gma#S17640555	Gma.21120	len=742	158	ED636475	GM_WBa0043K05	7219	95.34	729	33	1	15	742	738	10	0	1170
Gma#S17640555	Gma.21120	len=742	158	ED656219	GM_WBa0075I18	7243	94.74	704	32	5	42	742	711	10	0	1065
Gma#S17640555	Gma.21120	len=742	158	ED614932	GM_WBa0007A15		95.5	622	27	1	1	621	622	1	0	1003
Gma#S17640555	Gma.21120	len=742	158	ED614934	GM_WBa0007A16		95.63	572	23	2	51	620	572	1	0	920
Gma#S17640555	Gma.21120	len=742	158	ED637709	GM_WBa0046B09		95.47	618	28	0	1	618	618	1	0	1003
Gma#S17640555	Gma.21120	len=742	158	ED639205	GM_WBa0048N21		94.84	620	31	1	1	619	621	2	0	967
Gma#S17640555	Gma.21120	len=742	158	ED639209	GM_WBa0048N23		94.83	619	32	0	1	619	619	1	0	973
Gma#S17640555	Gma.21120	len=742	158	ED642246	GM_WBa0053P16		96.03	630	24	1	109	737	646	17	0	1045
Gma#S17640555	Gma.21120	len=742	158	ED644160	GM_WBa0057F01		95.55	742	29	1	1	742	748	11	0	1209
Gma#S17640555	Gma.21120	len=742	158	ED644164	GM_WBa0057F03		95.55	742	29	1	1	742	748	11	0	1209
Gma#S17640555	Gma.21120	len=742	158	ED644808	GM_WBa0058G10		96.23	690	24	2	54	742	699	11	0	1150
Gma#S17640555	Gma.21120	len=742	158	ED646357	GM_WBa0061I13		94.84	601	30	1	20	619	601	1	0	938
Gma#S17640555	Gma.21120	len=742	158	ED654507	GM_WBa0072J13		95.93	589	23	1	130	717	618	30	0	971
Gma#S17640555	Gma.21120	len=742	158	ED662154	GM_WBa0085P03		94.62	743	38	2	1	742	752	11	0	1142
Gma#S17640555	Gma.21120	len=742	158	ED662844	GM_WBa0087A09		95.31	618	26	1	1	618	615	1	0	991
Gma#S17640555	Gma.21120	len=742	158	ED662926	GM_WBa0087C10		95.32	620	26	1	1	620	617	1	0	995
Gma#S17640555	Gma.21120	len=742	158	ED666885	GM_WBa0094N19		95.23	692	33	0	27	718	721	30	0	1112
Gma#S17640555	Gma.21120	len=742	158	ED719494	GM_WBb0071D05		95.28	741	33	2	1	741	87	825	0	1178
Gma#S17640768	Gma.29674	len=713	1	ED658252	GM_WBa0078O23		98.18	713	11	2	1	712	71	782	0	1257
Gma#S17640876	Gma.23722	len=761	1	ED790780	GM_WBb0173P06	0	99.19	124	1	0	1	124	124	1	2e-61	238
Gma#S17641035	Gma.26638	len=716	2	ED706531	GM_WBb0051K18	301	98.25	627	10	1	16	641	627	1	0	1148
Gma#S17641035	Gma.26638	len=716	2	ED732698	GM_WBb0090H10	301	99.37	631	3	1	12	641	631	1	0	1211
Gma#S17641070	Gma.27552	len=631	1	ED680568	GM_WBb0013G21	0	100	298	0	0	6	303	45	342	1e-167	591
Gma#S17641113	Gma.12976	len=663	1	CZ506926	GM_WBb0016I15	0	98.01	151	3	0	511	661	53	203	8e-73	276
Gma#S17641126	Gma.10970	len=805	1	ED692081	GM_WBb0029M15	0	95.51	89	4	0	569	657	810	722	2e-33	145
Gma#S17641267	Gma.11001	len=810	2	ED653120	GM_WBa0070F12	0	96.86	159	5	0	88	246	600	758	1e-72	276
Gma#S17641267	Gma.11001	len=810	2	ED657754	GM_WBa0078C02	2096	100	159	0	0	88	246	159	1	1e-84	315
Gma#S17641317	Gma.17917	len=602	1	ED722648	GM_WBb0076A17	1136	98.57	210	1	2	77	284	210	1	3e-103	377
Gma#S17641398	Gma.29997	len=715	13	ED762805	GM_WBb0134E06	0	95.25	505	19	4	215	715	764	261	0	741
Gma#S17641398	Gma.29997	len=715	13	ED666501	GM_WBa0094B21	0	98.8	83	1	0	632	714	1	83	5e-37	157
Gma#S17641398	Gma.29997	len=715	13	ED663603	GM_WBa0088J08	0	97.62	463	8	2	1	460	463	1	0	817
Gma#S17641398	Gma.29997	len=715	13	ED653837	GM_WBa0071H13	0	98.31	178	3	0	1	178	641	818	7e-89	329
Gma#S17641398	Gma.29997	len=715	13	ED614229	GM_WBa0006A07	0	95.61	410	16	1	1	408	418	9	0	664
Gma#S17641398	Gma.29997	len=715	13	ED779724	GM_WBb0158F10	4558	95.82	550	19	3	169	715	808	260	0	839
Gma#S17641398	Gma.29997	len=715	13	ED633300	GM_WBa0036J01	4558	95.75	447	16	2	1	444	450	4	0	722
Gma#S17641398	Gma.29997	len=715	13	ED639641	GM_WBa0049J02	4558	95.96	223	9	0	1	223	444	222	2e-101	371
Gma#S17641398	Gma.29997	len=715	13	ED666374	GM_WBa0093O11	4558	95.92	245	9	1	470	714	1	244	7e-98	359
Gma#S17641398	Gma.29997	len=715	13	ED736560	GM_WBb0096A16	5854	95.98	597	19	4	123	715	856	261	0	916
Gma#S17641398	Gma.29997	len=715	13	ED671907	GM_WBa0105M15	6136	98.28	466	5	2	1	463	466	1	0	846
Gma#S17641398	Gma.29997	len=715	13	ED611533	GM_WBa0001H19	6710	94.83	464	22	1	1	462	466	3	0	724
Gma#S17641398	Gma.29997	len=715	13	ED734417	GM_WBb0092O23		95.93	590	21	2	128	715	830	242	0	918
Gma#S17641472	Gma.26928	len=611	159	ED755819	GM_WBb0124E04	0	96.18	523	18	1	73	595	784	264	0	874
Gma#S17641472	Gma.26928	len=611	159	ED750889	GM_WBb0117E17	0	95.82	479	20	0	117	595	727	249	0	793
Gma#S17641472	Gma.26928	len=611	159	ED747179	GM_WBb0111M09	0	96.4	333	12	0	153	485	683	351	1e-160	567
Gma#S17641472	Gma.26928	len=611	159	ED733162	GM_WBb0091B19	0	94.75	305	15	1	292	595	526	222	6e-132	472
Gma#S17641472	Gma.26928	len=611	159	ED731019	GM_WBb0088B23	0	96.48	454	15	1	143	595	695	242	0	767
Gma#S17641472	Gma.26928	len=611	159	ED719293	GM_WBb0070O01	0	95.81	596	19	5	1	595	823	233	0	948
Gma#S17641472	Gma.26928	len=611	159	ED716426	GM_WBb0066E03	0	97.33	449	12	0	147	595	674	226	0	797
Gma#S17641472	Gma.26928	len=611	159	ED711963	GM_WBb0059J12	0	95.8	595	21	3	1	595	833	243	0	961
Gma#S17641472	Gma.26928	len=611	159	ED693066	GM_WBb0031C16	0	95.38	238	11	0	358	595	458	221	3e-106	387
Gma#S17641472	Gma.26928	len=611	159	ED671986	GM_WBa0105O19	0	95.51	445	19	1	152	595	1	445	0	718
Gma#S17641472	Gma.26928	len=611	159	ED669708	GM_WBa0101O11	0	95.5	444	19	1	152	595	1	443	0	716
Gma#S17641472	Gma.26928	len=611	159	ED669693	GM_WBa0101N13	0	95.5	444	19	1	152	595	1	443	0	716
Gma#S17641472	Gma.26928	len=611	159	ED669691	GM_WBa0101N12	0	95.54	448	19	1	148	595	1	447	0	724
Gma#S17641472	Gma.26928	len=611	159	ED669643	GM_WBa0101I24	0	96.17	444	17	0	152	595	1	444	0	747
Gma#S17641472	Gma.26928	len=611	159	ED669028	GM_WBa0099K09	0	94.84	523	26	1	73	595	757	236	0	817
Gma#S17641472	Gma.26928	len=611	159	ED668862	GM_WBa0099E16	0	95.13	431	21	0	165	595	4	434	0	690
Gma#S17641472	Gma.26928	len=611	159	ED667580	GM_WBa0096G20	0	95.25	590	24	3	6	595	818	233	0	928
Gma#S17641472	Gma.26928	len=611	159	ED667498	GM_WBa0096C04	0	97.87	188	4	0	152	339	1	188	1e-92	341
Gma#S17641472	Gma.26928	len=611	159	ED667482	GM_WBa0096A21	0	96.99	432	13	0	164	595	1	432	0	755
Gma#S17641472	Gma.26928	len=611	159	ED667344	GM_WBa0095M15	0	95.05	444	22	0	152	595	1	444	0	708
Gma#S17641472	Gma.26928	len=611	159	ED664816	GM_WBa0091E24	0	97.16	317	9	0	279	595	1	317	3e-158	559
Gma#S17641472	Gma.26928	len=611	159	ED658736	GM_WBa0079L23	0	94.97	497	25	0	99	595	730	234	0	789
Gma#S17641472	Gma.26928	len=611	159	ED657842	GM_WBa0078E13	0	96.06	432	17	0	164	595	1	432	0	724
Gma#S17641472	Gma.26928	len=611	159	ED657062	GM_WBa0077A10	0	97.26	438	12	0	158	595	1	438	0	775
Gma#S17641472	Gma.26928	len=611	159	ED655264	GM_WBa0073O14	0	96.72	305	10	0	291	595	1	305	1e-148	527
Gma#S17641472	Gma.26928	len=611	159	ED654542	GM_WBa0072K24	0	94.85	272	10	3	1	272	268	1	3e-112	406
Gma#S17641472	Gma.26928	len=611	159	ED654325	GM_WBa0072D14	0	97	433	13	0	163	595	1	433	0	757
Gma#S17641472	Gma.26928	len=611	159	ED653527	GM_WBa0070P19	0	94.95	317	16	0	279	595	1	317	2e-141	504
Gma#S17641472	Gma.26928	len=611	159	ED653093	GM_WBa0070E15	0	95.11	511	23	1	85	595	741	233	0	811
Gma#S17641472	Gma.26928	len=611	159	ED652880	GM_WBa0069O20	0	95.45	483	22	0	113	595	715	233	0	785
Gma#S17641472	Gma.26928	len=611	159	ED650055	GM_WBa0067J15	0	95.64	275	12	0	153	427	2	276	2e-125	450
Gma#S17641472	Gma.26928	len=611	159	ED650012	GM_WBa0067I18	0	94.82	444	23	0	152	595	1	444	0	700
Gma#S17641472	Gma.26928	len=611	159	ED642019	GM_WBa0053J17	0	95.66	438	19	0	158	595	1	438	0	720
Gma#S17641472	Gma.26928	len=611	159	ED641128	GM_WBa0052B16	0	94.83	232	12	0	364	595	602	371	3e-100	367
Gma#S17641472	Gma.26928	len=611	159	ED638555	GM_WBa0047M07	0	94.85	447	20	1	152	595	1	447	0	702
Gma#S17641472	Gma.26928	len=611	159	ED636107	GM_WBa0042O19	0	95.05	444	22	0	152	595	1	444	0	708
Gma#S17641472	Gma.26928	len=611	159	ED631607	GM_WBa0033H03	0	97.22	431	12	0	165	595	1	431	0	761
Gma#S17641472	Gma.26928	len=611	159	ED630085	GM_WBa0030F20	0	97.33	412	11	0	184	595	630	219	0	731
Gma#S17641472	Gma.26928	len=611	159	ED630056	GM_WBa0030E21	0	96.66	449	15	0	147	595	681	233	0	773
Gma#S17641472	Gma.26928	len=611	159	ED630054	GM_WBa0030E20	0	97.43	428	11	0	168	595	661	234	0	763
Gma#S17641472	Gma.26928	len=611	159	ED630052	GM_WBa0030E19	0	96.95	491	13	2	107	595	713	223	0	841
Gma#S17641472	Gma.26928	len=611	159	ED630015	GM_WBa0030D21	0	96.88	513	13	2	83	595	741	232	0	878
Gma#S17641472	Gma.26928	len=611	159	ED629780	GM_WBa0029N12	0	95.43	438	20	0	158	595	1	438	0	712
Gma#S17641472	Gma.26928	len=611	159	ED629100	GM_WBa0028N03	0	95.08	427	20	1	170	595	1	427	0	674
Gma#S17641472	Gma.26928	len=611	159	ED628673	GM_WBa0028C06	0	97.09	446	13	0	150	595	1	446	0	783
Gma#S17641472	Gma.26928	len=611	159	ED627151	GM_WBa0025K20	0	96.11	411	14	2	187	595	622	212	0	674
Gma#S17641472	Gma.26928	len=611	159	ED626182	GM_WBa0024A06	0	95.81	430	12	6	172	595	1	430	0	664
Gma#S17641472	Gma.26928	len=611	159	ED624857	GM_WBa0022B01	0	94.78	441	23	0	155	595	4	444	0	694
Gma#S17641472	Gma.26928	len=611	159	BH001177	GM_WBa0021G03	0	97.33	449	12	0	147	595	1	449	0	797
Gma#S17641472	Gma.26928	len=611	159	ED624442	GM_WBa0021G02	0	96.74	429	14	0	167	595	1	429	0	741
Gma#S17641472	Gma.26928	len=611	159	ED623439	GM_WBa0019O04	0	96.85	317	10	0	279	595	1	317	8e-156	551
Gma#S17641472	Gma.26928	len=611	159	ED622226	GM_WBa0018B23	0	97.75	444	10	0	152	595	1	444	0	803
Gma#S17641472	Gma.26928	len=611	159	ED622188	GM_WBa0018A23	0	97.75	444	10	0	152	595	1	444	0	803
Gma#S17641472	Gma.26928	len=611	159	ED621566	GM_WBa0017A14	0	97.3	444	12	0	152	595	1	444	0	787
Gma#S17641472	Gma.26928	len=611	159	ED618663	GM_WBa0012J04	0	96.12	438	17	0	158	595	5	442	0	735
Gma#S17641472	Gma.26928	len=611	159	ED615574	GM_WBa0008A13	0	96.3	459	16	1	138	595	688	230	0	769
Gma#S17641472	Gma.26928	len=611	159	ED659061	GM_WBa0080E17	11	95.4	435	18	2	161	595	4	436	0	690
Gma#S17641472	Gma.26928	len=611	159	ED657944	GM_WBa0078H02	25	96.95	524	13	2	73	595	748	227	0	900
Gma#S17641472	Gma.26928	len=611	159	ED650520	GM_WBa0068G06	25	94.81	559	25	3	37	595	786	232	0	858
Gma#S17641472	Gma.26928	len=611	159	ED644563	GM_WBa0057P07	27	95.46	595	21	5	3	595	823	233	0	930
Gma#S17641472	Gma.26928	len=611	159	ED682189	GM_WBb0015K18	39	94.66	524	26	2	73	595	750	228	0	803
Gma#S17641472	Gma.26928	len=611	159	ED645250	GM_WBa0059C09	51	95.13	390	19	0	206	595	21	410	7e-178	624
Gma#S17641472	Gma.26928	len=611	159	ED623219	GM_WBa0019J04	54	96.32	435	16	0	158	592	1	435	0	737
Gma#S17641472	Gma.26928	len=611	159	ED620279	GM_WBa0014P14	90	96.79	436	13	1	161	595	668	233	0	747
Gma#S17641472	Gma.26928	len=611	159	ED716516	GM_WBb0066G01	92	94.63	484	21	3	113	595	731	252	0	735
Gma#S17641472	Gma.26928	len=611	159	ED613508	GM_WBa0004P12	95	94.66	431	20	3	168	595	1	431	0	650
Gma#S17641472	Gma.26928	len=611	159	ED633375	GM_WBa0036M04	101	95.36	237	10	1	360	595	410	174	3e-103	377
Gma#S17641472	Gma.26928	len=611	159	ED620488	GM_WBa0015E15	126	97.03	438	13	0	158	595	1	438	0	767
Gma#S17641472	Gma.26928	len=611	159	ED619229	GM_WBa0013G13	126	94.76	382	19	1	214	595	612	232	2e-168	593
Gma#S17641472	Gma.26928	len=611	159	ED689909	GM_WBb0026K09	136	94.96	595	26	3	1	595	821	231	0	922
Gma#S17641472	Gma.26928	len=611	159	ED647833	GM_WBa0064B20	140	95.12	594	25	3	2	595	817	228	0	928
Gma#S17641472	Gma.26928	len=611	159	ED620356	GM_WBa0015B11	146	95.53	447	17	3	152	595	1	447	0	706
Gma#S17641472	Gma.26928	len=611	159	ED653760	GM_WBa0071F16	148	95.95	444	18	0	152	595	1	444	0	739
Gma#S17641472	Gma.26928	len=611	159	ED654408	GM_WBa0072F21	151	95.07	304	15	0	292	595	1	304	4e-136	486
Gma#S17641472	Gma.26928	len=611	159	ED618290	GM_WBa0012A08	151	95.74	258	11	0	338	595	156	413	3e-118	426
Gma#S17641472	Gma.26928	len=611	159	ED629059	GM_WBa0028M03	153	95.43	438	20	0	158	595	1	438	0	712
Gma#S17641472	Gma.26928	len=611	159	ED754101	GM_WBb0121N18	156	95.02	402	15	5	196	592	654	253	1e-170	601
Gma#S17641472	Gma.26928	len=611	159	ED691911	GM_WBb0029I21	156	94.89	489	25	0	107	595	728	240	0	773
Gma#S17641472	Gma.26928	len=611	159	ED766366	GM_WBb0139G18	160	95.22	523	23	1	73	595	772	252	0	835
Gma#S17641472	Gma.26928	len=611	159	ED764878	GM_WBb0137E22	163	96.9	451	14	0	145	595	701	251	0	785
Gma#S17641472	Gma.26928	len=611	159	ED667500	GM_WBa0096C06	168	97.87	188	4	0	152	339	1	188	1e-92	341
Gma#S17641472	Gma.26928	len=611	159	ED655482	GM_WBa0074E13	168	97.87	188	4	0	152	339	1	188	1e-92	341
Gma#S17641472	Gma.26928	len=611	159	ED615777	GM_WBa0008F06	174	95.66	438	19	0	158	595	1	438	0	720
Gma#S17641472	Gma.26928	len=611	159	ED761123	GM_WBb0131N24	198	96.73	489	16	0	107	595	727	239	0	844
Gma#S17641472	Gma.26928	len=611	159	ED626952	GM_WBa0025E21	237	94.68	432	23	0	164	595	1	432	0	676
Gma#S17641472	Gma.26928	len=611	159	ED696372	GM_WBb0035O17	240	95.4	261	12	0	335	595	511	251	1e-117	424
Gma#S17641472	Gma.26928	len=611	159	ED745108	GM_WBb0108O10	275	95.11	511	23	1	85	595	750	242	0	811
Gma#S17641472	Gma.26928	len=611	159	ED614114	GM_WBa0005N20	275	97.03	438	13	0	158	595	1	438	0	767
Gma#S17641472	Gma.26928	len=611	159	ED654810	GM_WBa0073C11	275	97.07	444	13	0	152	595	1	444	0	779
Gma#S17641472	Gma.26928	len=611	159	ED625637	GM_WBa0023D13	292	95.05	444	22	0	152	595	1	444	0	708
Gma#S17641472	Gma.26928	len=611	159	ED656089	GM_WBa0075F04	317	96.82	440	14	0	156	595	5	444	0	763
Gma#S17641472	Gma.26928	len=611	159	ED615008	GM_WBa0007C14	317	96.9	484	15	0	112	595	715	232	0	842
Gma#S17641472	Gma.26928	len=611	159	ED659030	GM_WBa0080D16	331	97.17	459	12	1	138	595	692	234	0	801
Gma#S17641472	Gma.26928	len=611	159	ED624440	GM_WBa0021G01	350	97.26	438	12	0	158	595	1	438	0	775
Gma#S17641472	Gma.26928	len=611	159	ED646758	GM_WBa0062F03	353	97.52	444	11	0	152	595	1	444	0	795
Gma#S17641472	Gma.26928	len=611	159	ED770315	GM_WBb0144P16	362	95.99	524	18	2	73	595	773	252	0	860
Gma#S17641472	Gma.26928	len=611	159	ED665122	GM_WBa0091N22	363	94.56	441	24	0	155	595	4	444	0	686
Gma#S17641472	Gma.26928	len=611	159	ED637736	GM_WBa0046C03	383	96.62	444	15	0	152	595	1	444	0	763
Gma#S17641472	Gma.26928	len=611	159	ED652763	GM_WBa0069L15	389	94.77	306	16	0	290	595	1	306	6e-135	482
Gma#S17641472	Gma.26928	len=611	159	ED759621	GM_WBb0129M14	400	96.31	488	18	0	108	595	739	252	0	827
Gma#S17641472	Gma.26928	len=611	159	ED669361	GM_WBa0100H11	458	95.96	594	20	3	2	595	817	228	0	967
Gma#S17641472	Gma.26928	len=611	159	ED645060	GM_WBa0058N01	458	96.77	434	13	1	163	595	666	233	0	743
Gma#S17641472	Gma.26928	len=611	159	ED670128	GM_WBa0102K01	464	97.08	479	11	3	120	595	711	233	0	817
Gma#S17641472	Gma.26928	len=611	159	ED620779	GM_WBa0015M09	464	97.32	523	12	1	73	595	754	234	0	922
Gma#S17641472	Gma.26928	len=611	159	ED616692	GM_WBa0009K02	498	94.84	523	26	1	73	595	755	234	0	817
Gma#S17641472	Gma.26928	len=611	159	ED626463	GM_WBa0024H15	518	95.38	433	20	0	163	595	1	433	0	702
Gma#S17641472	Gma.26928	len=611	159	ED711956	GM_WBb0059J08	531	94.58	553	26	3	43	595	799	251	0	839
Gma#S17641472	Gma.26928	len=611	159	ED634858	GM_WBa0040H04	531	95.27	444	21	0	152	595	1	444	0	716
Gma#S17641472	Gma.26928	len=611	159	ED657100	GM_WBa0077B09	551	96.72	305	10	0	291	595	1	305	1e-148	527
Gma#S17641472	Gma.26928	len=611	159	CZ510260	GM_WBb0065P17	574	94.72	511	23	4	89	595	807	297	0	769
Gma#S17641472	Gma.26928	len=611	159	ED777949	GM_WBb0155M01	641	95.66	461	20	0	135	595	794	334	0	757
Gma#S17641472	Gma.26928	len=611	159	ED761145	GM_WBb0131O11	651	96.75	523	14	1	73	595	770	251	0	900
Gma#S17641472	Gma.26928	len=611	159	ED672510	GM_WBb0001K23	823	94.93	335	15	2	263	595	580	246	4e-145	515
Gma#S17641472	Gma.26928	len=611	159	ED766635	GM_WBb0139M21	831	96.03	428	17	0	168	595	727	300	0	716
Gma#S17641472	Gma.26928	len=611	159	ED639225	GM_WBa0048O08	831	94.63	447	24	0	149	595	2	448	0	698
Gma#S17641472	Gma.26928	len=611	159	ED648400	GM_WBa0065A01	1144	95.05	444	21	1	152	595	1	443	0	700
Gma#S17641472	Gma.26928	len=611	159	ED640043	GM_WBa0050E07	1248	95.73	445	19	0	151	595	1	445	0	733
Gma#S17641472	Gma.26928	len=611	159	ED682451	GM_WBb0016A11	1373	94.77	459	18	5	2	458	455	1	0	682
Gma#S17641472	Gma.26928	len=611	159	ED662424	GM_WBa0086G04	1399	94.92	591	25	4	1	591	172	757	0	906
Gma#S17641472	Gma.26928	len=611	159	ED653496	GM_WBa0070O22	1399	94.85	583	24	5	1	582	172	749	0	882
Gma#S17641472	Gma.26928	len=611	159	ED684657	GM_WBb0019C05	1717	95.93	295	12	0	301	595	233	527	6e-138	492
Gma#S17641472	Gma.26928	len=611	159	CZ504889	GM_WBb0013B16	1717	95.93	295	12	0	301	595	277	571	6e-138	492
Gma#S17641472	Gma.26928	len=611	159	ED614342	GM_WBa0006C20	1871	97.52	444	11	0	152	595	1	444	0	795
Gma#S17641472	Gma.26928	len=611	159	ED736003	GM_WBb0095E05	2173	95.29	595	24	3	1	595	818	228	0	938
Gma#S17641472	Gma.26928	len=611	159	ED615464	GM_WBa0007N20	2216	97.59	497	12	0	99	595	733	237	0	892
Gma#S17641472	Gma.26928	len=611	159	ED723150	GM_WBb0076O13	2453	95.79	523	20	1	73	595	771	251	0	858
Gma#S17641472	Gma.26928	len=611	159	ED791981	GM_WBb0175J21	3340	95.29	382	18	0	214	595	661	280	2e-175	617
Gma#S17641472	Gma.26928	len=611	159	ED689982	GM_WBb0026L21	6676	94.84	446	23	0	150	595	696	251	0	704
Gma#S17641472	Gma.26928	len=611	159	ED623592	GM_WBa0020B15	6678	95.7	302	9	3	1	302	162	459	2e-132	474
Gma#S17641472	Gma.26928	len=611	159	ED629853	GM_WBa0029P07	6681	96.4	444	16	0	152	595	1	444	0	755
Gma#S17641472	Gma.26928	len=611	159	ED784705	GM_WBb0165I22	6693	94.81	289	14	1	308	595	610	322	9e-125	448
Gma#S17641472	Gma.26928	len=611	159	CZ513404	GM_WBb0058I07	6693	95.2	500	23	1	97	595	846	347	0	795
Gma#S17641472	Gma.26928	len=611	159	ED618689	GM_WBa0012J18	6708	95.6	432	19	0	164	595	20	451	0	708
Gma#S17641472	Gma.26928	len=611	159	ED659296	GM_WBa0080M01	6710	96.39	443	16	0	152	594	1	443	0	753
Gma#S17641472	Gma.26928	len=611	159	ED762045	GM_WBb0133D07	6711	97.14	489	14	0	107	595	740	252	0	860
Gma#S17641472	Gma.26928	len=611	159	ED709554	GM_WBb0056A22	6719	94.73	588	27	3	8	595	823	240	0	900
Gma#S17641472	Gma.26928	len=611	159	ED758524	GM_WBb0128D06	7223	95.75	518	21	1	78	595	757	241	0	846
Gma#S17641472	Gma.26928	len=611	159	ED620629	GM_WBa0015I06	7223	95.89	438	18	0	158	595	1	438	0	728
Gma#S17641472	Gma.26928	len=611	159	ED792717	GM_WBb0176K03	7232	95.12	594	25	3	2	595	813	224	0	928
Gma#S17641472	Gma.26928	len=611	159	ED742671	GM_WBb0105E23	7237	95.7	582	19	4	15	595	800	224	0	930
Gma#S17641472	Gma.26928	len=611	159	ED660210	GM_WBa0082F14	7240	94.84	523	25	1	73	595	754	234	0	819
Gma#S17641472	Gma.26928	len=611	159	ED616899	GM_WBa0009O24		95.27	444	21	0	152	595	1	444	0	716
Gma#S17641472	Gma.26928	len=611	159	ED621564	GM_WBa0017A13		97.3	444	12	0	152	595	1	444	0	787
Gma#S17641472	Gma.26928	len=611	159	ED629812	GM_WBa0029O06		96.4	444	16	0	152	595	1	444	0	755
Gma#S17641472	Gma.26928	len=611	159	ED645248	GM_WBa0059C08		95.14	391	19	0	205	595	12	402	2e-178	626
Gma#S17641472	Gma.26928	len=611	159	ED655304	GM_WBa0073P14		96.67	300	10	0	295	594	1	300	1e-145	517
Gma#S17641472	Gma.26928	len=611	159	ED661037	GM_WBa0083O12		95.98	523	19	1	73	595	743	223	0	866
Gma#S17641472	Gma.26928	len=611	159	ED663486	GM_WBa0088B23		95.05	444	22	0	152	595	1	444	0	708
Gma#S17641472	Gma.26928	len=611	159	ED667490	GM_WBa0096B04		97.87	188	4	0	152	339	1	188	1e-92	341
Gma#S17641472	Gma.26928	len=611	159	ED667491	GM_WBa0096B05		97.75	178	4	0	162	339	1	178	1e-86	321
Gma#S17641472	Gma.26928	len=611	159	ED667550	GM_WBa0096F06		97.8	182	4	0	158	339	1	182	6e-89	329
Gma#S17641472	Gma.26928	len=611	159	ED669002	GM_WBa0099J13		95.05	444	22	0	152	595	1	444	0	708
Gma#S17641472	Gma.26928	len=611	159	ED669004	GM_WBa0099J14		94.95	436	22	0	160	595	1	436	0	692
Gma#S17641472	Gma.26928	len=611	159	ED670130	GM_WBa0102K02		95.95	593	19	4	3	595	820	233	0	957
Gma#S17641472	Gma.26928	len=611	159	ED671840	GM_WBa0105K04		97.07	444	13	0	152	595	1	444	0	779
Gma#S17641472	Gma.26928	len=611	159	ED720686	GM_WBb0072O24		95.57	564	21	3	32	595	787	228	0	900
Gma#S17641472	Gma.26928	len=611	159	ED742743	GM_WBb0105G17		96.85	476	13	2	122	595	735	260	0	811
Gma#S17641472	Gma.26928	len=611	159	ED759378	GM_WBb0129H03		96	425	17	0	171	595	742	318	0	710
Gma#S17641472	Gma.26928	len=611	159	ED777044	GM_WBb0154I03		95.98	523	19	1	73	595	771	251	0	866
Gma#S17641489	Gma.26922	len=582	29	ED772039	GM_WBb0147G15	0	99.44	532	2	1	41	572	912	382	0	981
Gma#S17641489	Gma.26922	len=582	29	ED770106	GM_WBb0144K17	0	100	171	0	0	402	572	1	171	6e-92	339
Gma#S17641489	Gma.26922	len=582	29	ED759832	GM_WBb0130B12	0	100	171	0	0	402	572	1	171	6e-92	339
Gma#S17641489	Gma.26922	len=582	29	ED727591	GM_WBb0083E14	0	99.27	412	1	2	163	572	793	382	0	777
Gma#S17641489	Gma.26922	len=582	29	ED725335	GM_WBb0080B02	0	100	171	0	0	402	572	574	404	6e-92	339
Gma#S17641489	Gma.26922	len=582	29	ED792376	GM_WBb0176C20	1	100	451	0	0	1	451	300	750	0	852
Gma#S17641489	Gma.26922	len=582	29	ED696484	GM_WBb0036B09	1	99.58	238	0	1	1	237	238	1	1e-114	414
Gma#S17641489	Gma.26922	len=582	29	ED701615	GM_WBb0044G14	1	100	261	0	0	1	261	261	1	4e-133	476
Gma#S17641489	Gma.26922	len=582	29	ED722239	GM_WBb0075E21	1	100	171	0	0	402	572	1	171	6e-92	339
Gma#S17641489	Gma.26922	len=582	29	ED731349	GM_WBb0088J06	1	100	222	0	0	1	222	222	1	7e-110	398
Gma#S17641489	Gma.26922	len=582	29	ED746085	GM_WBb0110D17	1	99.18	489	3	1	1	488	326	814	0	888
Gma#S17641489	Gma.26922	len=582	29	ED773784	GM_WBb0149O09	1	100	572	0	0	1	572	56	627	0	1092
Gma#S17641489	Gma.26922	len=582	29	ED784786	GM_WBb0165K15	1	100	281	0	0	292	572	632	352	1e-157	557
Gma#S17641489	Gma.26922	len=582	29	ED730711	GM_WBb0087K20	530	96.26	214	7	1	116	329	213	1	4e-96	353
Gma#S17641489	Gma.26922	len=582	29	ED694018	GM_WBb0032I04	530	96.49	171	6	0	402	572	1	171	1e-77	291
Gma#S17641489	Gma.26922	len=582	29	ED706493	GM_WBb0051J22	530	96.93	228	7	0	345	572	1	228	3e-109	396
Gma#S17641489	Gma.26922	len=582	29	CZ507542	GM_WBb0017J12	1961	98.94	94	1	0	479	572	127	220	1e-43	178
Gma#S17641489	Gma.26922	len=582	29	ED710896	GM_WBb0057P19	2029	99.54	433	2	0	1	433	71	503	0	801
Gma#S17641489	Gma.26922	len=582	29	ED676557	GM_WBb0007J22		100	171	0	0	402	572	1	171	6e-92	339
Gma#S17641489	Gma.26922	len=582	29	ED684255	GM_WBb0018J12		99.43	175	0	1	399	572	1	175	1e-89	331
Gma#S17641489	Gma.26922	len=582	29	ED695714	GM_WBb0035A02		99.65	572	2	0	1	572	152	723	0	1076
Gma#S17641489	Gma.26922	len=582	29	ED701736	GM_WBb0044J06		99.83	572	1	0	1	572	162	733	0	1084
Gma#S17641489	Gma.26922	len=582	29	ED702218	GM_WBb0045E18		100	572	0	0	1	572	81	652	0	1092
Gma#S17641489	Gma.26922	len=582	29	ED728807	GM_WBb0084P20		99.57	462	2	0	111	572	837	376	0	900
Gma#S17641489	Gma.26922	len=582	29	ED744368	GM_WBb0107O04		100	166	0	0	407	572	1	166	5e-89	329
Gma#S17641489	Gma.26922	len=582	29	ED752250	GM_WBb0119D10		100	336	0	0	1	336	336	1	6e-178	624
Gma#S17641489	Gma.26922	len=582	29	ED764250	GM_WBb0136G04		99.28	418	2	1	156	572	799	382	0	797
Gma#S17641489	Gma.26922	len=582	29	ED785550	GM_WBb0166L03		99.43	176	1	0	397	572	1	176	1e-92	341
Gma#S17641489	Gma.26922	len=582	29	ED787019	GM_WBb0168L17		100	338	0	0	1	338	338	1	4e-179	628
Gma#S17641509	Gma.3810	len=721	1	ED656120	GM_WBa0075F20	0	100	238	0	0	7	244	459	222	7e-132	472
Gma#S17641512	Gma.7624	len=822	1	ED633775	GM_WBa0037K10	0	95.62	137	6	0	585	721	508	372	3e-57	224
Gma#S17641545	Gma.17425	len=777	2	ED775902	GM_WBb0152N09	0	99.03	207	0	2	570	775	815	610	1e-87	325
Gma#S17641545	Gma.17425	len=777	2	ED618629	GM_WBa0012I09	482	97.8	91	2	0	29	119	452	542	2e-39	165
Gma#S17641610	Gma.6593	len=886	1	ED767317	GM_WBb0140M15	2329	98.7	77	0	1	811	886	1	77	6e-31	137
Gma#S17641747	Gma.23404	len=750	1	ED659508	GM_WBa0081C02	3771	97.16	176	4	1	575	750	464	290	2e-80	301
Gma#S17641750	Gma.6554	len=627	2	ED618555	GM_WBa0012G15	0	97.89	285	6	0	315	599	5	289	1e-145	517
Gma#S17641750	Gma.6554	len=627	2	ED666006	GM_WBa0093G01	2334	98.46	130	2	0	175	304	130	1	1e-62	242
Gma#S17641846	Gma.1643	len=792	2	ED751950	GM_WBb0118M10	391	99.29	141	1	0	9	149	239	99	1e-71	272
Gma#S17641846	Gma.1643	len=792	2	ED674162	GM_WBb0004A09	1116	100	256	0	0	148	403	589	334	1e-142	507
Gma#S17641873	Gma.6113	len=690	1	ED645009	GM_WBa0058L16	0	99.26	136	1	0	289	424	114	249	1e-68	262
Gma#S17641895	Gma.25209	len=738	41	ED765849	GM_WBb0138K15	0	94.88	332	15	2	26	357	360	31	1e-142	507
Gma#S17641895	Gma.25209	len=738	41	ED745974	GM_WBb0110B08	0	95.06	405	18	2	86	490	1	403	5e-179	628
Gma#S17641895	Gma.25209	len=738	41	ED665333	GM_WBa0092E11	0	97.45	157	1	2	585	738	512	668	8e-70	266
Gma#S17641895	Gma.25209	len=738	41	ED664803	GM_WBa0091E14	0	95.41	392	13	5	101	490	1	389	7e-169	595
Gma#S17641895	Gma.25209	len=738	41	ED662409	GM_WBa0086F21	0	96.18	393	12	3	99	490	2	392	0	636
Gma#S17641895	Gma.25209	len=738	41	ED660964	GM_WBa0083L09	0	96.43	392	10	4	101	490	1	390	0	634
Gma#S17641895	Gma.25209	len=738	41	ED653023	GM_WBa0070C17	0	95.41	392	14	4	101	490	1	390	3e-171	603
Gma#S17641895	Gma.25209	len=738	41	ED644967	GM_WBa0058K16	0	95.81	382	14	2	109	490	2	381	8e-175	615
Gma#S17641895	Gma.25209	len=738	41	ED634674	GM_WBa0040A07	0	94.92	394	16	4	99	490	1	392	1e-167	591
Gma#S17641895	Gma.25209	len=738	41	ED620847	GM_WBa0015N24	0	97.44	390	8	2	101	490	1	388	0	678
Gma#S17641895	Gma.25209	len=738	41	ED745737	GM_WBb0109M03	15	95.33	321	15	0	170	490	700	380	1e-145	517
Gma#S17641895	Gma.25209	len=738	41	ED629938	GM_WBa0030B13	15	97.77	179	4	0	312	490	141	319	4e-87	323
Gma#S17641895	Gma.25209	len=738	41	ED634045	GM_WBa0038F04	32	95.9	293	9	3	135	426	5	295	7e-129	462
Gma#S17641895	Gma.25209	len=738	41	ED671790	GM_WBa0105I06	51	95.67	393	14	3	99	490	1	391	1e-176	620
Gma#S17641895	Gma.25209	len=738	41	ED760628	GM_WBb0131D02	89	95.9	244	9	1	248	490	657	414	3e-109	396
Gma#S17641895	Gma.25209	len=738	41	ED722262	GM_WBb0075F11	101	98.33	300	5	0	191	490	724	425	6e-157	555
Gma#S17641895	Gma.25209	len=738	41	ED636675	GM_WBa0044A09	107	95.41	392	13	5	101	490	1	389	7e-169	595
Gma#S17641895	Gma.25209	len=738	41	ED770854	GM_WBb0145L18	131	94.94	356	16	2	136	490	1	355	2e-154	547
Gma#S17641895	Gma.25209	len=738	41	ED681528	GM_WBb0014M03	138	97.02	235	6	1	26	260	634	867	6e-111	402
Gma#S17641895	Gma.25209	len=738	41	ED628356	GM_WBa0027K12	139	97.19	391	8	3	101	490	1	389	0	664
Gma#S17641895	Gma.25209	len=738	41	ED634223	GM_WBa0038N21	151	97.18	390	9	2	101	490	1	388	0	670
Gma#S17641895	Gma.25209	len=738	41	ED774841	GM_WBb0151F20	168	95.56	383	10	3	114	490	5	386	5e-173	609
Gma#S17641895	Gma.25209	len=738	41	ED663246	GM_WBa0087K11	223	95.41	392	13	5	101	490	1	389	7e-169	595
Gma#S17641895	Gma.25209	len=738	41	ED640108	GM_WBa0050F22	223	95.41	392	13	5	101	490	1	389	7e-169	595
Gma#S17641895	Gma.25209	len=738	41	ED645950	GM_WBa0060I08	317	94.77	459	18	5	30	485	460	5	0	682
Gma#S17641895	Gma.25209	len=738	41	ED748017	GM_WBb0112P21	365	94.75	362	17	2	63	424	500	141	1e-155	551
Gma#S17641895	Gma.25209	len=738	41	ED665626	GM_WBa0092M19	515	94.88	391	17	3	101	490	1	389	3e-168	593
Gma#S17641895	Gma.25209	len=738	41	ED754759	GM_WBb0122M18	551	96.27	402	12	3	90	490	1	400	0	654
Gma#S17641895	Gma.25209	len=738	41	ED617658	GM_WBa0011B12	551	94.72	379	16	3	114	490	10	386	1e-161	571
Gma#S17641895	Gma.25209	len=738	41	ED720736	GM_WBb0073A07	695	94.95	376	12	4	119	490	744	372	4e-161	569
Gma#S17641895	Gma.25209	len=738	41	ED754680	GM_WBb0122L01	792	94.91	334	14	3	97	429	12	343	2e-141	504
Gma#S17641895	Gma.25209	len=738	41	ED635224	GM_WBa0041D02	1524	94.63	391	18	3	101	490	1	389	7e-166	585
Gma#S17641895	Gma.25209	len=738	41	ED635152	GM_WBa0041B01	1524	94.63	391	18	3	101	490	1	389	7e-166	585
Gma#S17641895	Gma.25209	len=738	41	ED654183	GM_WBa0071P22	2084	95.66	392	13	3	101	490	1	390	1e-176	620
Gma#S17641895	Gma.25209	len=738	41	ED640318	GM_WBa0050K22	2245	95.36	366	12	5	116	479	18	380	1e-155	551
Gma#S17641895	Gma.25209	len=738	41	ED788987	GM_WBb0171H08	6625	95.13	349	15	2	80	428	806	460	9e-153	541
Gma#S17641895	Gma.25209	len=738	41	ED733213	GM_WBb0091C24	6708	95.73	398	15	2	93	490	1	396	0	638
Gma#S17641895	Gma.25209	len=738	41	ED790640	GM_WBb0173M07	7238	94.7	396	17	4	97	490	4	397	2e-166	587
Gma#S17641895	Gma.25209	len=738	41	ED746255	GM_WBb0110H09	7238	94.59	407	18	4	86	490	1	405	1e-170	601
Gma#S17641895	Gma.25209	len=738	41	ED667221	GM_WBa0095I13		94.64	392	17	3	101	490	1	390	5e-167	589
Gma#S17641895	Gma.25209	len=738	41	ED700033	GM_WBb0042C11		94.5	291	11	5	143	429	722	433	2e-113	410
Gma#S17641972	Gma.2004	len=747	1	ED666489	GM_WBa0094B14	0	100	170	0	0	578	747	151	320	3e-91	337
Gma#S17642199	Gma.26944	len=724	1	ED689131	GM_WBb0025I24	4552	98.8	83	0	1	6	87	507	589	1e-34	149
Gma#S17642247	Gma.166	len=750	1	ED767874	GM_WBb0141J08	0	98.77	486	4	2	153	636	486	1	0	900
Gma#S17642267	Gma.5146	len=694	3	ED693659	GM_WBb0032A10	0	97.01	134	3	1	117	249	468	601	7e-58	226
Gma#S17642267	Gma.5146	len=694	3	ED709269	GM_WBb0055J20	1729	99.19	124	1	0	424	547	262	139	2e-61	238
Gma#S17642267	Gma.5146	len=694	3	ED676967	GM_WBb0008D20		98.94	94	1	0	544	637	31	124	1e-43	178
Gma#S17642309	Gma.11869	len=640	2	ED790645	GM_WBb0173M09	1	99.15	591	5	0	50	640	802	212	0	1049
Gma#S17642309	Gma.11869	len=640	2	ED750272	GM_WBb0116G13	230	100	104	0	0	54	157	553	656	6e-52	206
Gma#S17642354	Gma.5632	len=723	1	ED662748	GM_WBa0086O05	0	100	103	0	0	140	242	273	171	3e-51	204
Gma#S17642382	Gma.23565	len=725	99	ED782718	GM_WBb0162I24	0	96.74	215	7	0	507	721	358	144	2e-101	371
Gma#S17642382	Gma.23565	len=725	99	ED770572	GM_WBb0145F09	0	97.01	334	10	0	22	355	485	818	3e-165	583
Gma#S17642382	Gma.23565	len=725	99	ED764520	GM_WBb0136M14	0	96.8	219	7	0	507	725	319	101	8e-104	379
Gma#S17642382	Gma.23565	len=725	99	ED755226	GM_WBb0123H02	0	96.8	219	7	0	507	725	359	141	8e-104	379
Gma#S17642382	Gma.23565	len=725	99	ED753610	GM_WBb0121C13	0	97.72	219	5	0	507	725	358	140	1e-108	394
Gma#S17642382	Gma.23565	len=725	99	ED749342	GM_WBb0115B02	0	97.72	219	5	0	507	725	359	141	1e-108	394
Gma#S17642382	Gma.23565	len=725	99	ED723066	GM_WBb0076M10	0	97.26	219	6	0	507	725	334	116	3e-106	387
Gma#S17642382	Gma.23565	len=725	99	CZ523940	GM_WBb0066O19	0	96.8	219	7	0	507	725	379	161	8e-104	379
Gma#S17642382	Gma.23565	len=725	99	ED715409	GM_WBb0064K11	0	95.05	364	18	0	110	473	729	366	4e-164	579
Gma#S17642382	Gma.23565	len=725	99	CZ519344	GM_WBb0061M18	0	96.74	215	7	0	507	721	417	203	2e-101	371
Gma#S17642382	Gma.23565	len=725	99	ED701898	GM_WBb0044M21	0	98.17	219	4	0	507	725	724	506	6e-111	402
Gma#S17642382	Gma.23565	len=725	99	CZ510875	GM_WBb0039A23	0	97.72	219	5	0	507	725	401	183	1e-108	394
Gma#S17642382	Gma.23565	len=725	99	CZ502116	GM_WBb0023I16	0	97.26	219	6	0	507	725	391	173	3e-106	387
Gma#S17642382	Gma.23565	len=725	99	CZ499526	GM_WBb0021A11	0	96.8	219	7	0	507	725	394	176	8e-104	379
Gma#S17642382	Gma.23565	len=725	99	ED678259	GM_WBb0010C18	0	98.63	219	3	0	507	725	343	125	2e-113	410
Gma#S17642382	Gma.23565	len=725	99	ED676540	GM_WBb0007J12	0	95.79	214	6	3	507	717	467	680	7e-89	329
Gma#S17642382	Gma.23565	len=725	99	ED675003	GM_WBb0005D24	0	97.72	219	5	0	507	725	346	128	1e-108	394
Gma#S17642382	Gma.23565	len=725	99	ED672048	GM_WBb0001A13	0	97.72	219	5	0	507	725	358	140	1e-108	394
Gma#S17642382	Gma.23565	len=725	99	ED661337	GM_WBa0084I05	0	97.72	219	5	0	507	725	274	56	1e-108	394
Gma#S17642382	Gma.23565	len=725	99	ED649110	GM_WBa0066B09	0	97.26	219	6	0	507	725	227	445	3e-106	387
Gma#S17642382	Gma.23565	len=725	99	ED641844	GM_WBa0053E19	0	97.67	257	6	0	22	278	257	1	7e-129	462
Gma#S17642382	Gma.23565	len=725	99	ED732862	GM_WBb0090K23	8	97.26	219	6	0	507	725	358	140	3e-106	387
Gma#S17642382	Gma.23565	len=725	99	ED709904	GM_WBb0056J04	25	97.72	219	5	0	507	725	344	126	1e-108	394
Gma#S17642382	Gma.23565	len=725	99	ED750632	GM_WBb0116O20	45	97.26	219	6	0	507	725	358	140	3e-106	387
Gma#S17642382	Gma.23565	len=725	99	ED736735	GM_WBb0096E19	55	97.72	219	5	0	507	725	347	129	1e-108	394
Gma#S17642382	Gma.23565	len=725	99	ED692005	GM_WBb0029L01	66	98.17	219	4	0	507	725	348	130	6e-111	402
Gma#S17642382	Gma.23565	len=725	99	ED728854	GM_WBb0085A22	74	95.89	365	14	1	110	473	756	392	2e-169	597
Gma#S17642382	Gma.23565	len=725	99	CZ513549	GM_WBb0058C03	74	94.5	400	21	1	22	420	171	570	1e-173	611
Gma#S17642382	Gma.23565	len=725	99	ED784929	GM_WBb0165N18	85	96.76	216	7	0	510	725	355	140	5e-102	373
Gma#S17642382	Gma.23565	len=725	99	ED739138	GM_WBb0099L14	104	97.26	219	6	0	507	725	341	123	3e-106	387
Gma#S17642382	Gma.23565	len=725	99	ED752336	GM_WBb0119F06	126	96.8	219	7	0	507	725	358	140	8e-104	379
Gma#S17642382	Gma.23565	len=725	99	CZ516583	GM_WBb0039O18	126	97.26	219	6	0	507	725	382	164	3e-106	387
Gma#S17642382	Gma.23565	len=725	99	ED718765	GM_WBb0070B16	133	97.72	219	5	0	507	725	358	140	1e-108	394
Gma#S17642382	Gma.23565	len=725	99	ED764611	GM_WBb0136O14	136	98.17	219	4	0	507	725	358	140	6e-111	402
Gma#S17642382	Gma.23565	len=725	99	ED792970	GM_WBb0176P14	145	97.26	219	6	0	507	725	358	140	3e-106	387
Gma#S17642382	Gma.23565	len=725	99	ED775539	GM_WBb0152F06	151	96.76	216	7	0	507	722	334	119	5e-102	373
Gma#S17642382	Gma.23565	len=725	99	CZ524219	GM_WBb0084M12	166	96.35	219	8	0	507	725	407	189	2e-101	371
Gma#S17642382	Gma.23565	len=725	99	ED736712	GM_WBb0096E06	172	97.72	219	5	0	507	725	358	140	1e-108	394
Gma#S17642382	Gma.23565	len=725	99	CZ524629	GM_WBb0066C18	172	97.72	219	5	0	507	725	400	182	1e-108	394
Gma#S17642382	Gma.23565	len=725	99	ED752822	GM_WBb0120A06	174	94.65	243	13	0	35	277	445	203	8e-104	379
Gma#S17642382	Gma.23565	len=725	99	ED756248	GM_WBb0124N12	214	94.83	271	14	0	22	292	423	153	4e-118	426
Gma#S17642382	Gma.23565	len=725	99	ED681323	GM_WBb0014H16	214	97.72	219	5	0	507	725	346	128	1e-108	394
Gma#S17642382	Gma.23565	len=725	99	ED762498	GM_WBb0133N09	230	97.72	219	5	0	507	725	358	140	1e-108	394
Gma#S17642382	Gma.23565	len=725	99	CZ505979	GM_WBb0021L14	235	98.17	219	4	0	507	725	588	370	6e-111	402
Gma#S17642382	Gma.23565	len=725	99	ED718928	GM_WBb0070F10	252	97.72	219	5	0	507	725	358	140	1e-108	394
Gma#S17642382	Gma.23565	len=725	99	ED770255	GM_WBb0144O03	275	98.17	219	4	0	507	725	816	598	6e-111	402
Gma#S17642382	Gma.23565	len=725	99	ED717540	GM_WBb0067N03	275	97.72	219	5	0	507	725	344	126	1e-108	394
Gma#S17642382	Gma.23565	len=725	99	ED754512	GM_WBb0122H05	275	97.25	218	6	0	508	725	445	662	1e-105	385
Gma#S17642382	Gma.23565	len=725	99	CZ508722	GM_WBb0067L18	292	96.8	219	7	0	507	725	391	173	8e-104	379
Gma#S17642382	Gma.23565	len=725	99	ED789303	GM_WBb0171O05	309	97.72	219	5	0	507	725	347	129	1e-108	394
Gma#S17642382	Gma.23565	len=725	99	ED692453	GM_WBb0030F04	322	94.67	450	22	2	22	470	831	383	0	686
Gma#S17642382	Gma.23565	len=725	99	ED783625	GM_WBb0163P08	340	97.72	219	5	0	507	725	358	140	1e-108	394
Gma#S17642382	Gma.23565	len=725	99	ED685517	GM_WBb0020F10	389	97.67	215	5	0	511	725	343	129	3e-106	387
Gma#S17642382	Gma.23565	len=725	99	ED696273	GM_WBb0035M11	403	98.63	219	3	0	507	725	358	140	2e-113	410
Gma#S17642382	Gma.23565	len=725	99	ED667916	GM_WBa0097F07	403	97.29	258	6	1	22	278	258	1	1e-124	448
Gma#S17642382	Gma.23565	len=725	99	ED736609	GM_WBb0096B21	458	97.72	219	5	0	507	725	319	101	1e-108	394
Gma#S17642382	Gma.23565	len=725	99	ED760899	GM_WBb0131I23	482	94.66	431	23	0	43	473	822	392	0	672
Gma#S17642382	Gma.23565	len=725	99	ED751452	GM_WBb0118B14	482	96.35	219	8	0	507	725	319	101	2e-101	371
Gma#S17642382	Gma.23565	len=725	99	ED705642	GM_WBb0050G16	529	97.72	219	5	0	507	725	358	140	1e-108	394
Gma#S17642382	Gma.23565	len=725	99	ED778314	GM_WBb0156E01	551	95.31	256	12	0	39	294	443	188	6e-114	412
Gma#S17642382	Gma.23565	len=725	99	ED789003	GM_WBb0171H16	553	94.53	256	14	0	22	277	726	471	3e-109	396
Gma#S17642382	Gma.23565	len=725	99	ED640741	GM_WBa0051G23	620	97.18	213	6	0	507	719	218	6	1e-102	375
Gma#S17642382	Gma.23565	len=725	99	ED723343	GM_WBb0077D09	704	97.72	219	5	0	507	725	358	140	1e-108	394
Gma#S17642382	Gma.23565	len=725	99	CZ522096	GM_WBb0082K03	714	95.35	215	10	0	507	721	397	183	3e-94	347
Gma#S17642382	Gma.23565	len=725	99	ED702386	GM_WBb0045I17	746	96.8	219	7	0	507	725	328	110	8e-104	379
Gma#S17642382	Gma.23565	len=725	99	ED761827	GM_WBb0132O12	816	98.17	219	4	0	507	725	358	140	6e-111	402
Gma#S17642382	Gma.23565	len=725	99	ED698600	GM_WBb0039C04	823	97.26	219	5	1	507	725	328	111	8e-104	379
Gma#S17642382	Gma.23565	len=725	99	ED786140	GM_WBb0167I03	1027	97.72	219	5	0	507	725	358	140	1e-108	394
Gma#S17642382	Gma.23565	len=725	99	ED704054	GM_WBb0048A07	1203	97.26	219	6	0	507	725	344	126	3e-106	387
Gma#S17642382	Gma.23565	len=725	99	ED700911	GM_WBb0043G12	1392	96.77	217	7	0	508	724	235	451	1e-102	375
Gma#S17642382	Gma.23565	len=725	99	ED752596	GM_WBb0119L01	1920	96.35	219	8	0	507	725	358	140	2e-101	371
Gma#S17642382	Gma.23565	len=725	99	ED770844	GM_WBb0145L13	2029	96.8	219	7	0	507	725	328	110	8e-104	379
Gma#S17642382	Gma.23565	len=725	99	ED682574	GM_WBb0016D17	2453	96.8	219	7	0	507	725	354	136	8e-104	379
Gma#S17642382	Gma.23565	len=725	99	ED786742	GM_WBb0168F12	4232	98.17	219	4	0	507	725	358	140	6e-111	402
Gma#S17642382	Gma.23565	len=725	99	ED742609	GM_WBb0105D12	4960	94.97	437	19	3	39	473	827	392	0	668
Gma#S17642382	Gma.23565	len=725	99	ED732864	GM_WBb0090K24	5853	97.26	219	6	0	507	725	358	140	3e-106	387
Gma#S17642382	Gma.23565	len=725	99	ED724202	GM_WBb0078G20	6625	98.63	219	3	0	507	725	358	140	2e-113	410
Gma#S17642382	Gma.23565	len=725	99	CZ520669	GM_WBb0087C21	6681	96.3	216	8	0	510	725	402	187	1e-99	365
Gma#S17642382	Gma.23565	len=725	99	ED736281	GM_WBb0095K09	6690	97.26	219	6	0	507	725	330	112	3e-106	387
Gma#S17642382	Gma.23565	len=725	99	ED683686	GM_WBb0017N02	6690	97.26	219	6	0	507	725	347	129	3e-106	387
Gma#S17642382	Gma.23565	len=725	99	ED784885	GM_WBb0165M19	6705	97.72	219	5	0	507	725	327	109	1e-108	394
Gma#S17642382	Gma.23565	len=725	99	ED692408	GM_WBb0030E04	6707	98.63	219	3	0	507	725	358	140	2e-113	410
Gma#S17642382	Gma.23565	len=725	99	ED765887	GM_WBb0138L12	6711	98.17	219	4	0	507	725	334	116	6e-111	402
Gma#S17642382	Gma.23565	len=725	99	ED744629	GM_WBb0108E04	6711	98.17	219	4	0	507	725	358	140	6e-111	402
Gma#S17642382	Gma.23565	len=725	99	ED773786	GM_WBb0149O10	6723	94.98	299	15	0	175	473	653	355	2e-132	474
Gma#S17642382	Gma.23565	len=725	99	ED688828	GM_WBb0025C08	6723	97.26	219	6	0	507	725	302	84	3e-106	387
Gma#S17642382	Gma.23565	len=725	99	ED763524	GM_WBb0135E20	7237	97.72	219	5	0	507	725	347	129	1e-108	394
Gma#S17642382	Gma.23565	len=725	99	CZ519783	GM_WBb0063H23	7238	96.8	219	7	0	507	725	383	165	8e-104	379
Gma#S17642382	Gma.23565	len=725	99	CZ506388	GM_WBb0001C08		98.17	219	4	0	507	725	404	186	6e-111	402
Gma#S17642382	Gma.23565	len=725	99	ED683733	GM_WBb0017O02		97.72	219	5	0	507	725	345	127	1e-108	394
Gma#S17642382	Gma.23565	len=725	99	ED685660	GM_WBb0020I13		95.12	410	19	1	65	473	791	382	0	646
Gma#S17642382	Gma.23565	len=725	99	ED721327	GM_WBb0073O23		94.62	409	22	0	65	473	789	381	0	636
Gma#S17642382	Gma.23565	len=725	99	ED729156	GM_WBb0085H20		94.86	292	15	0	182	473	73	364	3e-128	460
Gma#S17642382	Gma.23565	len=725	99	CZ522154	GM_WBb0087I13		98.63	219	3	0	507	725	352	134	2e-113	410
Gma#S17642382	Gma.23565	len=725	99	ED741283	GM_WBb0103B05		97.72	219	5	0	507	725	331	113	1e-108	394
Gma#S17642382	Gma.23565	len=725	99	ED741770	GM_WBb0103M03		96.35	219	8	0	507	725	334	116	2e-101	371
Gma#S17642382	Gma.23565	len=725	99	ED755327	GM_WBb0123J08		95.43	219	10	0	507	725	335	117	1e-96	355
Gma#S17642382	Gma.23565	len=725	99	ED759189	GM_WBb0129C19		94.63	447	24	0	27	473	838	392	0	696
Gma#S17642382	Gma.23565	len=725	99	ED766497	GM_WBb0139J14		98.17	219	4	0	507	725	358	140	6e-111	402
Gma#S17642480	Gma.26910	len=817	71	ED785588	GM_WBb0166L22	0	97.94	291	4	2	405	693	1	291	5e-130	466
Gma#S17642480	Gma.26910	len=817	71	ED780962	GM_WBb0160B03	0	96.3	216	6	2	478	693	695	482	5e-87	323
Gma#S17642480	Gma.26910	len=817	71	ED776015	GM_WBb0153A05	0	97.98	247	5	0	341	587	580	826	3e-125	450
Gma#S17642480	Gma.26910	len=817	71	ED771661	GM_WBb0146N20	0	94.83	290	12	3	341	629	741	454	4e-112	406
Gma#S17642480	Gma.26910	len=817	71	ED771493	GM_WBb0146K01	0	98.02	353	7	0	341	693	408	760	8e-172	605
Gma#S17642480	Gma.26910	len=817	71	ED728546	GM_WBb0084J20	0	95.3	234	10	1	460	693	738	506	5e-93	343
Gma#S17642480	Gma.26910	len=817	71	ED728424	GM_WBb0084H04	0	96.11	257	8	2	438	693	742	487	9e-107	389
Gma#S17642480	Gma.26910	len=817	71	CZ515667	GM_WBb0073K11	0	95.03	181	6	3	341	518	640	820	4e-69	264
Gma#S17642480	Gma.26910	len=817	71	CZ508575	GM_WBb0033H03	0	95.92	245	7	3	450	693	777	535	3e-97	357
Gma#S17642480	Gma.26910	len=817	71	ED674580	GM_WBb0004J23	0	95.14	329	10	6	369	693	800	474	8e-126	452
Gma#S17642480	Gma.26910	len=817	71	ED653976	GM_WBa0071K24	0	98.56	139	1	1	341	479	660	523	1e-65	252
Gma#S17642480	Gma.26910	len=817	71	ED650880	GM_WBa0069B20	0	96.57	350	10	2	344	693	586	239	2e-157	557
Gma#S17642480	Gma.26910	len=817	71	ED648694	GM_WBa0065H06	0	96.76	247	7	1	347	593	254	9	1e-115	418
Gma#S17642480	Gma.26910	len=817	71	ED643173	GM_WBa0055I17	0	96.45	197	4	3	498	693	727	533	1e-75	285
Gma#S17642480	Gma.26910	len=817	71	ED622038	GM_WBa0017N08	0	97.84	139	2	1	341	479	649	512	3e-63	244
Gma#S17642480	Gma.26910	len=817	71	ED621281	GM_WBa0016J04	0	94.74	247	9	4	349	592	246	1	1e-96	355
Gma#S17642480	Gma.26910	len=817	71	ED614552	GM_WBa0006H15	0	97.86	140	1	2	341	479	661	523	2e-61	238
Gma#S17642480	Gma.26910	len=817	71	ED611901	GM_WBa0002D10	0	94.63	354	9	5	341	693	627	283	6e-139	496
Gma#S17642480	Gma.26910	len=817	71	ED764847	GM_WBb0137E06	9	98.58	141	1	1	344	483	597	737	9e-67	256
Gma#S17642480	Gma.26910	len=817	71	ED650878	GM_WBa0069B19	9	96.57	350	10	2	344	693	586	239	2e-157	557
Gma#S17642480	Gma.26910	len=817	71	ED693984	GM_WBb0032H09	9	95.35	215	8	2	479	693	677	465	1e-81	305
Gma#S17642480	Gma.26910	len=817	71	ED677106	GM_WBb0008G23	11	98.6	214	3	0	379	592	765	552	2e-110	400
Gma#S17642480	Gma.26910	len=817	71	ED635307	GM_WBa0041F10	41	97.84	139	2	1	341	479	546	683	3e-63	244
Gma#S17642480	Gma.26910	len=817	71	ED636914	GM_WBa0044I01	43	99.27	137	1	0	341	477	659	523	4e-69	264
Gma#S17642480	Gma.26910	len=817	71	ED638648	GM_WBa0047P12	45	94.86	253	12	1	341	593	259	8	2e-107	391
Gma#S17642480	Gma.26910	len=817	71	ED623034	GM_WBa0019E19	45	97.84	139	2	1	341	479	658	521	3e-63	244
Gma#S17642480	Gma.26910	len=817	71	ED672799	GM_WBb0002B11	51	95	300	7	3	394	693	788	497	4e-121	436
Gma#S17642480	Gma.26910	len=817	71	ED656608	GM_WBa0076E10	54	95.08	244	11	1	350	593	247	5	2e-104	381
Gma#S17642480	Gma.26910	len=817	71	ED616891	GM_WBa0009O20	85	95.48	199	6	3	344	540	446	643	7e-80	299
Gma#S17642480	Gma.26910	len=817	71	ED747957	GM_WBb0112O11	88	96.35	192	5	2	502	693	687	498	4e-75	283
Gma#S17642480	Gma.26910	len=817	71	ED635280	GM_WBa0041E12	96	98.54	137	1	1	341	477	659	524	2e-64	248
Gma#S17642480	Gma.26910	len=817	71	ED617359	GM_WBa0010K10	131	95.65	253	10	1	341	593	261	10	4e-112	406
Gma#S17642480	Gma.26910	len=817	71	ED665773	GM_WBa0093A16	181	95.26	253	11	1	341	593	259	8	1e-109	398
Gma#S17642480	Gma.26910	len=817	71	ED634690	GM_WBa0040A22	264	94.88	254	11	2	341	593	258	6	1e-105	385
Gma#S17642480	Gma.26910	len=817	71	ED737959	GM_WBb0098A16	271	97.08	137	3	1	341	477	533	668	1e-59	232
Gma#S17642480	Gma.26910	len=817	71	ED663969	GM_WBa0089M02	283	96.36	275	8	2	393	666	858	585	2e-117	424
Gma#S17642480	Gma.26910	len=817	71	ED623602	GM_WBa0020B20	283	96.83	189	4	2	479	666	528	341	6e-74	280
Gma#S17642480	Gma.26910	len=817	71	ED724819	GM_WBb0079F01	381	94.63	354	9	5	341	693	808	464	6e-139	496
Gma#S17642480	Gma.26910	len=817	71	ED699620	GM_WBb0040J01	404	95.56	225	7	3	470	693	688	466	3e-85	317
Gma#S17642480	Gma.26910	len=817	71	ED662134	GM_WBa0085O10	406	96.95	295	8	1	399	693	816	523	3e-134	480
Gma#S17642480	Gma.26910	len=817	71	ED743913	GM_WBb0107D13	482	95.96	223	5	4	341	560	594	815	8e-92	339
Gma#S17642480	Gma.26910	len=817	71	ED760248	GM_WBb0130K14	539	95.08	244	10	2	448	690	754	512	3e-94	347
Gma#S17642480	Gma.26910	len=817	71	ED674606	GM_WBb0004K13	539	96.33	245	7	2	449	693	740	498	6e-102	373
Gma#S17642480	Gma.26910	len=817	71	ED690097	GM_WBb0026O08	611	94.71	227	11	1	362	587	815	589	3e-94	347
Gma#S17642480	Gma.26910	len=817	71	ED613066	GM_WBa0004D24	611	94.86	253	12	1	341	593	262	11	2e-107	391
Gma#S17642480	Gma.26910	len=817	71	ED653882	GM_WBa0071I15	620	96.6	353	11	1	341	693	623	272	1e-161	571
Gma#S17642480	Gma.26910	len=817	71	ED745793	GM_WBb0109N07	691	97.2	143	3	1	551	693	614	473	5e-53	210
Gma#S17642480	Gma.26910	len=817	71	ED670900	GM_WBa0103N20	696	97.81	137	1	2	341	477	658	524	1e-59	232
Gma#S17642480	Gma.26910	len=817	71	ED752755	GM_WBb0119O19	713	95.98	348	9	5	348	693	787	443	2e-144	513
Gma#S17642480	Gma.26910	len=817	71	ED655624	GM_WBa0074I11	713	96.03	353	11	2	341	693	602	253	2e-154	547
Gma#S17642480	Gma.26910	len=817	71	ED645384	GM_WBa0059G04	746	95.26	253	11	1	341	593	260	9	1e-109	398
Gma#S17642480	Gma.26910	len=817	71	ED734381	GM_WBb0092O04	1524	99.28	139	1	0	341	479	848	710	2e-70	268
Gma#S17642480	Gma.26910	len=817	71	ED615423	GM_WBa0007M18	3092	94.62	353	10	4	341	693	626	283	9e-141	502
Gma#S17642480	Gma.26910	len=817	71	ED677139	GM_WBb0008H18	6136	94.74	133	6	1	349	481	132	1	5e-50	200
Gma#S17642480	Gma.26910	len=817	71	CZ502118	GM_WBb0023I08	6688	94.92	295	13	2	400	693	834	541	2e-117	424
Gma#S17642480	Gma.26910	len=817	71	ED728018	GM_WBb0083N21	6690	97.17	353	7	3	341	693	849	500	1e-161	571
Gma#S17642480	Gma.26910	len=817	71	ED752403	GM_WBb0119G17	6704	94.92	354	16	2	341	693	828	476	2e-145	517
Gma#S17642480	Gma.26910	len=817	71	ED648688	GM_WBa0065H03	6704	96.03	353	13	1	341	693	626	275	7e-157	555
Gma#S17642480	Gma.26910	len=817	71	ED766614	GM_WBb0139M09	6710	99.15	353	3	0	341	693	47	399	0	636
Gma#S17642480	Gma.26910	len=817	71	ED713157	GM_WBb0061F07	6713	98.56	139	1	1	341	479	94	231	1e-65	252
Gma#S17642480	Gma.26910	len=817	71	ED663320	GM_WBa0087M11	6713	98.56	139	1	1	341	479	239	102	1e-65	252
Gma#S17642480	Gma.26910	len=817	71	ED706188	GM_WBb0051D01	6719	96.18	131	2	2	341	469	667	796	7e-52	206
Gma#S17642480	Gma.26910	len=817	71	ED782285	GM_WBb0161O06	6738	95.77	142	5	1	351	492	146	6	8e-58	226
Gma#S17642480	Gma.26910	len=817	71	ED707937	GM_WBb0053L03	6742	96.7	273	8	1	421	693	777	506	4e-121	436
Gma#S17642480	Gma.26910	len=817	71	ED634563	GM_WBa0039M06	7236	94.74	114	5	1	480	593	120	8	4e-41	170
Gma#S17642480	Gma.26910	len=817	71	ED745731	GM_WBb0109L24	7237	94.84	155	6	1	168	322	513	665	2e-61	238
Gma#S17642480	Gma.26910	len=817	71	ED642215	GM_WBa0053O22	7237	95.22	251	8	4	341	589	249	1	2e-101	371
Gma#S17642480	Gma.26910	len=817	71	ED706767	GM_WBb0052A04	7240	98.56	139	2	0	341	479	404	542	6e-68	260
Gma#S17642480	Gma.26910	len=817	71	ED626923	GM_WBa0025D22	7241	95.14	247	11	1	347	593	253	8	4e-106	387
Gma#S17642480	Gma.26910	len=817	71	ED653799	GM_WBa0071G15		94.62	353	10	4	341	693	614	271	9e-141	502
Gma#S17642480	Gma.26910	len=817	71	ED672494	GM_WBb0001K13		94.95	218	6	5	479	693	703	488	6e-74	280
Gma#S17642492	Gma.26939	len=791	10	CZ526971	GM_WBb0145C16	0	95.5	111	5	0	529	639	68	178	4e-44	180
Gma#S17642492	Gma.26939	len=791	10	ED750921	GM_WBb0117F11	0	99.54	434	2	0	236	669	671	238	0	678
Gma#S17642492	Gma.26939	len=791	10	ED746564	GM_WBb0110N24	0	98.32	297	2	3	236	529	446	742	8e-98	359
Gma#S17642492	Gma.26939	len=791	10	ED668681	GM_WBa0098O09	0	99.76	423	1	0	236	658	432	854	0	664
Gma#S17642492	Gma.26939	len=791	10	ED667172	GM_WBa0095G18	0	99.44	354	2	0	236	589	432	785	4e-146	519
Gma#S17642492	Gma.26939	len=791	10	ED661477	GM_WBa0084N03	0	99.66	295	1	0	236	530	432	726	2e-113	410
Gma#S17642492	Gma.26939	len=791	10	ED655513	GM_WBa0074F09	0	99.76	422	1	0	236	657	432	853	0	662
Gma#S17642492	Gma.26939	len=791	10	ED636524	GM_WBa0043L16	0	98.65	223	3	0	447	669	477	255	1e-115	418
Gma#S17642492	Gma.26939	len=791	10	ED627365	GM_WBa0026A18	0	98.63	364	5	0	236	599	432	795	6e-145	515
Gma#S17642492	Gma.26939	len=791	10	ED788445	GM_WBb0170L11	6136	98.62	435	5	1	236	669	678	244	0	640
Gma#S17642500	Gma.29995	len=841	49	ED758803	GM_WBb0128J19	0	95.37	497	23	0	47	543	1	497	0	803
Gma#S17642500	Gma.29995	len=841	49	ED729744	GM_WBb0086E22	0	94.78	786	39	2	50	833	1	786	0	1219
Gma#S17642500	Gma.29995	len=841	49	ED644589	GM_WBa0057P22	0	94.8	596	31	0	1	596	596	1	0	936
Gma#S17642500	Gma.29995	len=841	49	ED632375	GM_WBa0035A09	0	97.48	596	15	0	1	596	596	1	0	1063
Gma#S17642500	Gma.29995	len=841	49	ED629237	GM_WBa0029A18	0	94.64	597	32	0	1	597	243	839	0	930
Gma#S17642500	Gma.29995	len=841	49	ED627906	GM_WBa0026P14	0	94.63	596	32	0	1	596	596	1	0	928
Gma#S17642500	Gma.29995	len=841	49	ED619435	GM_WBa0013L08	0	95.97	596	24	0	1	596	596	1	0	991
Gma#S17642500	Gma.29995	len=841	49	ED616306	GM_WBa0009B05	0	94.97	596	30	0	1	596	596	1	0	944
Gma#S17642500	Gma.29995	len=841	49	ED614042	GM_WBa0005M07	0	95.47	596	27	0	1	596	596	1	0	967
Gma#S17642500	Gma.29995	len=841	49	ED639850	GM_WBa0049P05	5	95.97	745	29	1	15	758	745	1	0	1231
Gma#S17642500	Gma.29995	len=841	49	ED625287	GM_WBa0022L10	9	94.69	697	35	2	1	695	50	746	0	1072
Gma#S17642500	Gma.29995	len=841	49	ED621190	GM_WBa0016H03	53	95.3	596	28	0	1	596	596	1	0	959
Gma#S17642500	Gma.29995	len=841	49	ED644226	GM_WBa0057G15	60	94.74	760	38	2	1	758	760	1	0	1174
Gma#S17642500	Gma.29995	len=841	49	ED635861	GM_WBa0042G18	74	95.3	596	28	0	1	596	596	1	0	959
Gma#S17642500	Gma.29995	len=841	49	ED629856	GM_WBa0029P08	96	94.79	595	30	1	1	594	597	3	0	926
Gma#S17642500	Gma.29995	len=841	49	ED753752	GM_WBb0121F20	127	94.59	721	37	2	74	792	1	721	0	1106
Gma#S17642500	Gma.29995	len=841	49	ED756974	GM_WBb0125N23	142	95.47	464	21	0	78	541	13	476	0	753
Gma#S17642500	Gma.29995	len=841	49	ED670479	GM_WBa0103C20	142	94.8	596	31	0	1	596	596	1	0	936
Gma#S17642500	Gma.29995	len=841	49	ED777606	GM_WBb0155E13	164	94.55	550	29	1	49	597	3	552	0	844
Gma#S17642500	Gma.29995	len=841	49	ED728989	GM_WBb0085E02	243	95.23	587	27	1	47	632	1	587	0	934
Gma#S17642500	Gma.29995	len=841	49	ED685986	GM_WBb0020P15	265	95.15	495	23	1	171	664	555	61	0	783
Gma#S17642500	Gma.29995	len=841	49	ED684866	GM_WBb0019G20	265	95.15	495	23	1	171	664	529	35	0	783
Gma#S17642500	Gma.29995	len=841	49	ED640324	GM_WBa0050L02	287	95.99	598	23	1	1	597	598	1	0	987
Gma#S17642500	Gma.29995	len=841	49	ED627086	GM_WBa0025I24	391	94.97	596	29	1	1	596	595	1	0	936
Gma#S17642500	Gma.29995	len=841	49	ED642430	GM_WBa0054E20	394	95.47	596	27	0	1	596	596	1	0	967
Gma#S17642500	Gma.29995	len=841	49	ED669404	GM_WBa0100J19	464	94.63	596	32	0	1	596	596	1	0	928
Gma#S17642500	Gma.29995	len=841	49	ED665826	GM_WBa0093C02	480	94.8	596	31	0	1	596	596	1	0	936
Gma#S17642500	Gma.29995	len=841	49	ED637280	GM_WBa0045D05	518	94.63	670	35	1	3	671	53	722	0	1035
Gma#S17642500	Gma.29995	len=841	49	ED788369	GM_WBb0170J20	519	94.83	696	35	1	1	695	699	4	0	1086
Gma#S17642500	Gma.29995	len=841	49	ED634591	GM_WBa0039N11	519	94.86	564	29	0	1	564	50	613	0	888
Gma#S17642500	Gma.29995	len=841	49	ED744498	GM_WBb0108B08	620	94.59	518	26	2	318	833	770	253	0	791
Gma#S17642500	Gma.29995	len=841	49	ED642432	GM_WBa0054E21	620	94.51	819	44	1	1	818	38	856	0	1261
Gma#S17642500	Gma.29995	len=841	49	ED659247	GM_WBa0080K11	915	94.8	596	31	0	1	596	596	1	0	936
Gma#S17642500	Gma.29995	len=841	49	ED612218	GM_WBa0002M24	1137	94.54	678	36	1	1	677	38	715	0	1043
Gma#S17642500	Gma.29995	len=841	49	ED627716	GM_WBa0026K18	1204	95.57	542	24	0	55	596	542	1	0	884
Gma#S17642500	Gma.29995	len=841	49	ED618272	GM_WBa0011P21	2084	94.64	578	31	0	1	578	590	13	0	900
Gma#S17642500	Gma.29995	len=841	49	ED792336	GM_WBb0176B23	6300	95.06	607	28	2	47	651	1	607	0	950
Gma#S17642500	Gma.29995	len=841	49	ED698633	GM_WBb0039C22	6696	94.7	698	35	2	57	752	1	698	0	1074
Gma#S17642500	Gma.29995	len=841	49	ED612203	GM_WBa0002M14	7212	94.68	583	31	0	1	583	596	14	0	910
Gma#S17642500	Gma.29995	len=841	49	ED758069	GM_WBb0127I05	7232	94.94	711	35	1	1	710	713	3	0	1116
Gma#S17642500	Gma.29995	len=841	49	ED663856	GM_WBa0089G03	7237	95.77	591	25	0	1	591	50	640	0	973
Gma#S17642500	Gma.29995	len=841	49	ED650248	GM_WBa0067O08	7237	95.77	591	25	0	1	591	51	641	0	973
Gma#S17642500	Gma.29995	len=841	49	ED636457	GM_WBa0043J14		95.1	653	30	2	1	651	51	703	0	1025
Gma#S17642500	Gma.29995	len=841	49	ED639605	GM_WBa0049I04		95.4	544	25	0	53	596	544	1	0	880
Gma#S17642500	Gma.29995	len=841	49	ED641151	GM_WBa0052C05		94.51	583	32	0	1	583	596	14	0	902
Gma#S17642500	Gma.29995	len=841	49	ED666240	GM_WBa0093L08		97.44	626	13	3	128	750	630	5	0	1090
Gma#S17642500	Gma.29995	len=841	49	ED696879	GM_WBb0036K07		95.4	565	24	2	65	627	1	565	0	898
Gma#S17642500	Gma.29995	len=841	49	ED705054	GM_WBb0049I15		94.86	545	28	0	1	545	718	174	0	858
Gma#S17642500	Gma.29995	len=841	49	ED705063	GM_WBb0049I21		94.81	540	28	0	6	545	726	187	0	848
Gma#S17642517	Gma.26621	len=722	1	ED718895	GM_WBb0070E16	0	100	195	0	0	469	663	738	544	3e-106	387
Gma#S17642526	Gma.7248	len=741	78	ED790116	GM_WBb0173A21	0	95.62	388	17	0	349	736	596	209	0	634
Gma#S17642526	Gma.7248	len=741	78	ED772888	GM_WBb0148K14	0	95.64	390	17	0	349	738	612	223	0	638
Gma#S17642526	Gma.7248	len=741	78	CZ512032	GM_WBb0060I09	0	95.19	395	19	0	342	736	667	273	3e-180	632
Gma#S17642526	Gma.7248	len=741	78	ED703822	GM_WBb0047K21	0	95.36	388	18	0	349	736	191	578	2e-178	626
Gma#S17642526	Gma.7248	len=741	78	ED696526	GM_WBb0036C09	0	95.32	491	22	1	247	736	50	540	0	783
Gma#S17642526	Gma.7248	len=741	78	ED691450	GM_WBb0028O18	0	95.1	388	19	0	349	736	166	553	5e-176	618
Gma#S17642526	Gma.7248	len=741	78	ED664434	GM_WBa0090K14	0	95.1	388	19	0	349	736	203	590	5e-176	618
Gma#S17642526	Gma.7248	len=741	78	ED663567	GM_WBa0088H14	0	95.1	388	17	1	349	736	38	423	3e-174	613
Gma#S17642526	Gma.7248	len=741	78	ED659992	GM_WBa0081P22	0	95.6	409	16	2	330	736	5	413	0	652
Gma#S17642526	Gma.7248	len=741	78	ED649516	GM_WBa0066M11	0	95.6	409	16	2	330	736	5	413	0	652
Gma#S17642526	Gma.7248	len=741	78	ED649368	GM_WBa0066I10	0	95.36	388	18	0	349	736	38	425	2e-178	626
Gma#S17642526	Gma.7248	len=741	78	ED648913	GM_WBa0065M17	0	95.62	411	16	2	330	738	5	415	0	656
Gma#S17642526	Gma.7248	len=741	78	ED648868	GM_WBa0065L18	0	95.88	388	16	0	349	736	304	691	0	642
Gma#S17642526	Gma.7248	len=741	78	ED645806	GM_WBa0060B24	0	95.1	388	19	0	349	736	220	607	5e-176	618
Gma#S17642526	Gma.7248	len=741	78	ED638412	GM_WBa0047I03	0	95.1	388	19	0	349	736	219	606	5e-176	618
Gma#S17642526	Gma.7248	len=741	78	ED618347	GM_WBa0012B18	0	94.55	587	32	0	148	734	8	594	0	910
Gma#S17642526	Gma.7248	len=741	78	ED618313	GM_WBa0012A22	0	94.55	587	32	0	148	734	8	594	0	910
Gma#S17642526	Gma.7248	len=741	78	ED614563	GM_WBa0006H20	0	95.16	413	18	2	326	736	9	421	0	644
Gma#S17642526	Gma.7248	len=741	78	ED613790	GM_WBa0005G07	0	95.62	388	17	0	349	736	40	427	0	634
Gma#S17642526	Gma.7248	len=741	78	ED696521	GM_WBb0036C06	10	95.62	388	17	0	349	736	180	567	0	634
Gma#S17642526	Gma.7248	len=741	78	ED665469	GM_WBa0092I19	32	94.71	416	20	2	323	736	1	416	0	634
Gma#S17642526	Gma.7248	len=741	78	ED758856	GM_WBb0128K24	45	95.62	388	17	0	349	736	172	559	0	634
Gma#S17642526	Gma.7248	len=741	78	ED711784	GM_WBb0059F08	45	95.62	388	17	0	349	736	611	224	0	634
Gma#S17642526	Gma.7248	len=741	78	ED721275	GM_WBb0073N17	55	95.48	465	19	2	267	730	82	545	0	739
Gma#S17642526	Gma.7248	len=741	78	ED611307	GM_WBa0001C04	55	95.14	391	18	1	349	738	37	427	2e-175	617
Gma#S17642526	Gma.7248	len=741	78	ED695912	GM_WBb0035E11	55	95.1	388	19	0	349	736	191	578	5e-176	618
Gma#S17642526	Gma.7248	len=741	78	ED697536	GM_WBb0037J18	55	95.1	388	19	0	349	736	600	213	5e-176	618
Gma#S17642526	Gma.7248	len=741	78	ED744838	GM_WBb0108I16	57	95.1	388	19	0	349	736	192	579	5e-176	618
Gma#S17642526	Gma.7248	len=741	78	ED732981	GM_WBb0090N12	80	95.62	388	17	0	349	736	191	578	0	634
Gma#S17642526	Gma.7248	len=741	78	ED617487	GM_WBa0010N11	80	95.62	388	17	0	349	736	36	423	0	634
Gma#S17642526	Gma.7248	len=741	78	ED691882	GM_WBb0029I05	80	95.62	388	17	0	349	736	612	225	0	634
Gma#S17642526	Gma.7248	len=741	78	ED779779	GM_WBb0158G14	91	95.1	388	19	0	349	736	613	226	5e-176	618
Gma#S17642526	Gma.7248	len=741	78	ED668571	GM_WBa0098K22	113	95.62	388	17	0	349	736	40	427	0	634
Gma#S17642526	Gma.7248	len=741	78	ED667087	GM_WBa0095E08	138	94.66	412	21	1	326	736	4	415	0	634
Gma#S17642526	Gma.7248	len=741	78	CZ518259	GM_WBb0079A09	175	95.36	388	18	0	349	736	236	623	2e-178	626
Gma#S17642526	Gma.7248	len=741	78	CZ508042	GM_WBb0050J06	181	95.1	388	19	0	349	736	645	258	5e-176	618
Gma#S17642526	Gma.7248	len=741	78	ED723359	GM_WBb0077D17	227	94.55	569	28	3	169	736	1	567	0	858
Gma#S17642526	Gma.7248	len=741	78	ED763818	GM_WBb0135L14	233	94.55	569	30	1	169	736	1	569	0	874
Gma#S17642526	Gma.7248	len=741	78	ED754868	GM_WBb0122P05	233	94.55	569	30	1	169	736	1	569	0	874
Gma#S17642526	Gma.7248	len=741	78	ED776094	GM_WBb0153C09	237	95.62	388	17	0	349	736	196	583	0	634
Gma#S17642526	Gma.7248	len=741	78	ED627136	GM_WBa0025K10	237	96.8	406	12	1	330	734	5	410	0	694
Gma#S17642526	Gma.7248	len=741	78	CZ522229	GM_WBb0081N12	237	95.62	388	17	0	349	736	234	621	0	634
Gma#S17642526	Gma.7248	len=741	78	ED757637	GM_WBb0126N14	237	95.36	388	18	0	349	736	570	183	2e-178	626
Gma#S17642526	Gma.7248	len=741	78	ED789693	GM_WBb0172H01	252	95.36	388	18	0	349	736	194	581	2e-178	626
Gma#S17642526	Gma.7248	len=741	78	ED667151	GM_WBa0095G03	265	96.12	412	14	2	326	735	1	412	0	674
Gma#S17642526	Gma.7248	len=741	78	ED671519	GM_WBa0104O22	309	95.45	396	17	1	343	737	1	396	0	634
Gma#S17642526	Gma.7248	len=741	78	ED787293	GM_WBb0169C02	365	95.1	388	19	0	349	736	613	226	5e-176	618
Gma#S17642526	Gma.7248	len=741	78	ED784204	GM_WBb0164N14	396	95.38	390	16	2	232	620	36	424	8e-175	615
Gma#S17642526	Gma.7248	len=741	78	ED762489	GM_WBb0133N04	399	95.1	388	19	0	349	736	191	578	5e-176	618
Gma#S17642526	Gma.7248	len=741	78	ED709994	GM_WBb0056L03	438	95.1	388	19	0	349	736	593	206	5e-176	618
Gma#S17642526	Gma.7248	len=741	78	ED740057	GM_WBb0101C17	518	94.52	456	22	2	274	728	294	747	0	692
Gma#S17642526	Gma.7248	len=741	78	ED761674	GM_WBb0132L02	574	95.36	388	18	0	349	736	576	189	2e-178	626
Gma#S17642526	Gma.7248	len=741	78	ED767347	GM_WBb0140N06	620	95.1	388	19	0	349	736	164	551	5e-176	618
Gma#S17642526	Gma.7248	len=741	78	ED669410	GM_WBa0100K04	651	95.1	388	17	1	349	736	40	425	3e-174	613
Gma#S17642526	Gma.7248	len=741	78	ED720317	GM_WBb0072G17	714	95.62	388	17	0	349	736	614	227	0	634
Gma#S17642526	Gma.7248	len=741	78	ED715756	GM_WBb0065E09	865	94.7	434	21	2	305	736	660	227	0	662
Gma#S17642526	Gma.7248	len=741	78	ED720335	GM_WBb0072H04	1027	95.62	388	17	0	349	736	191	578	0	634
Gma#S17642526	Gma.7248	len=741	78	ED667299	GM_WBa0095L10	1027	94.89	411	19	2	330	738	5	415	3e-180	632
Gma#S17642526	Gma.7248	len=741	78	CZ502451	GM_WBb0024K14	1137	95.1	388	19	0	349	736	227	614	5e-176	618
Gma#S17642526	Gma.7248	len=741	78	ED646578	GM_WBa0061P20	1436	95.35	409	17	2	330	736	5	413	0	644
Gma#S17642526	Gma.7248	len=741	78	ED747605	GM_WBb0112G09	1888	95.36	388	18	0	349	736	614	227	2e-178	626
Gma#S17642526	Gma.7248	len=741	78	ED675451	GM_WBb0005N22	4025	95.1	388	19	0	349	736	178	565	5e-176	618
Gma#S17642526	Gma.7248	len=741	78	ED784028	GM_WBb0164J05	6136	95.1	388	19	0	349	736	589	202	5e-176	618
Gma#S17642526	Gma.7248	len=741	78	ED744054	GM_WBb0107G18	6688	95.34	386	18	0	349	734	603	218	3e-177	622
Gma#S17642526	Gma.7248	len=741	78	CZ515880	GM_WBb0083L07	6690	96.47	453	14	1	286	736	634	182	0	765
Gma#S17642526	Gma.7248	len=741	78	ED650224	GM_WBa0067N18	6692	95.56	405	17	1	333	736	1	405	0	652
Gma#S17642526	Gma.7248	len=741	78	ED640531	GM_WBa0051A12	6696	95.36	388	18	0	349	736	37	424	2e-178	626
Gma#S17642526	Gma.7248	len=741	78	ED768072	GM_WBb0141N20	7203	95.12	389	18	1	349	736	191	579	3e-174	613
Gma#S17642526	Gma.7248	len=741	78	ED742195	GM_WBb0104H24	7241	94.96	417	15	6	330	741	568	153	3e-174	613
Gma#S17642526	Gma.7248	len=741	78	ED631167	GM_WBa0032D23		94.87	409	19	2	330	736	5	413	5e-179	628
Gma#S17642526	Gma.7248	len=741	78	ED641043	GM_WBa0051P13		95.37	389	17	1	349	736	218	606	1e-176	620
Gma#S17642526	Gma.7248	len=741	78	ED649319	GM_WBa0066H04		95.88	388	16	0	349	736	219	606	0	642
Gma#S17642526	Gma.7248	len=741	78	ED668600	GM_WBa0098L22		95.62	388	17	0	349	736	40	427	0	634
Gma#S17642526	Gma.7248	len=741	78	ED683044	GM_WBb0016O11		95.36	388	18	0	349	736	598	211	2e-178	626
Gma#S17642526	Gma.7248	len=741	78	ED688481	GM_WBb0024J23		95.36	388	18	0	349	736	631	244	2e-178	626
Gma#S17642526	Gma.7248	len=741	78	CZ511992	GM_WBb0060I13		95.74	376	16	0	361	736	648	273	5e-176	618
Gma#S17642526	Gma.7248	len=741	78	ED780202	GM_WBb0158P14		95.36	388	18	0	349	736	192	579	2e-178	626
Gma#S17642526	Gma.7248	len=741	78	ED780241	GM_WBb0159A12		95.1	388	19	0	349	736	614	227	5e-176	618
Gma#S17642536	Gma.11667	len=800	26	ED669142	GM_WBa0099O16	0	100	229	0	0	572	800	1	229	2e-126	454
Gma#S17642536	Gma.11667	len=800	26	ED662238	GM_WBa0086B04	0	99.63	546	2	0	1	546	546	1	0	1066
Gma#S17642536	Gma.11667	len=800	26	ED657374	GM_WBa0077I12	0	100	225	0	0	576	800	1	225	5e-124	446
Gma#S17642536	Gma.11667	len=800	26	ED779938	GM_WBb0158J22	1	99.55	661	2	1	1	660	661	1	0	1279
Gma#S17642536	Gma.11667	len=800	26	ED633497	GM_WBa0037A07	1	99.55	221	0	1	581	800	21	241	7e-117	422
Gma#S17642536	Gma.11667	len=800	26	ED638043	GM_WBa0046L24	1	100	227	0	0	574	800	1	227	3e-125	450
Gma#S17642536	Gma.11667	len=800	26	ED644749	GM_WBa0058E22	1	99.28	556	2	2	1	554	556	1	0	1055
Gma#S17642536	Gma.11667	len=800	26	ED657771	GM_WBa0078C14	1	99.65	567	2	0	1	567	567	1	0	1108
Gma#S17642536	Gma.11667	len=800	26	ED727936	GM_WBb0083M03	1	99.59	491	2	0	1	491	491	1	0	957
Gma#S17642536	Gma.11667	len=800	26	ED751402	GM_WBb0118A10	1	100	256	0	0	545	800	1	256	1e-142	507
Gma#S17642536	Gma.11667	len=800	26	ED759602	GM_WBb0129M03	1	99.77	429	1	0	372	800	798	370	0	842
Gma#S17642536	Gma.11667	len=800	26	CZ504356	GM_WBb0001P08	1068	100	83	0	0	718	800	214	296	2e-39	165
Gma#S17642536	Gma.11667	len=800	26	ED634379	GM_WBa0039E04		99.65	567	2	0	1	567	567	1	0	1108
Gma#S17642536	Gma.11667	len=800	26	ED636936	GM_WBa0044I13		95.79	95	4	0	574	668	1	95	6e-37	157
Gma#S17642536	Gma.11667	len=800	26	ED642335	GM_WBa0054C12		99.64	559	2	0	1	559	559	1	0	1092
Gma#S17642536	Gma.11667	len=800	26	ED643142	GM_WBa0055H22		99.65	567	2	0	1	567	567	1	0	1108
Gma#S17642536	Gma.11667	len=800	26	ED645035	GM_WBa0058M10		100	222	0	0	579	800	1	222	3e-122	440
Gma#S17642536	Gma.11667	len=800	26	ED646397	GM_WBa0061J16		99.47	564	2	1	1	563	569	6	0	1086
Gma#S17642536	Gma.11667	len=800	26	ED647426	GM_WBa0063H14		99.28	556	4	0	1	556	556	1	0	1070
Gma#S17642536	Gma.11667	len=800	26	ED668531	GM_WBa0098J14		99.65	567	2	0	1	567	567	1	0	1108
Gma#S17642536	Gma.11667	len=800	26	ED669462	GM_WBa0100N11		94.57	460	25	0	69	528	460	1	0	714
Gma#S17642536	Gma.11667	len=800	26	ED670813	GM_WBa0103L12		99.47	562	2	1	1	561	569	8	0	1082
Gma#S17642536	Gma.11667	len=800	26	ED738239	GM_WBb0098H10		99.6	499	2	0	1	499	499	1	0	973
Gma#S17642536	Gma.11667	len=800	26	ED752360	GM_WBb0119F18		100	295	0	0	506	800	1	295	8e-166	585
Gma#S17642536	Gma.11667	len=800	26	ED781396	GM_WBb0160K12		100	295	0	0	506	800	1	295	8e-166	585
Gma#S17642536	Gma.11667	len=800	26	ED785583	GM_WBb0166L19		100	134	0	0	667	800	1	134	9e-70	266
Gma#S17642544	Gma.11932	len=816	14	ED650391	GM_WBa0068C10	0	98.74	398	2	3	418	813	397	1	0	684
Gma#S17642544	Gma.11932	len=816	14	ED643941	GM_WBa0056O22	0	99.44	710	2	2	108	816	714	6	0	1271
Gma#S17642544	Gma.11932	len=816	14	ED664869	GM_WBa0091G12	1	99.76	817	0	2	1	816	821	6	0	1457
Gma#S17642544	Gma.11932	len=816	14	ED634218	GM_WBa0038N09	1	99.75	808	0	2	1	807	823	17	0	1439
Gma#S17642544	Gma.11932	len=816	14	ED636513	GM_WBa0043L07	1	99.4	672	1	3	147	816	676	6	0	1187
Gma#S17642544	Gma.11932	len=816	14	ED649987	GM_WBa0067I04	1	99.34	452	1	2	351	801	451	1	0	767
Gma#S17642544	Gma.11932	len=816	14	ED651211	GM_WBa0069K22	1	99.74	779	0	2	39	816	783	6	0	1423
Gma#S17642544	Gma.11932	len=816	14	ED663755	GM_WBa0089B21	1	99.33	750	3	2	68	816	754	6	0	1342
Gma#S17642544	Gma.11932	len=816	14	ED647230	GM_WBa0063C08		99.75	794	0	2	24	816	793	1	0	1453
Gma#S17642544	Gma.11932	len=816	14	ED653468	GM_WBa0070O03		99.61	775	1	2	43	816	779	6	0	1407
Gma#S17642544	Gma.11932	len=816	14	ED654734	GM_WBa0073A11		99.71	688	0	2	120	806	687	1	0	1243
Gma#S17642544	Gma.11932	len=816	14	ED656446	GM_WBa0076A01		99.01	503	1	4	305	804	502	1	0	837
Gma#S17642544	Gma.11932	len=816	14	ED661629	GM_WBa0085B18		99.6	756	0	3	40	793	755	1	0	1362
Gma#S17642544	Gma.11932	len=816	14	ED670906	GM_WBa0103N23		99.04	416	4	0	401	816	421	6	0	751
Gma#S17642650	Gma.2842	len=491	1	ED617972	GM_WBa0011I18	1274	100	150	0	0	152	301	151	2	2e-79	297
Gma#S17642667	Gma.29535	len=560	52	ED738913	GM_WBb0099G11	0	95.28	106	5	0	452	557	13	118	3e-41	170
Gma#S17642667	Gma.29535	len=560	52	ED732819	GM_WBb0090K02	0	95.54	112	4	1	249	359	629	740	2e-42	174
Gma#S17642667	Gma.29535	len=560	52	ED729765	GM_WBb0086F09	0	95.37	108	5	0	453	560	835	728	2e-42	174
Gma#S17642667	Gma.29535	len=560	52	ED707123	GM_WBb0052I09	0	95.54	112	4	1	249	359	456	567	2e-42	174
Gma#S17642667	Gma.29535	len=560	52	ED688540	GM_WBb0024L04	0	94.72	246	13	0	249	494	308	63	1e-105	385
Gma#S17642667	Gma.29535	len=560	52	ED679939	GM_WBb0012I17	0	95.21	313	14	1	249	560	727	415	2e-138	494
Gma#S17642667	Gma.29535	len=560	52	ED662613	GM_WBa0086K21	0	95.45	110	4	1	249	357	301	410	3e-41	170
Gma#S17642667	Gma.29535	len=560	52	ED652804	GM_WBa0069M17	0	94.89	176	8	1	7	181	174	349	6e-61	236
Gma#S17642667	Gma.29535	len=560	52	ED648179	GM_WBa0064K07	0	95.04	282	13	1	280	560	776	495	2e-122	440
Gma#S17642667	Gma.29535	len=560	52	ED645117	GM_WBa0058O14	0	96.36	110	3	1	249	357	518	627	1e-43	178
Gma#S17642667	Gma.29535	len=560	52	ED635692	GM_WBa0042A08	0	94.77	172	9	0	10	181	155	326	6e-61	236
Gma#S17642667	Gma.29535	len=560	52	ED632261	GM_WBa0034N06	0	95.45	110	4	1	249	357	554	663	3e-41	170
Gma#S17642667	Gma.29535	len=560	52	ED629925	GM_WBa0030B03	0	94.64	112	5	1	249	359	300	411	4e-40	167
Gma#S17642667	Gma.29535	len=560	52	ED612038	GM_WBa0002H17	0	96.12	103	3	1	249	350	555	657	2e-39	165
Gma#S17642667	Gma.29535	len=560	52	ED611875	GM_WBa0002C19	0	95.54	112	4	1	249	359	643	532	2e-42	174
Gma#S17642667	Gma.29535	len=560	52	ED685420	GM_WBb0020D08	6	96.38	138	5	0	44	181	713	576	8e-48	192
Gma#S17642667	Gma.29535	len=560	52	ED614705	GM_WBa0006L04	6	94.77	172	9	0	10	181	293	464	1e-58	228
Gma#S17642667	Gma.29535	len=560	52	ED659990	GM_WBa0081P21	6	94.77	172	9	0	10	181	294	465	1e-58	228
Gma#S17642667	Gma.29535	len=560	52	CZ508757	GM_WBb0064K07	8	95.45	110	4	1	249	357	214	105	3e-41	170
Gma#S17642667	Gma.29535	len=560	52	CZ510138	GM_WBb0066E17	35	95.71	163	6	1	250	411	213	51	4e-68	260
Gma#S17642667	Gma.29535	len=560	52	ED641695	GM_WBa0053A09	45	94.89	176	9	0	6	181	329	154	2e-63	244
Gma#S17642667	Gma.29535	len=560	52	CZ517975	GM_WBb0068M18	88	95.45	110	4	1	249	357	402	511	3e-41	170
Gma#S17642667	Gma.29535	len=560	52	ED782340	GM_WBb0161P11	92	95.45	110	4	1	249	357	588	479	3e-41	170
Gma#S17642667	Gma.29535	len=560	52	ED626604	GM_WBa0024L05	92	95.37	108	4	1	251	357	553	660	4e-40	167
Gma#S17642667	Gma.29535	len=560	52	ED686910	GM_WBb0022E24	100	95.45	110	4	1	249	357	566	457	3e-41	170
Gma#S17642667	Gma.29535	len=560	52	ED786013	GM_WBb0167F11	101	94.87	312	16	0	249	560	329	18	6e-138	492
Gma#S17642667	Gma.29535	len=560	52	ED716485	GM_WBb0066F09	101	95.54	112	4	1	249	359	19	130	2e-42	174
Gma#S17642667	Gma.29535	len=560	52	ED614609	GM_WBa0006I21	129	96.12	103	3	1	249	350	303	405	2e-39	165
Gma#S17642667	Gma.29535	len=560	52	ED724823	GM_WBb0079F03	131	96	100	4	0	260	359	687	588	4e-40	167
Gma#S17642667	Gma.29535	len=560	52	ED745892	GM_WBb0109P11	157	96.43	112	3	1	249	359	477	588	7e-45	182
Gma#S17642667	Gma.29535	len=560	52	ED635537	GM_WBa0041L23	164	94.64	112	5	1	249	359	671	560	4e-40	167
Gma#S17642667	Gma.29535	len=560	52	CZ526627	GM_WBb0126L12	308	95.45	110	4	1	249	357	795	686	3e-41	170
Gma#S17642667	Gma.29535	len=560	52	ED624969	GM_WBa0022D21	322	96.78	311	10	0	250	560	692	382	1e-151	537
Gma#S17642667	Gma.29535	len=560	52	ED671786	GM_WBa0105H20	416	94.64	112	5	1	249	359	545	656	4e-40	167
Gma#S17642667	Gma.29535	len=560	52	ED675982	GM_WBb0006L14	448	98	100	1	1	261	359	479	380	2e-42	174
Gma#S17642667	Gma.29535	len=560	52	ED786477	GM_WBb0167P09	480	94.86	311	16	0	250	560	762	452	2e-137	490
Gma#S17642667	Gma.29535	len=560	52	ED648142	GM_WBa0064J10	531	94.64	168	9	0	14	181	307	474	1e-58	228
Gma#S17642667	Gma.29535	len=560	52	ED642440	GM_WBa0054F01	531	94.64	168	9	0	14	181	308	475	1e-58	228
Gma#S17642667	Gma.29535	len=560	52	ED776058	GM_WBb0153B11	823	95.41	283	13	0	249	531	284	2	8e-128	458
Gma#S17642667	Gma.29535	len=560	52	ED635158	GM_WBa0041B06	831	95.45	110	4	1	249	357	547	656	3e-41	170
Gma#S17642667	Gma.29535	len=560	52	ED684438	GM_WBb0018N12	925	95.41	109	4	1	249	356	193	85	1e-40	168
Gma#S17642667	Gma.29535	len=560	52	ED635695	GM_WBa0042A12	1199	95.54	112	4	1	249	359	555	666	2e-42	174
Gma#S17642667	Gma.29535	len=560	52	CZ512617	GM_WBb0038K22	1392	95.54	112	4	1	249	359	658	769	2e-42	174
Gma#S17642667	Gma.29535	len=560	52	CZ505862	GM_WBb0017N12	2306	95.5	111	4	1	249	358	239	129	7e-42	172
Gma#S17642667	Gma.29535	len=560	52	ED741314	GM_WBb0103B21	2833	95.45	110	4	1	249	357	626	517	3e-41	170
Gma#S17642667	Gma.29535	len=560	52	ED624187	GM_WBa0020P09	6705	94.64	112	5	1	249	359	303	414	4e-40	167
Gma#S17642667	Gma.29535	len=560	52	ED665856	GM_WBa0093C17	6708	94.64	112	5	1	249	359	554	665	4e-40	167
Gma#S17642667	Gma.29535	len=560	52	ED767062	GM_WBb0140G22	7241	94.55	312	17	0	249	560	292	603	1e-135	484
Gma#S17642667	Gma.29535	len=560	52	ED619541	GM_WBa0013N20		96.36	110	3	1	249	357	544	653	1e-43	178
Gma#S17642667	Gma.29535	len=560	52	BH405499	GM_WBa0042C07		94.77	172	9	0	10	181	154	325	6e-61	236
Gma#S17642667	Gma.29535	len=560	52	ED656443	GM_WBa0075P20		95.45	110	4	1	249	357	543	652	3e-41	170
Gma#S17642667	Gma.29535	len=560	52	ED663844	GM_WBa0089F11		95.41	109	4	1	249	356	534	642	1e-40	168
Gma#S17642745	Gma.6881	len=721	1	ED778536	GM_WBb0156J02	0	94.55	257	11	3	464	717	485	741	3e-103	377
Gma#S17642800	Gma.26615	len=747	19	ED648804	GM_WBa0065K03	0	96.33	463	15	2	276	736	826	364	0	694
Gma#S17642800	Gma.26615	len=747	19	ED647076	GM_WBa0062N23	0	94.79	365	11	1	264	628	674	318	4e-164	579
Gma#S17642800	Gma.26615	len=747	19	ED643510	GM_WBa0056B21	0	95.14	659	20	5	1	657	667	19	0	993
Gma#S17642800	Gma.26615	len=747	19	CZ513251	GM_WBb0061G14	23	95.26	654	21	3	5	657	53	697	0	1007
Gma#S17642800	Gma.26615	len=747	19	ED781951	GM_WBb0161G24	32	95.12	328	16	0	264	591	240	567	2e-147	523
Gma#S17642800	Gma.26615	len=747	19	ED769071	GM_WBb0143D20	32	95.02	622	23	2	36	657	139	752	0	950
Gma#S17642800	Gma.26615	len=747	19	ED713604	GM_WBb0061P11	40	94.85	485	21	4	264	745	251	734	0	658
Gma#S17642800	Gma.26615	len=747	19	ED706133	GM_WBb0051B19	43	94.63	540	20	3	5	543	590	59	0	829
Gma#S17642800	Gma.26615	len=747	19	ED681745	GM_WBb0015A19	56	96.14	544	13	2	1	544	551	16	0	908
Gma#S17642800	Gma.26615	len=747	19	ED780342	GM_WBb0159D03	94	95.25	463	20	2	264	725	6	467	0	660
Gma#S17642800	Gma.26615	len=747	19	ED709037	GM_WBb0055E10	96	94.69	433	15	2	1	433	196	620	0	672
Gma#S17642800	Gma.26615	len=747	19	ED661865	GM_WBa0085H12	102	97.12	278	7	1	316	592	602	879	3e-134	480
Gma#S17642800	Gma.26615	len=747	19	ED742677	GM_WBb0105F03	156	95.98	398	7	2	26	423	40	428	0	660
Gma#S17642800	Gma.26615	len=747	19	ED656826	GM_WBa0076J24	281	95.04	524	17	3	1	523	522	7	0	821
Gma#S17642800	Gma.26615	len=747	19	ED616596	GM_WBa0009H22	331	95.28	381	14	4	360	736	744	364	1e-142	507
Gma#S17642800	Gma.26615	len=747	19	ED786792	GM_WBb0168G14	340	95.39	738	23	4	5	741	32	759	0	1102
Gma#S17642800	Gma.26615	len=747	19	ED725425	GM_WBb0080D06	340	95.4	718	21	4	5	720	32	739	0	1065
Gma#S17642800	Gma.26615	len=747	19	ED639268	GM_WBa0048P10	771	94.86	370	17	2	374	741	771	402	5e-136	486
Gma#S17642800	Gma.26615	len=747	19	ED628351	GM_WBa0027K09	1568	94.76	439	16	1	219	657	3	434	0	658
Gma#S17642846	Gma.21409	len=811	218	ED781282	GM_WBb0160H22	0	98.79	413	5	0	5	417	413	1	0	779
Gma#S17642846	Gma.21409	len=811	218	ED777897	GM_WBb0155K22	0	98.74	398	4	1	5	401	404	7	0	741
Gma#S17642846	Gma.21409	len=811	218	ED774995	GM_WBb0151J02	0	98.19	386	6	1	5	389	386	1	0	702
Gma#S17642846	Gma.21409	len=811	218	ED772893	GM_WBb0148K17	0	98.62	506	6	1	5	509	506	1	0	940
Gma#S17642846	Gma.21409	len=811	218	ED764629	GM_WBb0136P03	0	97.94	485	10	0	5	489	485	1	0	882
Gma#S17642846	Gma.21409	len=811	218	ED759139	GM_WBb0129B17	0	97.61	419	10	0	5	423	419	1	0	751
Gma#S17642846	Gma.21409	len=811	218	ED755566	GM_WBb0123O11	0	97.34	413	11	0	5	417	413	1	0	731
Gma#S17642846	Gma.21409	len=811	218	ED742050	GM_WBb0104D21	0	97.61	419	10	0	5	423	419	1	0	751
Gma#S17642846	Gma.21409	len=811	218	ED734555	GM_WBb0093C04	0	98.61	505	6	1	5	508	505	1	0	938
Gma#S17642846	Gma.21409	len=811	218	ED726432	GM_WBb0081K15	0	98.31	413	7	0	5	417	413	1	0	763
Gma#S17642846	Gma.21409	len=811	218	ED719358	GM_WBb0070P16	0	99.03	412	4	0	5	416	419	8	0	785
Gma#S17642846	Gma.21409	len=811	218	ED717107	GM_WBb0067D05	0	96.24	452	17	0	11	462	330	781	0	761
Gma#S17642846	Gma.21409	len=811	218	CZ516841	GM_WBb0063A17	0	97.55	408	10	0	5	412	538	131	0	731
Gma#S17642846	Gma.21409	len=811	218	ED714009	GM_WBb0062I15	0	97.05	407	12	0	11	417	410	4	0	712
Gma#S17642846	Gma.21409	len=811	218	ED713401	GM_WBb0061K19	0	96.9	420	12	1	5	423	420	1	0	722
Gma#S17642846	Gma.21409	len=811	218	ED708780	GM_WBb0054O02	0	97.52	404	9	1	15	417	411	8	0	714
Gma#S17642846	Gma.21409	len=811	218	ED699403	GM_WBb0040E05	0	98.61	505	7	0	5	509	505	1	0	946
Gma#S17642846	Gma.21409	len=811	218	CZ522571	GM_WBb0038F13	0	97.86	420	9	0	5	424	439	20	0	761
Gma#S17642846	Gma.21409	len=811	218	ED693447	GM_WBb0031L12	0	98.97	487	5	0	5	491	487	1	0	926
Gma#S17642846	Gma.21409	len=811	218	ED689904	GM_WBb0026K06	0	99.05	419	4	0	5	423	419	1	0	799
Gma#S17642846	Gma.21409	len=811	218	ED687516	GM_WBb0023D05	0	96.22	503	19	0	11	513	503	1	0	846
Gma#S17642846	Gma.21409	len=811	218	ED675578	GM_WBb0006A23	0	97.34	413	11	0	5	417	419	7	0	731
Gma#S17642846	Gma.21409	len=811	218	ED674155	GM_WBb0004A05	0	98.54	411	6	0	5	415	411	1	0	767
Gma#S17642846	Gma.21409	len=811	218	ED672445	GM_WBb0001J12	0	96.22	503	19	0	11	513	503	1	0	846
Gma#S17642846	Gma.21409	len=811	218	ED672139	GM_WBb0001C19	0	98.82	507	6	0	5	511	509	3	0	957
Gma#S17642846	Gma.21409	len=811	218	ED667479	GM_WBa0096A15	0	96.69	724	22	2	15	736	149	872	0	1195
Gma#S17642846	Gma.21409	len=811	218	ED665635	GM_WBa0092M24	0	94.94	514	23	3	11	521	188	701	0	789
Gma#S17642846	Gma.21409	len=811	218	ED665264	GM_WBa0092C08	0	99.49	583	3	0	5	587	183	765	0	1090
Gma#S17642846	Gma.21409	len=811	218	ED663601	GM_WBa0088J07	0	98.65	665	8	1	5	668	187	851	0	1197
Gma#S17642846	Gma.21409	len=811	218	ED662391	GM_WBa0086F09	0	95.07	588	29	0	11	598	187	774	0	902
Gma#S17642846	Gma.21409	len=811	218	ED661526	GM_WBa0084O18	0	95.84	601	25	0	5	605	173	773	0	959
Gma#S17642846	Gma.21409	len=811	218	ED660970	GM_WBa0083L17	0	96.72	609	18	2	15	622	192	799	0	999
Gma#S17642846	Gma.21409	len=811	218	ED659433	GM_WBa0080P19	0	96.64	536	15	3	5	537	175	710	0	896
Gma#S17642846	Gma.21409	len=811	218	ED657647	GM_WBa0077P06	0	98.78	493	6	0	5	497	183	675	0	930
Gma#S17642846	Gma.21409	len=811	218	ED657194	GM_WBa0077D17	0	94.66	524	27	1	15	537	153	676	0	809
Gma#S17642846	Gma.21409	len=811	218	ED656820	GM_WBa0076J21	0	97.42	621	16	0	5	625	184	804	0	1070
Gma#S17642846	Gma.21409	len=811	218	ED656315	GM_WBa0075L14	0	97.14	629	18	0	5	633	140	768	0	1078
Gma#S17642846	Gma.21409	len=811	218	ED655836	GM_WBa0074N22	0	97.28	698	19	0	6	703	184	881	0	1191
Gma#S17642846	Gma.21409	len=811	218	ED655573	GM_WBa0074G23	0	96.82	534	17	0	5	538	183	716	0	924
Gma#S17642846	Gma.21409	len=811	218	ED655226	GM_WBa0073N16	0	95.16	496	21	3	15	507	192	687	0	769
Gma#S17642846	Gma.21409	len=811	218	ED648942	GM_WBa0065N09	0	95.66	599	24	2	15	611	193	791	0	932
Gma#S17642846	Gma.21409	len=811	218	ED648344	GM_WBa0064O16	0	94.95	475	24	0	11	485	307	781	0	751
Gma#S17642846	Gma.21409	len=811	218	ED647619	GM_WBa0063M11	0	99.04	728	7	0	5	732	183	910	0	1346
Gma#S17642846	Gma.21409	len=811	218	ED647394	GM_WBa0063G21	0	94.97	735	34	3	15	746	149	883	0	1106
Gma#S17642846	Gma.21409	len=811	218	ED646857	GM_WBa0062H21	0	96	450	18	0	11	460	180	629	0	749
Gma#S17642846	Gma.21409	len=811	218	ED644954	GM_WBa0058K10	0	97.49	518	12	1	5	521	183	700	0	916
Gma#S17642846	Gma.21409	len=811	218	ED641266	GM_WBa0052E24	0	97.13	661	18	1	15	674	150	810	0	1118
Gma#S17642846	Gma.21409	len=811	218	ED640660	GM_WBa0051E16	0	96.08	689	26	1	11	698	188	876	0	1110
Gma#S17642846	Gma.21409	len=811	218	ED638355	GM_WBa0047G12	0	96.59	587	19	1	11	597	197	782	0	961
Gma#S17642846	Gma.21409	len=811	218	ED637103	GM_WBa0044N17	0	96.15	520	17	3	10	526	190	709	0	848
Gma#S17642846	Gma.21409	len=811	218	ED636529	GM_WBa0043L19	0	97.96	589	11	1	57	644	191	779	0	1023
Gma#S17642846	Gma.21409	len=811	218	ED635281	GM_WBa0041E13	0	99.06	637	5	1	5	640	184	820	0	1166
Gma#S17642846	Gma.21409	len=811	218	ED633555	GM_WBa0037C11	0	96.83	599	18	1	11	608	188	786	0	987
Gma#S17642846	Gma.21409	len=811	218	ED630675	GM_WBa0031G04	0	98.69	534	7	0	5	538	185	718	0	1003
Gma#S17642846	Gma.21409	len=811	218	ED630673	GM_WBa0031G03	0	98.87	622	7	0	5	626	183	804	0	1136
Gma#S17642846	Gma.21409	len=811	218	ED630497	GM_WBa0031B12	0	98	449	8	1	363	810	798	350	0	777
Gma#S17642846	Gma.21409	len=811	218	ED629951	GM_WBa0030B23	0	95.97	620	24	1	11	629	178	797	0	989
Gma#S17642846	Gma.21409	len=811	218	ED629753	GM_WBa0029M21	0	99.01	505	5	0	5	509	184	688	0	961
Gma#S17642846	Gma.21409	len=811	218	ED628529	GM_WBa0027O17	0	96.2	605	22	1	15	618	150	754	0	983
Gma#S17642846	Gma.21409	len=811	218	ED625032	GM_WBa0022F07	0	96.76	617	19	1	15	630	193	809	0	1031
Gma#S17642846	Gma.21409	len=811	218	ED621629	GM_WBa0017C09	0	97.11	484	12	2	328	810	832	350	0	799
Gma#S17642846	Gma.21409	len=811	218	ED617476	GM_WBa0010N05	0	97.33	525	13	1	15	538	152	676	0	922
Gma#S17642846	Gma.21409	len=811	218	ED617119	GM_WBa0010E07	0	97.01	668	20	0	5	672	183	850	0	1132
Gma#S17642846	Gma.21409	len=811	218	ED616900	GM_WBa0009P01	0	96.81	533	17	0	6	538	142	674	0	922
Gma#S17642846	Gma.21409	len=811	218	ED612223	GM_WBa0002N03	0	97.23	687	19	0	5	691	141	827	0	1185
Gma#S17642846	Gma.21409	len=811	218	ED612116	GM_WBa0002J23	0	97.56	450	11	0	5	454	183	632	0	805
Gma#S17642846	Gma.21409	len=811	218	ED612034	GM_WBa0002H15	0	97.73	528	11	1	5	531	182	709	0	944
Gma#S17642846	Gma.21409	len=811	218	ED763906	GM_WBb0135N18	9	98.81	419	5	0	5	423	419	1	0	791
Gma#S17642846	Gma.21409	len=811	218	ED752785	GM_WBb0119P10	23	97.37	419	11	0	5	423	419	1	0	743
Gma#S17642846	Gma.21409	len=811	218	ED674387	GM_WBb0004F13	27	97.34	413	11	0	5	417	419	7	0	731
Gma#S17642846	Gma.21409	len=811	218	ED720172	GM_WBb0072D08	32	96.83	504	15	1	10	513	503	1	0	864
Gma#S17642846	Gma.21409	len=811	218	ED663053	GM_WBa0087F21	41	97.17	460	10	3	354	810	803	344	0	751
Gma#S17642846	Gma.21409	len=811	218	ED640994	GM_WBa0051N22	41	96.73	673	22	0	139	811	5	677	0	1126
Gma#S17642846	Gma.21409	len=811	218	ED735936	GM_WBb0095C15	44	97.05	407	12	0	11	417	414	8	0	712
Gma#S17642846	Gma.21409	len=811	218	ED772968	GM_WBb0148M07	45	96.78	404	12	1	15	417	411	8	0	690
Gma#S17642846	Gma.21409	len=811	218	ED614616	GM_WBa0006J01	45	98.18	604	8	3	5	605	42	645	0	1045
Gma#S17642846	Gma.21409	len=811	218	ED618848	GM_WBa0012N11	45	98.65	739	7	3	5	740	39	777	0	1320
Gma#S17642846	Gma.21409	len=811	218	ED640749	GM_WBa0051H04	45	96.8	656	20	1	11	665	189	844	0	1084
Gma#S17642846	Gma.21409	len=811	218	ED644414	GM_WBa0057L21	48	98.21	616	11	0	5	620	183	798	0	1108
Gma#S17642846	Gma.21409	len=811	218	ED667681	GM_WBa0096L21	51	94.95	515	26	0	11	525	189	703	0	815
Gma#S17642846	Gma.21409	len=811	218	ED790752	GM_WBb0173O15	56	95.88	510	20	1	5	513	510	1	0	837
Gma#S17642846	Gma.21409	len=811	218	ED673199	GM_WBb0002K04	59	99.03	413	4	0	5	417	419	7	0	787
Gma#S17642846	Gma.21409	len=811	218	ED664421	GM_WBa0090K05	59	96.72	519	16	1	6	523	186	704	0	886
Gma#S17642846	Gma.21409	len=811	218	ED665696	GM_WBa0092O15	88	95.94	591	20	4	15	601	192	782	0	908
Gma#S17642846	Gma.21409	len=811	218	ED640344	GM_WBa0050L17	102	96.98	530	13	3	11	537	189	718	0	900
Gma#S17642846	Gma.21409	len=811	218	ED642994	GM_WBa0055D17	131	97.77	672	15	0	15	686	149	820	0	1179
Gma#S17642846	Gma.21409	len=811	218	ED617397	GM_WBa0010L06	131	96.32	517	19	0	11	527	178	694	0	874
Gma#S17642846	Gma.21409	len=811	218	ED788145	GM_WBb0170E20	142	99.48	384	1	1	429	811	1	384	0	696
Gma#S17642846	Gma.21409	len=811	218	ED725181	GM_WBb0079N09	142	97.56	410	9	1	15	423	410	1	0	726
Gma#S17642846	Gma.21409	len=811	218	ED699704	GM_WBb0040K22	144	96.28	752	27	1	61	811	1	752	0	1235
Gma#S17642846	Gma.21409	len=811	218	ED611341	GM_WBa0001C24	145	95.12	615	26	2	5	615	183	797	0	936
Gma#S17642846	Gma.21409	len=811	218	ED790808	GM_WBb0173P20	148	96.86	414	12	1	5	417	420	7	0	710
Gma#S17642846	Gma.21409	len=811	218	ED756867	GM_WBb0125L14	148	97.06	510	14	1	5	513	510	1	0	884
Gma#S17642846	Gma.21409	len=811	218	ED632331	GM_WBa0034P06	151	95.82	478	18	2	11	486	186	663	0	773
Gma#S17642846	Gma.21409	len=811	218	ED732932	GM_WBb0090M12	156	96.81	407	13	0	11	417	407	1	0	704
Gma#S17642846	Gma.21409	len=811	218	ED617655	GM_WBa0011B11	156	98.42	505	7	1	308	811	857	353	0	888
Gma#S17642846	Gma.21409	len=811	218	ED707041	GM_WBb0052G11	157	95.94	419	17	0	5	423	419	1	0	696
Gma#S17642846	Gma.21409	len=811	218	ED624238	GM_WBa0021A18	187	94.82	521	27	0	5	525	571	51	0	819
Gma#S17642846	Gma.21409	len=811	218	ED616106	GM_WBa0008M17	187	95.18	622	30	0	5	626	183	804	0	961
Gma#S17642846	Gma.21409	len=811	218	ED747635	GM_WBb0112G24	202	96.36	412	14	1	5	415	413	2	0	690
Gma#S17642846	Gma.21409	len=811	218	ED663793	GM_WBa0089D08	202	97.64	508	11	1	304	810	857	350	0	870
Gma#S17642846	Gma.21409	len=811	218	ED636429	GM_WBa0043I21	214	94.61	594	30	2	15	606	192	785	0	874
Gma#S17642846	Gma.21409	len=811	218	ED654868	GM_WBa0073D20	217	96.65	508	17	0	5	512	183	690	0	872
Gma#S17642846	Gma.21409	len=811	218	ED619217	GM_WBa0013G07	217	96.5	600	21	0	5	604	183	782	0	989
Gma#S17642846	Gma.21409	len=811	218	ED752514	GM_WBb0119J05	235	98.03	507	10	0	5	511	509	3	0	926
Gma#S17642846	Gma.21409	len=811	218	ED649108	GM_WBa0066B08	240	96.45	592	20	1	6	596	183	774	0	965
Gma#S17642846	Gma.21409	len=811	218	ED722124	GM_WBb0075B15	245	98.57	419	6	0	5	423	419	1	0	783
Gma#S17642846	Gma.21409	len=811	218	ED679530	GM_WBb0011P05	261	99.05	419	4	0	5	423	419	1	0	799
Gma#S17642846	Gma.21409	len=811	218	ED696962	GM_WBb0036M05	308	97.34	414	9	2	5	417	427	15	0	718
Gma#S17642846	Gma.21409	len=811	218	ED640583	GM_WBa0051C04	319	97.39	690	16	2	5	692	183	872	0	1176
Gma#S17642846	Gma.21409	len=811	218	ED633324	GM_WBa0036K03	325	97.92	385	8	0	5	389	183	567	0	700
Gma#S17642846	Gma.21409	len=811	218	ED636730	GM_WBa0044C08	326	97.02	403	12	0	10	412	190	592	0	704
Gma#S17642846	Gma.21409	len=811	218	ED652995	GM_WBa0070C02	340	96.35	575	19	2	5	577	184	758	0	924
Gma#S17642846	Gma.21409	len=811	218	CZ507979	GM_WBb0050J10	353	99.22	385	2	1	424	807	30	414	0	690
Gma#S17642846	Gma.21409	len=811	218	ED749781	GM_WBb0115K20	361	97.45	509	12	1	5	512	509	1	0	898
Gma#S17642846	Gma.21409	len=811	218	ED725435	GM_WBb0080D12	361	97.37	419	11	0	5	423	419	1	0	743
Gma#S17642846	Gma.21409	len=811	218	ED739190	GM_WBb0099M16	366	97.85	419	9	0	5	423	419	1	0	759
Gma#S17642846	Gma.21409	len=811	218	ED718967	GM_WBb0070G08	391	96.53	403	14	0	15	417	409	7	0	688
Gma#S17642846	Gma.21409	len=811	218	ED745637	GM_WBb0109J23	396	98.55	413	6	0	5	417	419	7	0	771
Gma#S17642846	Gma.21409	len=811	218	ED691319	GM_WBb0028L22	396	98.55	413	6	0	5	417	420	8	0	771
Gma#S17642846	Gma.21409	len=811	218	ED762177	GM_WBb0133G05	399	98.49	398	5	1	5	401	376	773	0	733
Gma#S17642846	Gma.21409	len=811	218	ED742564	GM_WBb0105C08	404	97.37	419	11	0	5	423	419	1	0	743
Gma#S17642846	Gma.21409	len=811	218	ED737473	GM_WBb0097F17	425	96.54	492	17	0	11	502	494	3	0	841
Gma#S17642846	Gma.21409	len=811	218	ED636967	GM_WBa0044J11	425	96.49	513	17	1	10	521	191	703	0	866
Gma#S17642846	Gma.21409	len=811	218	CZ509748	GM_WBb0050F13	425	98	500	10	0	5	504	552	53	0	912
Gma#S17642846	Gma.21409	len=811	218	ED611219	GM_WBa0001A02	438	96.98	430	12	1	5	433	183	612	0	741
Gma#S17642846	Gma.21409	len=811	218	ED639211	GM_WBa0048N24	464	97.01	501	13	2	5	503	184	684	0	858
Gma#S17642846	Gma.21409	len=811	218	ED642942	GM_WBa0055C09	512	96.45	479	15	2	334	811	854	377	0	765
Gma#S17642846	Gma.21409	len=811	218	ED767772	GM_WBb0141H03	530	99.03	413	4	0	5	417	415	3	0	787
Gma#S17642846	Gma.21409	len=811	218	ED774108	GM_WBb0150F11	531	97.05	407	12	0	11	417	414	8	0	712
Gma#S17642846	Gma.21409	len=811	218	CZ510742	GM_WBb0059K11	539	96.81	407	13	0	11	417	459	53	0	704
Gma#S17642846	Gma.21409	len=811	218	ED776717	GM_WBb0154A08	559	95.94	419	17	0	5	423	419	1	0	696
Gma#S17642846	Gma.21409	len=811	218	ED616890	GM_WBa0009O18	559	96.45	620	22	0	5	624	164	783	0	1021
Gma#S17642846	Gma.21409	len=811	218	ED622629	GM_WBa0018L13	559	95.78	688	29	0	124	811	1	688	0	1100
Gma#S17642846	Gma.21409	len=811	218	ED640443	GM_WBa0050O06	559	94.87	448	22	1	11	457	191	638	0	698
Gma#S17642846	Gma.21409	len=811	218	ED646504	GM_WBa0061N07	559	98.69	382	4	1	5	385	143	524	0	710
Gma#S17642846	Gma.21409	len=811	218	ED646535	GM_WBa0061O07	559	98.95	381	4	0	5	385	180	560	0	724
Gma#S17642846	Gma.21409	len=811	218	ED696472	GM_WBb0036B02	559	95.94	419	17	0	5	423	419	1	0	696
Gma#S17642846	Gma.21409	len=811	218	ED753220	GM_WBb0120J11	559	96.18	419	16	0	5	423	419	1	0	704
Gma#S17642846	Gma.21409	len=811	218	ED637563	GM_WBa0045M15	569	97.88	614	12	1	5	617	170	783	0	1080
Gma#S17642846	Gma.21409	len=811	218	ED624450	GM_WBa0021G08	569	96.14	518	18	2	295	810	691	174	0	819
Gma#S17642846	Gma.21409	len=811	218	ED772576	GM_WBb0148D14	656	98.96	386	3	1	5	389	402	17	0	726
Gma#S17642846	Gma.21409	len=811	218	ED707473	GM_WBb0053A18	689	99.74	384	0	1	429	811	1	384	0	704
Gma#S17642846	Gma.21409	len=811	218	ED674422	GM_WBb0004G08	689	99.74	384	0	1	429	811	1	384	0	704
Gma#S17642846	Gma.21409	len=811	218	ED643152	GM_WBa0055I05	714	96.08	638	24	1	15	651	153	790	0	1025
Gma#S17642846	Gma.21409	len=811	218	ED678872	GM_WBb0011A16	785	99.48	384	1	1	429	811	1	384	0	696
Gma#S17642846	Gma.21409	len=811	218	ED666227	GM_WBa0093L02	837	95.22	565	24	3	15	576	192	756	0	848
Gma#S17642846	Gma.21409	len=811	218	ED713062	GM_WBb0061D05	851	96.23	504	18	1	11	513	504	1	0	841
Gma#S17642846	Gma.21409	len=811	218	ED692386	GM_WBb0030D17	878	99.02	508	5	0	5	512	510	3	0	967
Gma#S17642846	Gma.21409	len=811	218	ED668140	GM_WBa0097M14	925	98.36	731	12	0	5	735	40	770	0	1312
Gma#S17642846	Gma.21409	len=811	218	ED636244	GM_WBa0043D09	987	95.74	611	23	3	5	614	174	782	0	948
Gma#S17642846	Gma.21409	len=811	218	ED686626	GM_WBb0021O17	994	97.31	409	11	0	15	423	409	1	0	724
Gma#S17642846	Gma.21409	len=811	218	ED642089	GM_WBa0053L12	1000	96.41	529	18	1	11	538	160	688	0	890
Gma#S17642846	Gma.21409	len=811	218	ED636229	GM_WBa0043C22	1000	97.83	415	8	1	397	810	764	350	0	710
Gma#S17642846	Gma.21409	len=811	218	ED627809	GM_WBa0026N09	1034	97.64	509	10	2	15	521	190	698	0	898
Gma#S17642846	Gma.21409	len=811	218	ED711929	GM_WBb0059I16	1053	99.74	383	0	1	430	811	1	383	0	702
Gma#S17642846	Gma.21409	len=811	218	ED703468	GM_WBb0047C22	1053	96.81	408	13	0	10	417	414	7	0	706
Gma#S17642846	Gma.21409	len=811	218	ED633232	GM_WBa0036G17	1103	95.88	583	21	3	5	584	140	722	0	908
Gma#S17642846	Gma.21409	len=811	218	ED640868	GM_WBa0051K12	1263	95.84	505	21	0	305	809	160	664	0	801
Gma#S17642846	Gma.21409	len=811	218	ED659578	GM_WBa0081D23	1579	96.95	623	19	0	5	627	179	801	0	1051
Gma#S17642846	Gma.21409	len=811	218	ED676526	GM_WBb0007J04	2008	98.57	419	6	0	5	423	419	1	0	783
Gma#S17642846	Gma.21409	len=811	218	ED659431	GM_WBa0080P18	2020	96.49	427	14	1	5	430	184	610	0	720
Gma#S17642846	Gma.21409	len=811	218	ED611529	GM_WBa0001H17	2062	95.14	555	26	1	15	568	195	749	0	844
Gma#S17642846	Gma.21409	len=811	218	ED725429	GM_WBb0080D08	2084	97.83	507	11	0	5	511	509	3	0	918
Gma#S17642846	Gma.21409	len=811	218	ED709347	GM_WBb0055L16	2453	97.61	419	10	0	5	423	419	1	0	751
Gma#S17642846	Gma.21409	len=811	218	ED741735	GM_WBb0103L09	2496	98.81	419	5	0	5	423	419	1	0	791
Gma#S17642846	Gma.21409	len=811	218	ED672184	GM_WBb0001D18	3227	98.82	507	6	0	5	511	509	3	0	957
Gma#S17642846	Gma.21409	len=811	218	ED764560	GM_WBb0136N11	3456	96.81	407	13	0	11	417	413	7	0	704
Gma#S17642846	Gma.21409	len=811	218	ED634933	GM_WBa0040K02	5142	95.7	605	20	6	15	613	149	753	0	912
Gma#S17642846	Gma.21409	len=811	218	ED765064	GM_WBb0137J03	6300	97.82	412	9	0	5	416	419	8	0	745
Gma#S17642846	Gma.21409	len=811	218	ED771831	GM_WBb0147B22	6674	97.22	504	13	1	5	507	508	5	0	880
Gma#S17642846	Gma.21409	len=811	218	ED638728	GM_WBa0048C04	6679	98.39	434	7	0	15	448	149	582	0	805
Gma#S17642846	Gma.21409	len=811	218	ED785600	GM_WBb0166M04	6681	96.58	409	14	0	5	413	409	1	0	700
Gma#S17642846	Gma.21409	len=811	218	ED676642	GM_WBb0007M03	6681	98.79	413	5	0	5	417	419	7	0	779
Gma#S17642846	Gma.21409	len=811	218	ED689419	GM_WBb0025P15	6681	96.86	509	16	0	5	513	509	1	0	882
Gma#S17642846	Gma.21409	len=811	218	ED702495	GM_WBb0045L08	6700	98.17	382	6	1	7	387	382	1	0	694
Gma#S17642846	Gma.21409	len=811	218	ED768899	GM_WBb0143A01	6704	99.23	390	2	1	5	393	390	1	0	741
Gma#S17642846	Gma.21409	len=811	218	ED712689	GM_WBb0060K08	6705	98.13	428	8	0	61	488	429	2	0	785
Gma#S17642846	Gma.21409	len=811	218	ED664493	GM_WBa0090M03	6705	96.21	633	21	3	15	644	151	783	0	1007
Gma#S17642846	Gma.21409	len=811	218	ED660087	GM_WBa0082C11	6707	97.25	437	12	0	5	441	181	617	0	771
Gma#S17642846	Gma.21409	len=811	218	ED788881	GM_WBb0171F01	6708	96.81	407	13	0	11	417	413	7	0	704
Gma#S17642846	Gma.21409	len=811	218	ED620796	GM_WBa0015M18	6709	98.08	574	11	0	8	581	187	760	0	1025
Gma#S17642846	Gma.21409	len=811	218	ED744976	GM_WBb0108L14	6710	96.58	409	14	0	15	423	409	1	0	700
Gma#S17642846	Gma.21409	len=811	218	ED776036	GM_WBb0153A19	6711	98.23	509	8	1	5	513	508	1	0	930
Gma#S17642846	Gma.21409	len=811	218	ED771120	GM_WBb0146B18	6711	95.23	503	24	0	11	513	503	1	0	807
Gma#S17642846	Gma.21409	len=811	218	ED674515	GM_WBb0004I10	6713	97.05	407	12	0	11	417	414	8	0	712
Gma#S17642846	Gma.21409	len=811	218	ED644587	GM_WBa0057P21	6713	98.41	504	7	1	5	507	140	643	0	928
Gma#S17642846	Gma.21409	len=811	218	ED781132	GM_WBb0160E18	6723	98.02	404	8	0	5	408	404	1	0	737
Gma#S17642846	Gma.21409	len=811	218	ED623213	GM_WBa0019J01	6723	94.63	521	18	2	291	810	862	351	0	777
Gma#S17642846	Gma.21409	len=811	218	CZ513257	GM_WBb0065H14	6729	99.06	424	4	0	5	428	451	28	0	809
Gma#S17642846	Gma.21409	len=811	218	ED751016	GM_WBb0117H12	7219	97.09	413	12	0	5	417	419	7	0	724
Gma#S17642846	Gma.21409	len=811	218	ED666803	GM_WBa0094L03	7237	97.68	689	15	1	5	692	175	863	0	1205
Gma#S17642846	Gma.21409	len=811	218	ED643240	GM_WBa0055K10	7237	96.94	653	20	0	11	663	145	797	0	1102
Gma#S17642846	Gma.21409	len=811	218	ED643481	GM_WBa0056B02	7237	94.77	612	31	1	5	616	185	795	0	926
Gma#S17642846	Gma.21409	len=811	218	ED611342	GM_WBa0001D01		94.93	611	26	3	5	610	184	794	0	912
Gma#S17642846	Gma.21409	len=811	218	ED611343	GM_WBa0001D03		97.57	534	13	0	5	538	182	715	0	955
Gma#S17642846	Gma.21409	len=811	218	ED619982	GM_WBa0014I14		96.81	626	18	2	15	638	194	819	0	1033
Gma#S17642846	Gma.21409	len=811	218	ED621978	GM_WBa0017L15		97.29	627	17	0	5	631	183	809	0	1082
Gma#S17642846	Gma.21409	len=811	218	ED631227	GM_WBa0032G07		96.74	491	16	0	6	496	185	675	0	846
Gma#S17642846	Gma.21409	len=811	218	ED634908	GM_WBa0040J01		95.83	528	18	4	15	538	152	679	0	841
Gma#S17642846	Gma.21409	len=811	218	ED641059	GM_WBa0051P23		96.16	677	25	1	5	680	140	816	0	1094
Gma#S17642846	Gma.21409	len=811	218	ED647621	GM_WBa0063M12		98.66	672	9	0	5	676	183	854	0	1219
Gma#S17642846	Gma.21409	len=811	218	ED649643	GM_WBa0066P24		96.96	657	18	2	5	660	144	799	0	1086
Gma#S17642846	Gma.21409	len=811	218	ED650717	GM_WBa0068M18		97.37	570	15	0	5	574	168	737	0	977
Gma#S17642846	Gma.21409	len=811	218	ED659979	GM_WBa0081P14		97.88	659	12	2	15	671	149	807	0	1138
Gma#S17642846	Gma.21409	len=811	218	ED660051	GM_WBa0082B10		97.52	565	14	0	5	569	186	750	0	975
Gma#S17642846	Gma.21409	len=811	218	ED669779	GM_WBa0102B02		96.41	474	17	0	11	484	178	651	0	805
Gma#S17642846	Gma.21409	len=811	218	ED675842	GM_WBb0006H22		98.55	413	6	0	5	417	419	7	0	771
Gma#S17642846	Gma.21409	len=811	218	ED698419	GM_WBb0038N20		96.49	485	17	0	11	495	485	1	0	827
Gma#S17642846	Gma.21409	len=811	218	ED710129	GM_WBb0056O04		97.5	561	13	1	15	574	273	833	0	959
Gma#S17642846	Gma.21409	len=811	218	ED722391	GM_WBb0075J05		97.45	509	13	0	5	513	509	1	0	906
Gma#S17642846	Gma.21409	len=811	218	ED726066	GM_WBb0081C15		96.81	407	13	0	11	417	414	8	0	704
Gma#S17642846	Gma.21409	len=811	218	ED731598	GM_WBb0088O16		96.64	476	15	1	11	485	476	1	0	809
Gma#S17642846	Gma.21409	len=811	218	ED745137	GM_WBb0108O24		98.12	373	7	0	139	511	375	3	0	684
Gma#S17642846	Gma.21409	len=811	218	ED756573	GM_WBb0125F03		97.54	407	10	0	11	417	413	7	0	728
Gma#S17642846	Gma.21409	len=811	218	ED757096	GM_WBb0126A19		97.91	431	8	1	60	489	431	1	0	775
Gma#S17642846	Gma.21409	len=811	218	ED770051	GM_WBb0144J11		98.19	717	12	1	96	811	803	87	0	1269
Gma#S17642846	Gma.21409	len=811	218	ED783819	GM_WBb0164E05		96.81	407	13	0	11	417	414	8	0	704
Gma#S18337945	Gma.2874	len=2695	1	ED620667	GM_WBa0015J02	0	96.33	109	4	0	2567	2675	778	670	9e-45	184
Gma#S18345325	Gma.4575	len=1074	1	ED663387	GM_WBa0087O05	2937	98.79	497	6	0	26	522	187	683	0	938
Gma#S18530426	Gma.15766	len=709	2	ED684526	GM_WBb0018P09	0	100	93	0	0	161	253	205	113	2e-45	184
Gma#S18530426	Gma.15766	len=709	2	ED675690	GM_WBb0006D24	0	99.36	156	1	0	7	162	561	406	1e-80	301
Gma#S18530457	Gma.26612	len=624	1	ED674032	GM_WBb0003N10	217	94.52	146	8	0	320	465	51	196	6e-58	226
Gma#S18530463	Gma.4952	len=809	1	ED739699	GM_WBb0100J08	1830	96.12	103	4	0	71	173	172	274	1e-41	172
Gma#S18530468	Gma.26611	len=606	1	ED615485	GM_WBa0007O07	5353	96.47	85	2	1	496	579	616	532	4e-31	137
Gma#S18530497	Gma.26946	len=793	1	ED735858	GM_WBb0095A19	3697	100	80	0	0	7	86	543	622	2e-37	159
Gma#S18530499	Gma.15225	len=683	2	CZ509445	GM_WBb0065C24	0	99.42	172	0	1	496	667	240	410	1e-87	325
Gma#S18530499	Gma.15225	len=683	2	ED766950	GM_WBb0140E08		100	204	0	0	296	499	325	528	1e-111	404
Gma#S18530502	Gma.6300	len=852	2	ED729166	GM_WBb0085I02	0	95.6	91	4	0	284	374	4	94	2e-34	149
Gma#S18530502	Gma.6300	len=852	2	ED629203	GM_WBa0028P21	219	100	374	0	0	1	374	154	527	0	741
Gma#S18530556	Gma.4178	len=651	1	ED728786	GM_WBb0084P09	0	94.68	94	5	0	408	501	349	256	5e-34	147
Gma#S18530586	Gma.6739	len=677	1	ED767177	GM_WBb0140J11	2513	100	111	0	0	178	288	230	120	4e-56	220
Gma#S18530587	Gma.27847	len=784	1	ED640208	GM_WBa0050I07	0	96.43	112	4	0	218	329	483	594	4e-47	190
Gma#S18530651	Gma.6951	len=795	1	ED691712	GM_WBb0029E13	137	95.08	122	6	0	201	322	578	699	3e-48	194
Gma#S18530652	Gma.1733	len=811	3	ED655216	GM_WBa0073N11	0	100	102	0	0	499	600	394	293	1e-50	202
Gma#S18530652	Gma.1733	len=811	3	ED636988	GM_WBa0044K01	404	100	110	0	0	702	811	237	128	2e-55	218
Gma#S18530652	Gma.1733	len=811	3	ED744622	GM_WBb0108E01		100	110	0	0	702	811	666	775	2e-55	218
Gma#S18530821	Gma.9706	len=797	2	ED686999	GM_WBb0022G22	2221	97.25	473	13	0	111	583	86	558	0	835
Gma#S18530821	Gma.9706	len=797	2	ED746212	GM_WBb0110G12	2221	96.99	133	3	1	111	242	553	685	3e-57	224
Gma#S18531091	Gma.15370	len=792	1	ED746833	GM_WBb0111E07	0	98.46	195	3	0	489	683	757	563	5e-99	363
Gma#S18531241	Gma.18126	len=784	1	ED734882	GM_WBb0093J13		96	100	4	0	77	176	110	11	6e-40	167
Gma#S18531245	Gma.23527	len=837	1	ED733447	GM_WBb0091I11	0	94.92	472	18	4	326	796	314	780	0	720
Gma#S18531340	Gma.17823	len=792	3	ED702892	GM_WBb0046E19	0	98.99	99	1	0	100	198	1	99	2e-46	188
Gma#S18531340	Gma.17823	len=792	3	ED688389	GM_WBb0024H20	0	100	90	0	0	703	792	493	404	2e-43	178
Gma#S18531340	Gma.17823	len=792	3	ED706429	GM_WBb0051I13		99.32	146	1	0	55	200	495	350	2e-74	281
Gma#S18531380	Gma.22783	len=816	2	ED770048	GM_WBb0144J10	0	94.79	96	5	0	237	332	775	680	4e-35	151
Gma#S18531380	Gma.22783	len=816	2	ED709219	GM_WBb0055I16	0	97.56	123	2	1	695	816	583	461	3e-54	214
Gma#S18531409	Gma.8626	len=775	1	ED779131	GM_WBb0157H06	6676	94.78	613	26	5	99	707	13	623	0	924
Gma#S18943016	Gma.17597	len=1607	4	ED745382	GM_WBb0109E10	0	95.9	195	8	0	846	1040	613	419	9e-87	323
Gma#S18943016	Gma.17597	len=1607	4	ED715761	GM_WBb0065E12	0	100	91	0	0	1090	1180	548	458	9e-44	180
Gma#S18943016	Gma.17597	len=1607	4	CZ505369	GM_WBb0010L06	476	95.4	87	4	0	279	365	546	632	7e-32	141
Gma#S18943016	Gma.17597	len=1607	4	ED656268	GM_WBa0075K04	7200	96.63	89	3	0	277	365	547	635	2e-35	153
Gma#S18956582	Gma.27003	len=698	2	ED731082	GM_WBb0088D09	0	100	78	0	0	386	463	490	413	2e-36	155
Gma#S18956582	Gma.27003	len=698	2	CZ521003	GM_WBb0047H05	2200	100	78	0	0	386	463	531	454	2e-36	155
Gma#S18956598	Gma.18212	len=592	1	ED712103	GM_WBb0059M13	3684	100	221	0	0	13	233	632	852	8e-122	438
Gma#S18956599	Gma.18206	len=719	3	ED726978	GM_WBb0082G19	0	100	264	0	0	13	276	264	1	2e-147	523
Gma#S18956599	Gma.18206	len=719	3	ED712368	GM_WBb0060C19	0	99.74	384	0	1	305	687	1	384	0	745
Gma#S18956599	Gma.18206	len=719	3	ED644030	GM_WBa0057B15	0	95.54	471	18	1	13	483	303	770	0	763
Gma#S18956804	Gma.27006	len=773	2	ED739098	GM_WBb0099K16	0	100	172	0	0	12	183	530	359	2e-92	341
Gma#S18956804	Gma.27006	len=773	2	ED700479	GM_WBb0042M13	101	95.34	279	13	0	437	715	193	471	3e-125	450
Gma#S18956806	Gma.1889	len=766	1	ED727007	GM_WBb0082H12	0	98.95	287	1	1	470	754	489	203	4e-152	539
Gma#S18956858	Gma.1421	len=748	3	ED727036	GM_WBb0082I04	0	96.88	352	11	0	269	620	157	508	1e-173	611
Gma#S18956858	Gma.1421	len=748	3	ED672247	GM_WBb0001F03	0	96.7	91	3	0	184	274	110	20	6e-37	157
Gma#S18956858	Gma.1421	len=748	3	ED692146	GM_WBb0029O04		95.95	321	13	0	269	589	504	824	2e-150	533
Gma#S18956868	Gma.25891	len=753	5	ED730795	GM_WBb0087M17	0	96.37	358	13	0	231	588	401	758	2e-172	607
Gma#S18956868	Gma.25891	len=753	5	ED666064	GM_WBa0093H11	0	95.04	141	7	0	231	371	141	1	3e-57	224
Gma#S18956868	Gma.25891	len=753	5	ED776350	GM_WBb0153I05	591	95.29	255	11	1	231	484	447	701	6e-111	402
Gma#S18956868	Gma.25891	len=753	5	ED789616	GM_WBb0172F09	1750	95.99	299	11	1	231	528	299	1	3e-137	490
Gma#S18956868	Gma.25891	len=753	5	ED660224	GM_WBa0082F22		97.16	211	6	0	378	588	1	211	2e-101	371
Gma#S18956930	Gma.27002	len=745	1	ED761484	GM_WBb0132G17		100	154	0	0	17	170	154	1	1e-81	305
Gma#S18956941	Gma.2194	len=689	3	ED753229	GM_WBb0120J16	0	98.27	289	4	1	372	659	508	220	4e-130	466
Gma#S18956941	Gma.2194	len=689	3	ED750998	GM_WBb0117H03	0	100	129	0	0	136	264	410	282	8e-67	256
Gma#S18956941	Gma.2194	len=689	3	ED711885	GM_WBb0059H16	0	100	129	0	0	136	264	188	60	8e-67	256
Gma#S18956947	Gma.26989	len=647	4	ED780569	GM_WBb0159I05	0	94.95	99	4	1	273	370	248	346	1e-34	149
Gma#S18956947	Gma.26989	len=647	4	ED699145	GM_WBb0039O07	0	96.47	85	2	1	273	356	602	686	5e-31	137
Gma#S18956947	Gma.26989	len=647	4	CZ524615	GM_WBb0050N22	404	94.95	99	4	1	273	370	663	565	1e-34	149
Gma#S18956947	Gma.26989	len=647	4	ED729902	GM_WBb0086I12	687	97.96	98	2	0	273	370	594	497	1e-43	178
Gma#S18956964	Gma.13635	len=728	1	ED710540	GM_WBb0057H11		99.59	484	1	1	246	728	1	484	0	936
Gma#S18956972	Gma.18191	len=627	1	ED765833	GM_WBb0138K07		97.48	119	3	0	13	131	507	625	9e-54	212
Gma#S18957000	Gma.6632	len=838	1	CZ500477	GM_WBb0013G03	1132	100	180	0	0	230	409	743	564	3e-97	357
Gma#S18957008	Gma.26583	len=696	1	ED645173	GM_WBa0059A05	194	99.56	455	2	0	235	689	1	455	0	888
Gma#S18957025	Gma.15593	len=618	1	ED713019	GM_WBb0061C04	0	100	271	0	0	150	420	1	271	1e-151	537
Gma#S18957082	Gma.5357	len=775	1	ED758684	GM_WBb0128G24	6739	100	221	0	0	259	479	206	426	1e-121	438
Gma#S18957083	Gma.26579	len=835	2	ED709960	GM_WBb0056K09	0	97.59	539	12	1	298	835	845	307	0	959
Gma#S18957083	Gma.26579	len=835	2	ED710622	GM_WBb0057J06	2235	97.85	651	12	2	129	777	1	651	0	1166
Gma#S18957088	Gma.11168	len=855	1	ED635248	GM_WBa0041D20	1524	99.73	368	1	0	488	855	504	137	0	724
Gma#S18957090	Gma.6921	len=797	2	CZ525074	GM_WBb0050G05	1994	100	267	0	0	13	279	546	280	4e-149	529
Gma#S18957090	Gma.6921	len=797	2	ED782068	GM_WBb0161J11	1994	100	267	0	0	13	279	268	2	4e-149	529
Gma#S18957108	Gma.28867	len=681	1	ED712672	GM_WBb0060J21	0	98.66	224	1	1	435	656	746	523	1e-114	414
Gma#S18957113	Gma.691	len=788	2	ED728387	GM_WBb0084G07	0	98.29	117	2	0	590	706	712	828	7e-55	216
Gma#S18957113	Gma.691	len=788	2	ED620635	GM_WBa0015I09	438	96.89	225	7	0	96	320	165	389	2e-107	391
Gma#S18957129	Gma.25313	len=554	1	ED792098	GM_WBb0175M13	0	96.13	181	7	0	280	460	427	247	3e-81	303
Gma#S18957253	Gma.26575	len=712	1	CZ526355	GM_WBb0088H24	0	97.75	89	2	0	464	552	541	629	3e-38	161
Gma#S18957267	Gma.28422	len=802	1	ED720128	GM_WBb0072C10	0	100	131	0	0	259	389	535	405	6e-68	260
Gma#S18957366	Gma.26571	len=713	1	ED763537	GM_WBb0135F04	1827	100	157	0	0	96	252	34	190	2e-83	311
Gma#S18957371	Gma.26570	len=819	3	ED737225	GM_WBb0096P22	0	97.06	238	5	2	251	486	824	587	2e-110	400
Gma#S18957371	Gma.26570	len=819	3	ED685943	GM_WBb0020O17	0	100	100	0	0	13	112	397	496	2e-49	198
Gma#S18957371	Gma.26570	len=819	3	ED698839	GM_WBb0039H11	2541	97.14	105	1	2	664	766	227	123	2e-40	168
Gma#S19075998	Gma.15607	len=2136	1	ED738599	GM_WBb0098P10	0	99.45	542	1	2	1295	1834	235	776	0	1035
Gma#S19117547	Gma.29999	len=672	1	ED669876	GM_WBa0102D10		99.11	112	1	0	171	282	768	657	3e-54	214
Gma#S19117549	Gma.11169	len=1020	1	ED791138	GM_WBb0174H02	53	98.43	445	7	0	575	1019	1	445	0	827
Gma#S19188113	Gma.61	len=2901	3	ED789281	GM_WBb0171N18	0	100	87	0	0	562	648	213	299	4e-41	172
Gma#S19188113	Gma.61	len=2901	3	ED716882	GM_WBb0066N24	0	99.45	181	1	0	2426	2606	1	181	7e-95	351
Gma#S19188113	Gma.61	len=2901	3	ED643644	GM_WBa0056F23	0	100	465	0	0	1215	1679	468	4	0	922
Gma#S19188114	Gma.12444	len=3099	1	CZ499648	GM_WBb0015F15	0	100	115	0	0	319	433	275	389	8e-58	228
Gma#S19675851	Gma.28823	len=545	1	ED788152	GM_WBb0170E24		94.89	176	8	1	12	186	637	462	4e-71	270
Gma#S19675949	Gma.30000	len=551	1	ED677127	GM_WBb0008H11	0	99.23	391	1	2	163	551	725	335	0	735
Gma#S19676105	Gma.2608	len=680	3	ED770940	GM_WBb0145N15	0	100	370	0	0	21	390	370	1	0	733
Gma#S19676105	Gma.2608	len=680	3	CZ501315	GM_WBb0007F04	0	100	575	0	0	21	595	843	269	0	1140
Gma#S19676105	Gma.2608	len=680	3	ED660979	GM_WBa0083L23	0	95.65	92	3	1	505	595	700	609	8e-33	143
Gma#S19676225	Gma.23631	len=704	1	ED743138	GM_WBb0105P20	0	95.41	109	5	0	9	117	109	1	6e-43	176
Gma#S19676316	Gma.27857	len=688	1	ED695788	GM_WBb0035B18	0	100	119	0	0	570	688	495	377	7e-61	236
Gma#S19676405	Gma.20979	len=704	1	ED679298	GM_WBb0011K05	0	96.32	136	5	0	569	704	1	136	4e-59	230
Gma#S19676425	Gma.21035	len=700	3	ED654737	GM_WBa0073A13	0	100	92	0	0	30	121	92	1	9e-45	182
Gma#S19676425	Gma.21035	len=700	3	ED625793	GM_WBa0023H07	0	100	100	0	0	30	129	107	8	2e-49	198
Gma#S19676425	Gma.21035	len=700	3	ED663766	GM_WBa0089C08	276	96.25	160	6	0	438	597	170	329	5e-71	270
Gma#S19676543	Gma.17662	len=703	1	ED627360	GM_WBa0026A15		100	75	0	0	9	83	749	823	1e-34	149
Gma#S19676601	Gma.26555	len=700	1	ED759074	GM_WBb0129A03		99.64	276	1	0	425	700	511	236	9e-153	541
Gma#S19676615	Gma.21289	len=644	1	CZ524767	GM_WBb0091P20	256	100	220	0	0	9	228	561	780	4e-121	436
Gma#S19676698	Gma.3917	len=711	2	ED658682	GM_WBa0079K06	0	99.04	104	0	1	609	711	337	440	4e-47	190
Gma#S19676698	Gma.3917	len=711	2	ED621483	GM_WBa0016O05	0	100	103	0	0	609	711	338	440	3e-51	204
Gma#S19676735	Gma.14157	len=628	1	ED776988	GM_WBb0154G21	3569	99.53	430	2	0	199	628	283	712	0	837
Gma#S19676987	Gma.10916	len=704	1	ED641675	GM_WBa0052P17	0	98.44	128	2	0	542	669	254	127	2e-61	238
Gma#S19677028	Gma.3591	len=788	1	ED712545	GM_WBb0060G24	0	95.29	191	9	0	98	288	192	2	3e-82	307
Gma#S19677046	Gma.18063	len=678	2	ED708467	GM_WBb0054H02	0	95.74	141	6	0	292	432	482	622	1e-59	232
Gma#S19677046	Gma.18063	len=678	2	ED739801	GM_WBb0100L21	918	98.51	336	4	1	271	605	336	1	4e-164	579
Gma#S19677074	Gma.25029	len=686	2	ED704379	GM_WBb0048I01	0	96.38	138	5	0	1	138	649	512	3e-60	234
Gma#S19677074	Gma.25029	len=686	2	ED758671	GM_WBb0128G15		100	77	0	0	610	686	1	77	8e-36	153
Gma#S19677100	Gma.21740	len=572	1	ED751987	GM_WBb0118N06	0	97.02	168	5	0	326	493	160	327	3e-78	293
Gma#S19677111	Gma.26543	len=774	1	ED696242	GM_WBb0035L19	0	99.42	171	1	0	478	648	1	171	2e-89	331
Gma#S19677177	Gma.24462	len=622	2	ED666096	GM_WBa0093I05	0	100	174	0	0	237	410	572	399	1e-93	345
Gma#S19677177	Gma.24462	len=622	2	ED700607	GM_WBb0042P09	1975	100	230	0	0	9	238	44	273	4e-127	456
Gma#S19677222	Gma.26966	len=753	1	ED666043	GM_WBa0093G24	2381	99.68	312	1	0	442	753	637	326	3e-174	613
Gma#S19677275	Gma.25917	len=718	2	ED730155	GM_WBb0086N24	0	97.33	150	4	0	243	392	150	1	8e-70	266
Gma#S19677275	Gma.25917	len=718	2	ED629878	GM_WBa0029P21	2937	95.38	130	6	0	589	718	2	131	4e-53	210
Gma#S19677449	Gma.28472	len=725	1	ED625797	GM_WBa0023H09	0	100	321	0	0	405	725	580	260	0	636
Gma#S19677528	Gma.30066	len=698	1	ED756366	GM_WBb0125A05	0	98.92	279	3	0	344	622	902	624	3e-149	529
Gma#S19677753	Gma.26983	len=562	1	ED712322	GM_WBb0060B15	0	99.37	317	0	2	248	562	562	246	1e-169	597
Gma#S19677769	Gma.7573	len=732	1	ED692185	GM_WBb0029O24		99.09	330	2	1	267	595	57	386	1e-164	581
Gma#S19677807	Gma.6859	len=737	1	ED764028	GM_WBb0136A17	0	96.61	118	4	0	617	734	1	118	3e-51	204
Gma#S19677864	Gma.25161	len=688	2	ED662293	GM_WBa0086C15	0	98.44	128	2	0	1	128	128	1	2e-61	238
Gma#S19677864	Gma.25161	len=688	2	ED619729	GM_WBa0014C17	1265	97.7	87	1	1	177	262	1	87	1e-34	149
Gma#S19677922	Gma.25226	len=596	1	ED752976	GM_WBb0120D21	0	96.91	97	3	0	500	596	334	430	1e-40	168
Gma#S19677999	Gma.22079	len=697	1	ED790941	GM_WBb0174C22	1302	100	193	0	0	1	193	193	1	6e-89	329
Gma#S19678049	Gma.24955	len=544	1	ED696986	GM_WBb0036M17	1646	99.55	223	0	1	279	500	416	194	3e-118	426
Gma#S19678088	Gma.21520	len=676	2	CZ502149	GM_WBb0018N13	0	97.69	347	8	0	1	347	392	46	8e-178	624
Gma#S19678088	Gma.21520	len=676	2	ED683709	GM_WBb0017N13	1516	100	349	0	0	1	349	349	1	0	692
Gma#S19678098	Gma.16584	len=704	2	ED775383	GM_WBb0152B16	480	98.66	299	4	0	350	648	314	16	1e-158	561
Gma#S19678098	Gma.16584	len=704	2	ED699577	GM_WBb0040H24		100	102	0	0	80	181	622	723	1e-50	202
Gma#S19678137	Gma.13908	len=701	2	ED776623	GM_WBb0153O03		99.32	147	1	0	521	667	1	147	3e-75	283
Gma#S19678137	Gma.13908	len=701	2	ED776625	GM_WBb0153O04		99.32	147	1	0	521	667	1	147	3e-75	283
Gma#S19678302	Gma.26554	len=676	1	ED751475	GM_WBb0118C03	0	95.45	154	6	1	393	545	1	154	1e-62	242
Gma#S19678326	Gma.7258	len=704	1	ED649239	GM_WBa0066E15	0	96.75	123	4	0	344	466	134	12	1e-53	212
Gma#S19678423	Gma.27349	len=650	1	CZ511968	GM_WBb0039J01	2787	100	89	0	0	31	119	262	350	5e-43	176
Gma#S19678521	Gma.22984	len=677	1	ED655681	GM_WBa0074J21	0	96.09	128	5	0	550	677	1	128	6e-55	216
Gma#S19678537	Gma.8702	len=664	1	ED791589	GM_WBb0175B03	0	100	327	0	0	129	455	1	327	0	648
Gma#S19678560	Gma.27465	len=628	2	ED763500	GM_WBb0135E05	0	100	172	0	0	457	628	306	135	2e-92	341
Gma#S19678560	Gma.27465	len=628	2	ED778455	GM_WBb0156H04	5685	100	172	0	0	457	628	259	430	2e-92	341
Gma#S19678568	Gma.26500	len=684	1	CZ500864	GM_WBb0018G03	4544	98.4	313	5	0	372	684	101	413	3e-165	583
Gma#S19678572	Gma.25612	len=689	1	ED743622	GM_WBb0106L19	0	100	151	0	0	6	156	529	379	6e-80	299
Gma#S19678578	Gma.15602	len=669	3	ED773426	GM_WBb0149G14	0	99.71	343	0	1	328	669	750	408	0	664
Gma#S19678578	Gma.15602	len=669	3	ED791570	GM_WBb0175A15	341	100	440	0	0	230	669	13	452	0	872
Gma#S19678578	Gma.15602	len=669	3	ED773438	GM_WBb0149G20		99.4	335	2	0	335	669	742	408	0	648
Gma#S19678681	Gma.5597	len=711	6	AZ044647	GM_WBa0081N06	0	98.85	87	1	0	621	707	1	87	2e-39	165
Gma#S19678681	Gma.5597	len=711	6	ED659867	GM_WBa0081M08	2084	98.8	83	1	0	625	707	1	83	5e-37	157
Gma#S19678681	Gma.5597	len=711	6	ED772443	GM_WBb0148A13	7237	95.64	344	15	0	368	711	1	344	2e-159	563
Gma#S19678681	Gma.5597	len=711	6	ED646249	GM_WBa0061E08	7237	96.44	534	17	2	180	711	3	536	0	892
Gma#S19678681	Gma.5597	len=711	6	ED733515	GM_WBb0091K03	7237	95.64	344	15	0	368	711	1	344	2e-159	563
Gma#S19678681	Gma.5597	len=711	6	ED759960	GM_WBb0130E07	7237	95.05	202	10	0	142	343	202	1	2e-86	321
Gma#S19678750	Gma.13940	len=678	1	ED632376	GM_WBa0035A10	3005	100	373	0	0	276	648	141	513	0	650
Gma#S19678926	Gma.24169	len=748	1	ED742872	GM_WBb0105J15	0	98.89	90	1	0	360	449	199	288	4e-41	170
Gma#S19678969	Gma.26967	len=749	2	ED672213	GM_WBb0001E09	0	96.91	162	5	0	588	749	565	404	1e-74	281
Gma#S19678969	Gma.26967	len=749	2	ED634638	GM_WBa0039P02	1822	100	101	0	0	309	409	101	1	4e-50	200
Gma#S19679087	Gma.25070	len=710	2	ED611618	GM_WBa0001J17	746	97.22	108	3	0	595	702	655	548	1e-47	192
Gma#S19679087	Gma.25070	len=710	2	ED624252	GM_WBa0021B02	1405	100	116	0	0	198	313	116	1	4e-59	230
Gma#S19679154	Gma.16725	len=752	1	CZ501363	GM_WBb0009P09	1832	95.8	119	5	0	243	361	254	372	7e-49	196
Gma#S19679187	Gma.1622	len=582	1	ED612461	GM_WBa0003D14	6625	99.18	243	2	0	340	582	735	493	9e-131	468
Gma#S19679324	Gma.23831	len=698	2	ED665766	GM_WBa0093A12	0	97.54	122	2	1	573	693	628	507	4e-53	210
Gma#S19679324	Gma.23831	len=698	2	ED652945	GM_WBa0070A15	0	100	165	0	0	529	693	627	463	3e-88	327
Gma#S19679391	Gma.26471	len=567	1	CZ499108	GM_WBb0025M10	823	100	172	0	0	236	407	566	395	1e-92	341
Gma#S19679482	Gma.25441	len=686	1	ED743034	GM_WBb0105N08	0	99.68	617	2	0	1	617	120	736	0	1207
Gma#S19694386	Gma.26990	len=455	1	ED788084	GM_WBb0170D13	2864	100	166	0	0	1	166	608	773	4e-89	329
Gma#S19694479	Gma.26460	len=457	1	ED746194	GM_WBb0110G03	0	98.55	207	1	2	253	457	848	642	1e-101	371
Gma#S19781780	Gma.11364	len=1817	2	ED652986	GM_WBa0070B21	0	99.58	240	0	1	1231	1469	6	245	7e-128	460
Gma#S19781780	Gma.11364	len=1817	2	ED626180	GM_WBa0024A04	2193	99.35	153	1	0	963	1115	257	105	2e-78	295
Gma#S20378249	Gma.26454	len=433	2	CZ499473	GM_WBb0007L10	44	99.04	415	4	0	2	416	548	134	0	791
Gma#S20378249	Gma.26454	len=433	2	ED701285	GM_WBb0043O18	44	98.3	176	3	0	254	429	634	459	6e-88	325
Gma#S20378591	Gma.18357	len=409	2	ED669401	GM_WBa0100J17	0	99.74	388	1	0	1	388	97	484	0	761
Gma#S20378591	Gma.18357	len=409	2	CZ512504	GM_WBb0064N07	1570	97.3	111	3	0	229	339	105	215	4e-49	196
Gma#S20791254	Gma.10722	len=1108	2	ED640202	GM_WBa0050I04	2689	96.3	135	5	0	393	527	242	376	3e-58	228
Gma#S20791254	Gma.10722	len=1108	2	ED792626	GM_WBb0176I02	2689	98.73	79	1	0	969	1047	1	79	2e-34	149
Gma#S20923109	Gma.30002	len=1187	2	ED710273	GM_WBb0057B11	0	98.35	121	2	0	406	526	246	126	5e-57	224
Gma#S20923109	Gma.30002	len=1187	2	ED624088	GM_WBa0020N02	0	98.04	102	1	1	251	352	584	684	2e-43	178
Gma#S21106480	Gma.18370	len=1704	1	CZ526211	GM_WBb0072N04	1748	96.67	270	9	0	383	652	694	425	4e-129	464
Gma#S21106481	Gma.18350	len=2845	1	CZ515999	GM_WBb0076B18	456	94.75	362	19	0	884	1245	647	286	7e-160	567
Gma#S21163252	Gma.18296	len=965	1	ED661178	GM_WBa0084D06	823	97.73	88	1	1	8	94	697	784	5e-35	151
Gma#S21163302	Gma.18369	len=1413	2	ED706724	GM_WBb0051P03	1159	99.64	276	1	0	1120	1395	833	558	7e-152	539
Gma#S21163302	Gma.18369	len=1413	2	ED706731	GM_WBb0051P07		98.85	261	3	0	1135	1395	807	547	4e-138	494
Gma#S21537027	Gma.5207	len=789	1	ED729528	GM_WBb0086A04	1519	98.62	289	2	2	500	787	711	424	6e-148	525
Gma#S21537030	Gma.1492	len=732	1	ED729081	GM_WBb0085G04		98.71	155	0	2	305	457	686	532	9e-73	276
Gma#S21537042	Gma.30463	len=674	1	ED638223	GM_WBa0047C12	0	100	81	0	0	594	674	147	67	3e-38	161
Gma#S21537058	Gma.18590	len=832	1	ED732916	GM_WBb0090M03	2937	99.23	390	1	2	445	832	764	375	0	733
Gma#S21537067	Gma.4892	len=860	1	ED645190	GM_WBa0059A18	28	96.4	111	4	0	634	744	111	1	2e-46	188
Gma#S21537068	Gma.26451	len=764	1	ED681680	GM_WBb0014P08	698	100	152	0	0	470	621	460	611	2e-80	301
Gma#S21537100	Gma.30347	len=746	1	ED736416	GM_WBb0095N09	1646	94.51	91	5	0	517	607	463	373	3e-32	141
Gma#S21537108	Gma.27294	len=811	1	ED737447	GM_WBb0097F04	0	99.75	404	1	0	204	607	709	306	0	793
Gma#S21537117	Gma.14238	len=853	2	ED617632	GM_WBa0011A22	0	100	676	0	0	1	676	676	1	0	1298
Gma#S21537117	Gma.14238	len=853	2	ED613540	GM_WBa0005A10	0	100	664	0	0	1	664	678	15	0	1275
Gma#S21537146	Gma.26447	len=713	2	ED643517	GM_WBa0056C03	3956	100	120	0	0	1	120	569	450	2e-61	238
Gma#S21537146	Gma.26447	len=713	2	ED687192	GM_WBb0022L07	3956	99.45	183	1	0	126	308	764	582	1e-96	355
Gma#S21537155	Gma.19049	len=804	1	ED736880	GM_WBb0096I01	5111	99.54	437	2	0	368	804	482	46	0	803
Gma#S21537172	Gma.27549	len=786	1	ED704500	GM_WBb0048K23	438	96.95	131	1	3	563	690	569	439	3e-51	204
Gma#S21537184	Gma.3336	len=639	1	ED682545	GM_WBb0016C23	0	99.05	105	1	0	455	559	549	445	4e-50	200
Gma#S21537187	Gma.25213	len=587	1	ED792994	GM_WBb0177A07	1071	99.7	337	0	1	236	571	482	146	0	652
Gma#S21537194	Gma.18912	len=827	1	ED740869	GM_WBb0102G08		100	146	0	0	490	635	616	471	7e-77	289
Gma#S21537197	Gma.18493	len=787	1	ED768949	GM_WBb0143B03	1329	95.63	366	10	2	385	747	363	1	1e-167	591
Gma#S21537200	Gma.13629	len=732	2	CZ516996	GM_WBb0086P16	463	95.56	225	10	0	165	389	448	672	3e-100	367
Gma#S21537200	Gma.13629	len=732	2	ED713550	GM_WBb0061O07	7214	100	295	0	0	387	681	362	656	7e-166	585
Gma#S21537227	Gma.18874	len=874	1	ED735654	GM_WBb0094M01	0	100	502	0	0	373	874	1	502	0	995
Gma#S21537234	Gma.6595	len=805	1	ED731623	GM_WBb0088P05	4281	95.96	99	2	2	228	324	512	414	1e-34	149
Gma#S21537235	Gma.16053	len=752	1	ED646754	GM_WBa0062E24	0	98.56	348	1	4	151	494	30	377	5e-176	618
Gma#S21537251	Gma.18525	len=809	1	ED759291	GM_WBb0129F04	2765	96.08	102	4	0	695	796	130	231	4e-41	170
Gma#S21537273	Gma.19004	len=831	2	ED759558	GM_WBb0129L04	6693	100	276	0	0	1	276	468	193	2e-154	547
Gma#S21537273	Gma.19004	len=831	2	ED768341	GM_WBb0142D21	6693	100	276	0	0	1	276	476	201	2e-154	547
Gma#S21537293	Gma.26441	len=759	1	ED620233	GM_WBa0014O11	0	94.76	420	20	1	6	425	132	549	0	652
Gma#S21537298	Gma.26440	len=748	1	ED774994	GM_WBb0151J01	373	99.52	209	1	0	540	748	1	209	4e-112	406
Gma#S21537328	Gma.8742	len=793	1	ED793368	GM_WBb0177I11	0	100	140	0	0	300	439	499	638	2e-73	278
Gma#S21537331	Gma.18432	len=801	2	ED741287	GM_WBb0103B07	99	96.41	223	8	0	567	789	255	33	6e-105	383
Gma#S21537331	Gma.18432	len=801	2	ED658157	GM_WBa0078M11	2763	99.02	102	1	0	469	570	452	553	3e-48	194
Gma#S21537340	Gma.7209	len=792	1	ED779917	GM_WBb0158J12	2935	100	312	0	0	347	658	312	1	2e-163	577
Gma#S21537352	Gma.8599	len=719	1	ED789399	GM_WBb0172A11	0	99.59	246	0	1	64	308	1	246	7e-132	472
Gma#S21537369	Gma.18419	len=706	1	ED741511	GM_WBb0103G07	3667	100	236	0	0	150	385	236	1	1e-130	468
Gma#S21537370	Gma.2373	len=746	1	ED752739	GM_WBb0119O10	831	98.94	377	3	1	38	414	370	745	0	712
[truncated: 7,836 more rows]
